# Supplementary material for: A. muciniphila Supplementation in Mice during Pregnancy and Lactation Affects the Maternal Intestinal Microenvironment
Source: Nutrients. 2022 Jan 17;14(2):390. doi: 10.3390/nu14020390 (PMC8779157; doi:10.3390/nu14020390)
Supplement: Supplementary file 1 [file nutrients-14-00390-s001.zip]

Archive with 3 entries (3 files):
- Supplementary material.docx
- Table S3.xlsm
- Table S4.xlsm
