# Supplementary material for: A. muciniphila Supplementation in Mice during Pregnancy and Lactation Affects the Maternal Intestinal Microenvironment
Source: Nutrients. 2022 Jan 17;14(2):390. doi: 10.3390/nu14020390 (PMC8779157; doi:10.3390/nu14020390)
Supplement: Supplementary file 1 [file nutrients-14-00390-s001.zip › Table S3.xlsm]

## Sheet: Table S3
Groups	D21AKK										D21CON									P17AKK									P17CON											P1AKK								P1CON
compounds	D21AKK1	D21AKK2	D21AKK3	D21AKK4	D21AKK5	D21AKK6	D21AKK7	D21AKK8	D21AKK9	D21AKK10	D21CON1	D21CON2	D21CON3	D21CON4	D21CON5	D21CON6	D21CON7	D21CON8	D21CON9	P17AKK1	P17AKK2	P17AKK3	P17AKK4	P17AKK5	P17AKK6	P17AKK7	P17AKK8	P17AKK9	P17CON1	P17CON2	P17CON3	P17CON4	P17CON5	P17CON6	P17CON7	P17CON8	P17CON9	P17CON10	P17CON11	P1AKK1	P1AKK2	P1AKK3	P1AKK4	P1AKK5	P1AKK6	P1AKK7	P1AKK8	P1CON1	P1CON2
17-6-keto prostaglandin F1	1.51874e+06	795039	1.76195e+06	936764	1.60692e+06	1.83542e+06	1.01453e+06	102911	253978	286603	523100	1.3363e+06	334554	22935.9	156412	413877	122053	120392	1.44979e+06	1.53674e+06	2.47605e+06	1.40531e+06	1.8451e+06	1.27621e+06	1.4399e+06	1.4038e+06	1.73588e+06	1.3841e+06	1.76062e+06	2.66573e+06	2.17571e+06	2.61174e+06	2.06167e+06	2.17785e+06	2.17882e+06	1.86293e+06	1.86198e+06	678157	1.34382e+06	1.81227e+06	2.34885e+06	1.60958e+06	89082.8	1.73727e+06	677204	2.63602e+06	2.49994e+06	931598	2.2861e+06
beta-Muricholic acid	4437509222	2714084655	8482325832	1305073321	6829142011	3086185293	7789975587	4430807776	5205310386	1985089478	7117620772	2447097754	5819858139	1805445522	2204400297	7272430128	1969585474	2281709330	3325942933	3654132720	5320546442	2087422318	2346857807	3003806232	2001634707	1114472194	2823431828	1952272169	3427305867	2115046634	2615877387	1859109031	2184378966	3579370274	3035151480	2715447588	2034087430	1132844881	4124650053	1013118723	6020975857	2849093689	9.94541e+07	5158167104	853469274	3647132611	5125827964	3767640149	2875125448
beta-D-Glucopyranuronic acid	1.63774e+06	1.26206e+06	2.16064e+06	1.41549e+06	1.99327e+06	4.1647e+06	1.46982e+06	1.65646e+06	3.2108e+06	3.21301e+06	740991	1.67541e+06	906008	554928	4.55893e+06	1.29253e+06	2.13218e+06	4.216e+06	4.23509e+06	3.24237e+06	1.26981e+06	1.9161e+06	1.04769e+06	2.09419e+06	2.88781e+06	1.92701e+06	1.3184e+06	3.3372e+06	1.70005e+06	4.3134e+06	4.07161e+06	2.42013e+06	1.77515e+06	1.4389e+06	3.63907e+06	5.03022e+06	8.36873e+06	475259	926149	3.9046e+06	1.35945e+06	1.41976e+06	164116	969812	815922	3.01358e+06	1.28734e+06	778057	2.29916e+06
alpha-Cyano-3-hydroxycinnamic acid	1.80943e+06	2.68449e+06	7.06941e+06	2.19389e+06	9.71138e+06	2.91408e+06	4.16055e+06	4.83879e+06	1.9028e+06	595586	2.97178e+06	5.82039e+06	4.35228e+06	1.62151e+06	3.03563e+06	7.83459e+06	5.01655e+06	3.44058e+06	2.97402e+06	4.10904e+06	3.78773e+06	2.77471e+06	625720	3.27922e+06	2.41472e+06	2.73849e+06	2.1022e+06	4.72702e+06	2.6145e+06	4.27523e+06	2.87582e+06	4.48749e+06	2.63253e+06	1.05577e+06	3.31123e+06	3.53223e+06	4.14537e+06	1.32369e+06	2.23846e+06	2.84624e+06	4.07739e+06	1.49049e+06	229512	4.62853e+06	1.97306e+06	2.14524e+06	4.36479e+06	1.90046e+06	4.84331e+06
Xanthurenic acid	6.97855e+06	1.86916e+07	7.18714e+07	3.48486e+07	6.33952e+07	9.64687e+06	2.35022e+07	1.16031e+07	5.99612e+06	7.09347e+06	2.31569e+07	4.04947e+07	2.20673e+07	3.23854e+07	8.76908e+06	5.06965e+07	1.63336e+07	1.98617e+07	1.52404e+07	3.79168e+07	2.51114e+07	1.65096e+07	23203764	2.06872e+07	1.08836e+07	1.20471e+07	17954045	4.71771e+07	14176558	4.31606e+07	1.2502e+07	3.92446e+07	1.58704e+07	5.21762e+06	2.11568e+07	3.84027e+07	3.22413e+07	2.09095e+07	6.85827e+06	1.49365e+07	307459	7.07084e+06	7.36931e+07	2.22784e+07	2.51589e+07	2.04267e+07	2.68784e+07	1.33011e+07	2.42173e+07
Valylproline	3.54737e+07	6.59962e+07	6.18878e+07	7.28304e+07	3.71429e+07	5.79211e+07	5.72859e+07	3.16019e+07	4.81742e+07	3.21787e+07	6.05536e+07	2.48968e+07	8.52233e+07	7.07001e+07	1.71628e+08	4.34158e+07	4.36832e+07	6.80506e+07	6.62893e+07	4.32679e+07	6.68824e+07	1.08776e+08	5.06999e+07	7.80018e+07	6.95091e+07	5.96207e+07	5.41831e+07	5.40178e+07	5.61575e+07	3.39448e+07	5.34914e+07	3.83329e+07	4.29614e+07	3.99367e+07	7.48379e+07	6.17389e+07	5.2431e+07	2.4628e+07	3.32344e+07	3.06277e+07	228850	5.98013e+07	5.69177e+07	4.29609e+07	5.85147e+07	8.04364e+07	4.72099e+07	7.59043e+07	4.4222e+07
Valine	1.86294e+08	3.39146e+08	3.92253e+08	6.10695e+08	4.93634e+08	3.18233e+08	4.84632e+08	5.954e+08	3.45152e+08	166785900	2.17827e+08	4.70807e+08	3.28154e+08	3.71127e+08	1.92352e+08	3.45692e+08	3.86964e+08	3.60705e+08	2.74547e+08	1.97704e+08	7.72004e+08	3.60396e+08	5.78423e+08	4.84288e+08	3.14642e+08	327308894	508556916	6.10194e+08	4.47832e+08	3.3882e+08	4.57942e+08	4.33692e+08	765471074	4.96193e+08	4.12143e+08	3.81384e+08	3.27909e+08	375422297	614397031	351716469	3.52059e+06	2.67007e+08	3.29809e+08	4.27213e+08	5.08195e+08	3.12948e+08	738619686	5.24667e+08	4.48129e+08
Ursolic acid	7.45728e+06	1.22898e+07	1.34154e+07	5.17813e+07	3.25667e+07	2.22543e+07	5.46047e+06	2.7033e+07	9.28544e+06	1.42267e+07	2.20957e+07	2.26337e+07	1.21159e+07	4.2965e+07	2.13422e+07	1.77324e+07	2.17512e+07	9.57206e+07	1.68657e+07	1.74081e+07	3.45362e+07	7.04325e+07	1.96836e+07	2.51373e+07	1.73555e+07	1.85572e+07	3.64507e+07	3.37259e+07	4.86002e+07	1.56608e+07	1.54068e+07	2.01051e+07	5.55133e+07	3.26957e+07	3.98718e+07	3.4924e+07	4.09573e+07	2.02572e+07	2.20132e+07	65350494	9.1208e+06	1.13104e+07	2.35602e+07	3.21903e+07	3.04006e+07	6.25055e+07	2.6053e+07	1.14695e+08	5.60081e+07
Urocanic acid	1.5448e+08	1.40888e+08	1.13342e+08	1.00097e+08	1.6943e+08	1.03517e+08	1.08581e+08	9.87192e+07	1.0645e+08	2.05449e+08	9.3615e+07	1.29464e+08	9.02308e+07	7.96162e+07	4.16654e+08	1.36279e+08	7.44379e+07	1.40259e+08	125713993	8.71689e+07	7.85779e+07	1.11252e+08	8.48253e+07	8.66049e+07	8.90456e+07	9.89709e+07	7.86751e+07	1.35604e+08	1.00346e+08	1.20506e+08	1.01581e+08	9.0354e+07	8.97046e+07	7.50691e+07	9.65325e+07	8.05432e+07	1.1936e+08	8.85809e+07	1.1657e+08	233166725	1.76127e+07	1.62878e+08	1.0158e+08	6.6978e+07	9.63621e+07	1.16733e+08	2.09244e+08	9.48543e+07	1.06912e+08
Uridine	2.33724e+07	1.20001e+08	3.806e+07	1.01528e+08	8.10703e+07	8.82501e+07	1.22268e+08	1.1169e+08	2.09549e+08	3.51276e+07	8.30608e+07	1.39393e+07	11624274	7.18552e+07	1.8638e+08	5.25899e+07	1.3287e+07	3.87347e+07	6.24344e+07	1.00992e+07	1.79535e+07	7.28075e+07	3.32126e+07	3.03213e+07	7.23381e+07	1.17147e+07	8.99947e+07	8.04554e+07	2.96095e+07	4.06275e+07	1.02936e+08	4.03732e+07	3.12322e+07	7.6605e+07	1.19119e+07	1.65128e+07	1.76428e+07	1.99015e+06	5.89254e+06	5.22431e+07	5.82035e+07	1.57287e+07	1.9415e+06	1.28727e+07	1.14591e+07	9.19425e+06	1.06915e+07	4.78366e+07	7.93969e+07
Uracil	2.33037e+08	1.57217e+08	2.17678e+08	1.30228e+08	191126486	2.0927e+08	9.39094e+07	6.09142e+07	6.75493e+07	2.51821e+08	1.26355e+08	1.68058e+08	1.63186e+08	9.33016e+07	1.40383e+08	1.76454e+08	1.50117e+08	2.32091e+08	3.18605e+08	1.34294e+08	1.2566e+08	8.25344e+07	2.38011e+08	1.3396e+08	71177516	8.48315e+07	8.43295e+07	3.05175e+08	1.02235e+08	2.00422e+08	6.01468e+07	230796958	1.02465e+08	1.19639e+08	1.89233e+08	1.03541e+08	170121493	1.46039e+08	1.54948e+08	179431819	1.88395e+06	1.27614e+08	1.39354e+08	1.24479e+08	1.51216e+08	1.8311e+08	2.05178e+08	1.34026e+08	1.44142e+08
Tropine	1.26539e+06	2.66614e+06	1.76896e+06	1238753	7.01217e+06	565504	4.02387e+06	2.25448e+06	1.72421e+06	1.40418e+06	1.08426e+06	957614	8.9889e+06	7.74919e+06	1.00263e+06	1.81152e+06	2.66344e+06	486113	718246	527443	3.55306e+06	986071	1.13626e+06	510488	1.05766e+06	790397	1.45841e+06	1.19197e+06	591284	1.33297e+06	724339	1.2782e+06	1.34558e+06	3.90558e+06	1.30076e+06	1.19335e+06	942375	873047	1.06798e+06	1.07168e+06	650561	739270	663489	1.06267e+06	873417	767918	846377	1.70847e+06	885083
Trigonelline	5.51228e+07	7.99786e+07	8.23437e+07	9.49775e+07	1.76942e+08	8.35013e+07	1.28587e+08	9.21452e+07	8.56749e+07	7.25574e+07	1.16274e+08	9.3343e+07	7.49317e+07	8.99771e+07	1.0475e+08	1.37452e+08	1.48763e+08	93669164	7.8065e+07	5.4911e+07	7.28081e+07	3.86988e+07	5.2023e+07	5.92702e+07	3.6577e+07	4.40833e+07	5.38286e+07	5.34339e+07	4.81901e+07	7.2523e+07	4.3698e+07	6.8648e+07	4.8419e+07	4.53714e+07	5.52754e+07	7.84379e+07	6.91705e+07	4.19745e+07	4.8362e+07	1.13823e+08	2.2852e+06	4.946e+07	6.62651e+07	6.99956e+07	6.97099e+07	6.52179e+07	7.60118e+07	9.40204e+07	8.27155e+07
Triethyl phosphate	309231	358126	357425	458496	325748	305437	346882	323337	387572	391401	378575	323964	784245	307095	285857	331140	279033	261760	315940	274763	330181	273259	307485	273029	270856	279066	280365	719625	443112	486831	453204	333765	263678	289613	286678	389357	343816	334634	632307	658661	96835.5	620901	564686	676625	425131	433342	540319	516018	1.66797e+06
Tridemorph	1.2847e+07	1.56982e+07	1.38951e+07	1.35998e+07	2.04521e+07	8.73308e+06	1.97169e+07	9.08557e+06	1.75661e+07	1.31664e+07	1.83318e+07	2.17744e+07	1.48656e+07	1.37037e+07	1.04477e+07	1.53892e+07	9.27263e+06	1.03152e+07	1.68713e+07	2.22839e+06	3.40228e+06	2.57143e+06	4.01286e+06	2.01377e+06	2.11671e+06	5.50509e+06	1.81797e+06	1.85466e+06	1.72293e+06	7.65839e+06	2.18206e+07	2.32254e+06	3.48647e+06	1.3692e+07	1.77877e+06	2.48435e+06	3.9284e+06	2.75395e+06	1.04588e+07	6.04575e+06	371819	4.35631e+06	7.10752e+06	4.09045e+06	5.04586e+06	4.60365e+06	5.85748e+06	2.80518e+06	7.82422e+06
Tridecylic acid	1.98725e+07	2.02866e+07	6.98776e+06	1.72563e+06	2.03622e+07	2.05765e+07	2.1375e+07	717782	559729	1.7469e+07	2.30602e+06	1.03058e+07	972973	1.00822e+07	1.4515e+07	2.21991e+06	1.7391e+07	1.66368e+07	1.45189e+07	1.74192e+07	2.44165e+07	6.72084e+06	1.55889e+07	1.1339e+07	1.9913e+07	8.84887e+06	2.21807e+07	1.75928e+07	7.71854e+06	1.02545e+07	1.97084e+07	1.9665e+07	1.19098e+07	3.3391e+07	1.27367e+07	1.56656e+07	4.0041e+07	7.29624e+06	6.01006e+06	1.46662e+07	1.34762e+07	1.67274e+07	3.34115e+06	1.15037e+07	1.02671e+07	2.81388e+07	3.32872e+07	1.05134e+07	1.35813e+07
Tretinoin	3.15237e+07	4.05615e+07	3.28153e+07	1.98484e+07	3.83354e+07	3.40899e+07	3.75771e+07	5.0952e+07	3.46104e+07	2.28102e+07	2.51798e+07	2.5816e+07	3.56999e+07	1.85763e+07	5.04176e+07	32625449	6.52933e+07	5.6949e+07	3.62365e+07	3.67627e+07	3.41821e+07	4.88048e+07	3.50014e+07	4.38085e+07	4.36524e+07	4.79743e+07	4.56161e+07	3.81409e+07	5.43935e+07	3.82239e+07	3.61417e+07	3.56621e+07	5.47124e+07	2.45045e+07	4.27129e+07	4.30655e+07	3.35877e+07	1.19764e+07	3.71502e+07	6.33145e+07	4.46001e+07	3.36682e+07	1.67324e+06	5.07783e+07	1.77362e+07	2.38726e+07	5.23002e+07	4.59291e+07	6.74264e+07
Trenbolone	790810	2.71017e+08	225799	924566	315133	1.11469e+06	347921	8.59157e+07	738650	930250	461982	613732	235378	796406	317349	1.37044e+06	288336	6.59823e+07	386346	206529	706063	318308	967564	502044	405379	582854	2.22455e+07	374437	592391	481819	201677	352224	223322	236785	877438	249196	993384	458015	716824	530798	81176.3	260973	536852	194163	317411	666279	924694	226246	814671
trans-3-Indoleacrylic acid	1.59668e+06	2.00519e+06	1.68694e+06	1.99418e+06	3.56287e+06	4.04553e+06	2.30087e+06	1.49557e+06	3.04824e+06	3.1673e+06	1.05946e+06	2.32053e+06	1.77083e+06	1.28287e+06	8.57931e+06	2.07283e+06	5.4411e+06	2.28009e+06	1.84398e+06	1.47788e+06	1.57272e+06	5.93653e+06	2.04897e+06	8.16089e+06	4.93733e+06	494783	1.17119e+06	6.04922e+06	1.3545e+06	6.78318e+06	1.04154e+06	2.86332e+06	1.39903e+06	6.63773e+06	6.26967e+06	6.63832e+06	2.35968e+06	1.74175e+06	952543	1.04115e+07	86194.7	1.76731e+06	2.47245e+06	5.7029e+06	8.45355e+06	1.00356e+06	3.25325e+06	2.20406e+06	9.81443e+06
trans-10-Heptadecenoic acid	8.6123e+07	7.68752e+07	7.61272e+07	3.30993e+07	6.68547e+07	1.00038e+08	8.25739e+07	6.39895e+07	8.09088e+07	7.31409e+07	1.10379e+08	5.71514e+07	7.6402e+07	2.93682e+07	7.6221e+07	7.75955e+07	7.94044e+07	6.94287e+07	80562860	5.81186e+07	5.80685e+07	6.07977e+07	8.67413e+07	7.43638e+07	6.40582e+07	6.54151e+07	6.46535e+07	8.11208e+07	5.95374e+07	8.20208e+07	5.66893e+07	8.03258e+07	5.90124e+07	5.57393e+07	7.73896e+07	6.77152e+07	7.005e+07	2.30376e+07	5.92926e+07	5.39056e+07	5.25967e+07	4.38255e+07	8.28996e+06	4.9377e+07	1.78049e+07	6.91078e+07	5.394e+07	4.03123e+07	4.76416e+07
Tolycaine	2.27134e+06	3.57686e+06	3.27775e+06	3.53389e+06	1.90312e+06	3.08464e+06	1.82668e+06	4.64342e+06	2.01638e+06	1.55587e+07	2.02899e+06	4.12588e+06	3.9226e+06	2.48565e+06	9.35516e+06	3.44369e+06	2.4986e+06	2.58338e+06	4.6436e+06	2.67135e+06	6.28311e+06	5.93967e+06	2.83829e+06	5.42714e+06	3.91502e+06	1.01398e+07	4.3139e+06	5.4655e+06	4.76187e+06	2.8617e+06	8.56004e+06	3.83799e+06	3.17231e+06	2.44214e+06	8.51855e+06	3.41813e+06	2.45223e+06	1.29957e+06	3.06806e+06	6.11402e+06	78038.4	2.62561e+06	5.87965e+06	2.48969e+06	4.78717e+06	2.0646e+06	3.92529e+06	1.20334e+06	4.39762e+06
Thymidine	3.67606e+07	7.26181e+07	5.4273e+07	4.15811e+07	3.324e+07	5.99451e+07	3.76933e+07	2.47045e+07	2.99825e+07	2.5612e+07	1.53823e+07	2.94651e+07	3.12534e+07	3.14312e+07	4.36338e+07	5.89243e+07	2.89998e+07	3.1804e+07	6.66792e+07	1.76644e+07	1.82015e+07	1.55322e+07	1.20473e+07	1.53525e+07	1.65621e+07	7.92025e+06	1.43254e+07	2.05506e+07	9.2178e+06	4.68841e+06	1.83412e+07	2.46811e+07	7.72454e+06	4.18559e+07	2.43026e+07	3.7128e+07	2.6026e+07	1.09631e+07	4.94189e+06	2.08164e+07	936154	2.95954e+07	1.64293e+07	2.01226e+07	1.20325e+07	2.41798e+07	1.97789e+07	2.93847e+07	2.81985e+07
Thiamine	865146	404430284	507417	2.32237e+08	1.27594e+06	332776297	1.42726e+06	1.1323e+06	1.92295e+07	2.81912e+08	3.80424e+08	4.10695e+06	1.32788e+06	2.83796e+08	5.01804e+07	2.98112e+08	1.90338e+06	3.25073e+08	4.35313e+08	827964	2.61241e+08	3.21684e+08	2.92208e+08	3.50997e+08	2.43889e+08	4.19407e+08	985948	3.49211e+08	1.55112e+06	1.65414e+06	2.0775e+08	2.21446e+08	1.05391e+06	884140	3.11903e+08	2.95861e+08	2.11278e+08	2.98779e+08	2.10457e+08	7.78551e+06	3.76466e+06	239946071	3.50901e+08	3.87989e+08	3.26157e+08	3.13715e+08	5.13232e+08	1.22468e+06	4.8242e+08
Tetranor-12_S_-HETE	5.52859e+06	4.37099e+06	6.58908e+06	3.97757e+06	3.51603e+06	5.07992e+06	4.64726e+06	4.02814e+06	5.53328e+06	6.23573e+06	4.54292e+06	4.40117e+06	4.1411e+06	4.27594e+06	3.07871e+06	4.84691e+06	3.10836e+06	5.0389e+06	1.11301e+07	5.31053e+06	3.29482e+06	3.21003e+06	4.0226e+06	4.40593e+06	3.29629e+06	3.35793e+06	5.73106e+06	4.80629e+06	4.94291e+06	9.06722e+06	2.81356e+06	5.20509e+06	4.68001e+06	2.77192e+06	3.36335e+06	2.17032e+06	3.62862e+06	5.95382e+06	5.84629e+06	3.95905e+06	223354	5.78535e+06	7.28822e+06	6.259e+06	6.24418e+06	8.1375e+06	1.22281e+07	5.94668e+06	4.7779e+06
Tetramethylpyrazine	207448	327216	303216	262939	243961	302365	292393	277756	237871	274902	302597	332583	285976	261718	273722	235737	895783	282128	231866	290468	533829	317419	240543	327672	289176	674340	316004	360271	330430	2.20045e+07	253738	3.39859e+07	326462	249995	2.09441e+06	260016	240648	309934	214437	4.88274e+06	64096.9	209022	339326	270120	257710	311708	295616	376890	290109
tert-Butyl N-_1-_aminocarbonyl_-3-methylbutyl_carbamate	1.34057e+07	2.36163e+07	1.53412e+07	1.91273e+07	6.60417e+06	1.73048e+07	7.05031e+06	1.8465e+07	1.149e+07	3.76859e+07	1.16811e+07	1.68127e+07	9.0834e+06	6.19762e+06	4.00154e+07	1.69883e+07	1.16911e+07	1.54179e+07	2.28432e+07	9.0935e+06	1.41207e+07	2.62834e+07	1.22521e+07	1.92432e+07	1.24709e+07	2.06954e+07	1.2297e+07	1.77835e+07	1.81891e+07	1.77161e+07	2.14063e+07	1.6606e+07	9.5947e+06	9.50491e+06	2.27347e+07	1.46286e+07	1.20044e+07	6.39807e+06	7.7601e+06	2.7045e+07	62991.1	1.26193e+07	5.75971e+06	7.59442e+06	2.18592e+07	1.31239e+07	1.28708e+07	7.66929e+06	1.38714e+07
Taurodeoxycholic Acid	1.95789e+07	4.57075e+07	2.78951e+07	1.75289e+07	1.29155e+07	2.301e+07	1.46222e+07	5.76276e+06	7.36107e+06	5.74572e+06	2.09484e+07	2.36859e+07	6.83304e+07	1.2788e+07	4.85796e+06	6.25003e+07	1.05838e+07	1.5575e+07	1.64844e+07	8.39711e+06	1.8556e+07	1.23076e+07	2.24404e+07	1.71371e+07	1.62079e+07	2.53412e+07	1.13538e+07	1.27797e+07	1.29492e+07	2.42451e+07	1.20075e+07	1.17027e+07	7.86636e+06	3.27637e+07	1.02845e+07	2.72688e+07	1.24316e+07	2.78892e+07	2.43436e+07	2.04546e+07	435568	2.26489e+07	3.62282e+07	3.27029e+07	2.59875e+07	2.62017e+07	2.93736e+07	1.27397e+07	1.41681e+07
Taurocholic acid	3.10151e+07	1.08008e+07	8.5319e+07	5.39992e+07	8.40046e+07	4.66041e+07	1.6919e+08	3.62559e+07	1.40692e+07	2.73474e+07	6.55883e+07	2.07821e+07	5.18064e+07	6.73613e+07	2.78229e+07	7.78151e+07	2.08866e+07	1.83387e+07	3.34281e+07	4.1797e+07	1.21939e+08	6.79014e+07	4.16837e+07	2.49338e+07	9.21686e+07	1.42735e+08	7.9784e+07	46171356	3.77668e+07	1.39009e+08	3.62276e+07	6.67138e+07	3.54696e+07	3.42174e+07	2.80891e+07	2.42895e+07	1.38682e+07	1.91032e+07	8.1986e+07	7.15688e+07	486444	1.25528e+07	1.79805e+08	4.78334e+07	3.41954e+07	1.94871e+07	3.82704e+07	8.90164e+07	1.96191e+07
Taurochenodeoxycholic acid	1.86098e+07	1.21705e+07	3.86779e+07	1.28303e+07	1.30693e+07	2.09966e+07	3.23992e+07	2.59206e+07	1.0178e+07	7.33734e+06	3.25773e+07	1.51989e+07	5.61243e+07	1.14159e+07	1.17425e+07	5.08245e+07	1.23796e+07	1.8627e+07	2.02652e+07	1.48108e+07	17977099	1.70885e+07	1.29679e+07	1.32963e+07	2.51501e+07	1.92338e+07	1.28345e+07	9.52453e+06	1.49018e+07	3.01678e+07	1.09672e+07	1.3577e+07	4.9282e+06	2.22528e+07	1.32203e+07	1.18001e+07	9.26753e+06	7.06262e+06	1.1344e+07	2.18057e+07	1.49661e+07	8.49332e+06	1.44819e+07	2.4491e+07	5.71848e+06	2.00103e+07	1.52189e+07	2.886e+07	1.76459e+07
Taurine	4.59553e+08	4.28624e+08	5.81773e+08	3.1931e+08	5.30451e+08	2.19666e+08	567756709	3.68579e+08	1.40348e+08	8.38773e+07	3.11423e+08	435742035	495721269	3.10823e+08	1.00709e+08	4.69834e+08	3.78291e+08	3.39305e+08	2.75069e+08	3.38329e+08	3.1265e+08	2.53568e+08	2.04912e+08	3.71817e+08	1.48348e+08	1.34933e+08	4.31135e+08	2.25115e+08	4.45296e+08	1.07644e+08	2.61137e+08	1.33086e+08	9.00984e+07	4.51209e+08	3.16285e+08	4.58837e+08	3.67843e+08	323057846	4.91784e+08	4.50661e+07	1.79507e+07	2.85267e+08	1.49328e+08	3.05993e+08	336384356	2.58829e+08	3.32403e+08	3.26252e+08	3.72581e+08
Stearoyl Ethanolamide	1.6898e+07	2.01624e+07	2.05118e+07	2.76219e+07	2.74301e+07	1.80203e+07	1.9732e+07	9.02669e+06	3.13543e+07	2.0821e+07	3.33039e+07	1.78443e+07	2.80946e+07	2.88103e+07	8.32994e+06	1.46496e+07	1.11964e+07	8.54413e+06	2.91765e+07	3.4448e+06	4.2116e+06	2.97399e+06	3.7482e+06	3.40257e+06	3.52811e+06	5.97218e+06	2.81905e+06	2.64347e+06	3.51573e+06	1.96973e+07	1.91029e+07	3.08125e+06	4.86783e+06	2.64671e+07	3.05268e+06	3.46585e+06	3.36644e+06	3.4385e+06	1.02201e+07	6.11431e+06	231572	5.79585e+06	7.85442e+06	6.30532e+06	5.68763e+06	5.6732e+06	7.69138e+06	3.46891e+06	7.11182e+06
Stearamide	1.28084e+08	135228994	1.21798e+08	1.45235e+08	1.71374e+08	1.12404e+08	1.8353e+08	7.70414e+07	1.9064e+08	1.1294e+08	1.55829e+08	2.25285e+08	1.6225e+08	1.64227e+08	102439723	1.89406e+08	1.00747e+08	9.06159e+07	1.39787e+08	2.28457e+07	3.58615e+07	2.41282e+07	3.70521e+07	2.46068e+07	4.02345e+07	5.33406e+07	2.34706e+07	4.5992e+06	1.74258e+07	5.95747e+07	2.12995e+08	1.79522e+07	4.6386e+07	1.62038e+08	1.6745e+07	2.99818e+07	3.31427e+07	2.08837e+07	1.12244e+08	5.04179e+07	8.02486e+06	5.83753e+07	3.8799e+07	4.22068e+07	4.49727e+07	6.20149e+07	4.62333e+07	4.22429e+07	5.88188e+07
Sphingosine _d18_1_	2.50534e+07	3.66935e+07	4.34705e+07	3.2013e+07	3.39306e+07	2.70423e+07	4.47615e+07	3.20391e+07	3.40227e+07	2.67266e+07	2.73482e+07	4.2862e+07	4.11748e+07	4.12989e+07	2.44808e+07	2.9184e+07	3.09191e+07	2.62696e+07	2.67063e+07	2.77305e+07	3.45329e+07	2.06729e+07	3.56302e+07	4.12277e+07	1.64395e+07	1.74993e+07	3.25498e+07	2.1188e+07	3.86088e+07	2.43779e+07	4.84062e+07	1.96351e+07	3.83221e+07	3.28317e+07	2.03607e+07	2.55442e+07	3.31324e+07	4.27516e+07	2.87314e+07	5.5643e+07	1.53102e+06	2.96658e+07	3.93169e+07	4.5978e+07	5.35656e+07	5.61662e+07	3.0231e+07	4.7515e+07	4.16181e+07
Spermidine	1.02816e+08	1.51987e+08	1.07761e+08	1.22487e+08	1.47065e+08	1.04433e+08	1.27961e+08	1.76703e+08	1.79381e+08	3.02107e+07	5.16102e+07	8.57496e+07	9.41806e+07	1.03224e+08	1.62863e+08	1.1594e+08	6.07248e+07	1.06875e+08	1.20643e+08	1.14888e+08	7.66386e+07	9.59844e+07	1.1892e+08	1.52925e+08	9.22844e+07	5.81378e+07	1.25523e+08	2.04081e+08	1.50921e+08	1.45677e+08	4.39281e+07	3.85841e+07	7.652e+07	1.9529e+08	1.46885e+08	127595802	5.57563e+07	7.56329e+07	1.94922e+08	3.61628e+07	941670	2.91758e+07	8.35884e+07	7.17786e+07	3.85908e+07	7.66774e+07	5.79937e+07	2.34188e+07	4.88835e+07
Sinapinic acid	4.16509e+06	3.08234e+06	4.25278e+06	7.14062e+06	2.18425e+06	6.63082e+06	3.77709e+06	4.70014e+06	2.06879e+06	1.89385e+06	3.83891e+06	8.75622e+06	4.11687e+06	5.2571e+06	5.89457e+06	3.43665e+06	5.52357e+06	7.46844e+06	4.77676e+06	4.0114e+06	4.41595e+06	7.67744e+06	1.70085e+06	4.23695e+06	4.92783e+06	3.0462e+06	5.72176e+06	4.28339e+06	4.90956e+06	3.13146e+06	3.91876e+06	5.37088e+06	5.08081e+06	2.09058e+06	7.5779e+06	4.74425e+06	2.00604e+06	1.80025e+06	2.19809e+06	1.38891e+07	181581	1.70884e+06	1.03926e+07	5.08915e+06	8.0266e+06	2.07628e+06	2.6566e+06	4.76224e+06	7.94597e+06
Salicylic acid	405115	248526	1.28468e+06	1.35593e+06	4.3225e+06	1.34277e+06	1.57659e+06	922366	2.34588e+06	578904	473267	711666	1.0427e+06	792953	2.26549e+06	1.13366e+06	804241	905680	410427	757436	737199	731273	931844	904227	1.14742e+06	719243	421916	1.11663e+06	521181	511709	368769	919024	719440	1.01788e+06	979402	1.49242e+06	976031	95424.1	339305	1.37016e+06	1.50348e+06	1.26747e+06	15295.2	1.38369e+06	587936	380980	1.31828e+06	504721	1.45753e+06
Saccharin	1.43946e+06	1.07867e+06	1.0127e+06	781142	136357	3.14185e+06	182921	494420	495561	27563.7	425660	744952	1.40486e+06	190879	153691	839300	177735	36449.1	23140.7	1.85048e+06	1.39232e+06	926884	947423	1.24516e+06	1.66812e+06	1.19097e+06	907907	2.19451e+06	2.45184e+06	825158	932957	1.24045e+06	2.67544e+06	676077	1.55364e+06	1.14543e+06	208412	133485	27980.8	218007	24167.7	20664.4	15928.8	28258.5	64960.5	447239	28567.3	149854	237161
Ricinoleic acid methyl ester	2.0199e+08	7.58935e+08	4.70836e+08	4.40075e+08	4.67698e+08	4.02002e+08	5.39123e+08	2.85954e+08	1.97911e+08	1076577037	2.28442e+08	3.5528e+08	2.39941e+08	1.90723e+08	1.52698e+08	255511442	3.63431e+08	2.22112e+08	4.39995e+08	2.35159e+08	4.47197e+08	422651033	4.65948e+08	4.58813e+08	279612628	4.22606e+08	5.59814e+08	418299847	5.22787e+08	4.69414e+08	5.59518e+08	8.4325e+08	5.57299e+08	3.85775e+08	579252342	4.96548e+08	5.51945e+08	8.56418e+08	266066203	446407518	1.53102e+07	5.23165e+08	7.33601e+08	5.77526e+08	7.01201e+08	6.35298e+08	7.98768e+08	2.67773e+08	8.16627e+08
Riboflavin	1.73106e+06	1.43553e+06	1.85167e+06	518879	1.82397e+06	2.59286e+06	1.91631e+06	1.20779e+06	1.68366e+06	1.80807e+06	1.60649e+06	1.40419e+06	2.05832e+06	590363	2.99162e+06	1.36571e+06	2.39286e+06	2.50509e+06	1.50381e+06	887120	924330	728287	985857	1.18313e+06	693072	831333	819190	1.30924e+06	703580	1.15703e+06	8.76275e+06	983472	800141	1.16732e+06	787802	1.83282e+06	1.00592e+06	94973.5	1.48286e+06	1.50946e+06	1.14006e+06	535219	43946.8	1.05023e+06	93103.5	1.06716e+06	1.22245e+06	601740	1.74194e+06
RH-34	1.48807e+06	192031	2.794e+06	691376	1.01095e+07	142334	3.41091e+06	760244	803849	2.51233e+06	4.34116e+06	2.46063e+06	365717	1.45157e+06	268686	6.07888e+06	3.41789e+06	1.49537e+06	2.82106e+06	1.40101e+06	1.17854e+06	1.58726e+06	1.81827e+06	1.59312e+06	221780	871313	399082	2.00066e+06	1.54801e+06	2.53876e+06	221175	1.03818e+06	1.19606e+06	1.02317e+06	2.02292e+06	88129.4	8.77319e+06	523481	1.62115e+06	247940	989616	675935	103259	153606	334935	400186	1.04365e+06	568260	621105
Quercetin	196840	235132	233697	200833	203637	203051	232318	180661	194057	262021	679472	481323	233060	1.51309e+06	923490	7.93166e+06	1.09197e+06	176884	5.04586e+06	184963	1.07639e+06	242055	216360	188393	194175	201201	595308	221594	206985	405443	184443	656422	8.64185e+06	2.29115e+06	9.99941e+06	8.08095e+06	4.1031e+06	417096	226096	2.59599e+06	48230.9	335419	1.39727e+06	2.38782e+06	2.7237e+06	2.76922e+06	6.95176e+06	200744	2.47259e+06
Pyruvic acid	5.15446e+06	7.50156e+06	2.49083e+06	1.68324e+06	7.64046e+06	1.71604e+07	5.296e+06	2.16413e+06	1.10242e+07	1.67649e+07	7.96738e+06	1.17374e+07	4.08192e+06	2.75816e+06	1.12229e+07	1.3293e+07	9.38571e+06	1.11843e+07	1.56059e+07	7.00845e+06	9.99194e+06	1.15016e+07	6.30327e+06	8.55675e+06	5.83791e+06	1.2711e+07	1.20137e+07	2.1496e+07	1.16739e+07	1.40608e+07	5.00847e+06	1.20849e+07	1.22579e+07	4.81567e+06	1.72747e+07	2.26988e+07	1.38383e+07	3.2401e+06	9.61959e+06	1.85984e+07	4.2182e+06	7.36729e+06	253255	2.81778e+06	4.08782e+06	1.14846e+07	3.84494e+06	4.91089e+06	5.4361e+06
Pyridoxine	6.26753e+07	6.69474e+07	5.92573e+07	6.8337e+07	4.32676e+07	6.41169e+07	5.9629e+07	4.51451e+07	4.29454e+07	4.97216e+07	6.10948e+07	6.04147e+07	6.6917e+07	5.36023e+07	7.265e+07	4.98571e+07	4.97496e+07	5.48788e+07	5.64924e+07	4.18537e+07	5.95572e+07	6.94874e+07	4.21596e+07	6.67802e+07	6.27682e+07	5.51911e+07	6.7537e+07	4.77845e+07	6.76148e+07	5.70116e+07	4.83865e+07	2.87635e+07	5.7463e+07	5.41104e+07	6.10412e+07	5.50344e+07	4.10135e+07	2.58888e+07	3.75542e+07	6.76208e+07	364229	3.79795e+07	5.7921e+07	5.40219e+07	4.73373e+07	6.84876e+07	4.2977e+07	5.73781e+07	4.92204e+07
Prostaglandin A1 ethyl ester	9.07144e+06	5.266e+06	8.98208e+06	1.34863e+06	9.46402e+06	9.42435e+06	1.36947e+07	4.23885e+06	3.88514e+06	3.15216e+06	1.51332e+07	3.16724e+06	9.61035e+06	3.33951e+06	1.37068e+07	8.42054e+06	6.0393e+06	1.06207e+07	9.81162e+06	7.57696e+06	8.46466e+06	6.55541e+06	1.91258e+07	5.22341e+06	9.1718e+06	9.21833e+06	7.2122e+06	1.14998e+07	6.36366e+06	1.42923e+07	5.31452e+06	1.48633e+07	1.0394e+07	4.21668e+06	8.97144e+06	7.12516e+06	8.4066e+06	1.04929e+06	1.2251e+07	4.69952e+06	3.88483e+06	2.17106e+06	107402	3.30446e+06	1.00063e+06	3.80928e+06	6.02448e+06	6.40064e+06	5.68664e+06
Prostaglandin A1	3.57152e+06	1.93041e+06	2.70139e+06	560771	3.75433e+06	3.47236e+06	5.06504e+06	2.86661e+06	1.79114e+06	1.02609e+06	4.40546e+06	1.17278e+06	4.50046e+06	1.44014e+06	3.56514e+06	2.6806e+06	3.77993e+06	4.30299e+06	3.5827e+06	3.05154e+06	3.51421e+06	3.30457e+06	7.08351e+06	2.91577e+06	3.2854e+06	4.0314e+06	2.62814e+06	5.12206e+06	3.32372e+06	6.12601e+06	2.00587e+06	7.05905e+06	4.94352e+06	1.91588e+06	4.40638e+06	2.74899e+06	2.94096e+06	316469	6.50198e+06	1.7081e+06	1.4382e+06	726399	35440	2.24443e+06	399687	1.62457e+06	2.73486e+06	2.8063e+06	3.90953e+06
Propachlor ESA	912056	5.7602e+06	1.3184e+06	590724	994500	1.15839e+06	760656	1.39809e+07	1.65665e+06	460344	2.29253e+06	1.07038e+06	4.33739e+07	120986	360278	1.70933e+06	1.67134e+06	2.1834e+07	1.05772e+06	804299	8.17985e+06	1.01138e+06	1.2252e+06	1.07418e+06	803384	1.08522e+06	9.33009e+06	835768	1.11385e+06	942620	2.57286e+06	9.13535e+06	387414	673671	821600	1.17742e+06	930904	98278.8	2.83524e+06	906415	333834	232270	9886.52	561889	71994.3	1.29735e+06	512461	952734	3.28054e+06
Prolinamide	7.17969e+07	1.01295e+08	7.97582e+07	6.69216e+07	9.42784e+07	7.34984e+07	9.34069e+07	7.24504e+07	6.05773e+07	2.5402e+07	5.50044e+07	7.57551e+07	6.39856e+07	5.77738e+07	1.76651e+08	9.22823e+07	7.85638e+07	9.30343e+07	9.48878e+07	3.73252e+07	39169016	7.47611e+07	6.57321e+07	8.89153e+07	4.32419e+07	6.18625e+07	5.9696e+07	106788227	7.53066e+07	90097669	2.32362e+07	8.61386e+07	7.12843e+07	8.13891e+07	9.61383e+07	5.59651e+07	3.81385e+07	5.39312e+07	7.73652e+07	7.23645e+07	1.28144e+06	5.87343e+07	3.78546e+07	7.32139e+07	9.89596e+07	7.7278e+07	6.3548e+07	1.08748e+08	6.83307e+07
PPG Acrylate n5	3.88735e+07	4.18926e+07	3.3623e+07	2.12603e+07	1.88124e+07	2.04949e+07	3.45801e+07	3.33364e+07	3.84002e+07	3.55423e+07	4.26505e+07	3.13186e+07	3.47418e+07	3.0308e+07	2.34143e+07	3.77952e+07	3.11293e+07	2.17977e+07	4.01196e+07	3.53136e+07	3.3153e+07	1.82587e+07	3.61541e+07	2.7968e+07	2.66296e+07	21749183	2.45567e+07	3.51396e+07	2.26504e+07	3.65971e+07	2.56676e+07	3.0433e+07	2.99686e+07	3.35168e+07	3.12264e+07	2.81393e+07	3.51172e+07	4.15309e+07	4.31678e+07	2.96753e+07	329836	4.33241e+07	4.75748e+07	4.63584e+07	3.40483e+07	3.51403e+07	5.46057e+07	5.76815e+07	4.32371e+07
Piperonylonitrile	1.44187e+06	8.9373e+06	3.04649e+06	3.4607e+06	6.9681e+06	1.44037e+06	2.56942e+06	2.0821e+06	3.27572e+06	1.62762e+06	3.81519e+06	1.94555e+06	1.72835e+06	2.44055e+06	1.3785e+06	2.83331e+06	3.05158e+06	2.02327e+06	2.04653e+06	5.39232e+06	1.9187e+06	1.15877e+06	1.43937e+06	2.76939e+06	1.76995e+06	954880	1.48298e+06	2.02311e+06	1.03473e+06	2.85913e+06	1.55285e+06	2.22027e+06	925629	1.02591e+06	2.34068e+06	6.92205e+06	1.37332e+07	1.88336e+06	1.9718e+06	1.99076e+06	1.27648e+06	984589	2.13845e+06	1.46506e+06	1.46959e+06	1.58227e+06	1.61631e+06	1.68468e+06	1.90805e+06
Pipemidic acid	4.55875e+07	4.43312e+07	5.30952e+07	4.8598e+07	1.74178e+07	3.24664e+07	7.63853e+07	2.56573e+07	3.00002e+07	6.59571e+07	7.09247e+07	4.10567e+07	7.44583e+07	4.94098e+07	3.2541e+07	6.49536e+07	5.73867e+07	4.30901e+07	7.3622e+07	3.41284e+07	4.2728e+07	2.81155e+07	4.03012e+07	2.35542e+07	2.12296e+07	4.72267e+07	4.33759e+07	6.10419e+07	4.75446e+07	3.71368e+07	3.12568e+07	9.17826e+07	3.28129e+07	5.35958e+07	3.63579e+07	6.2345e+07	5.52096e+07	4.45641e+07	6.9395e+07	5.81504e+07	127995	1.30467e+07	2.26066e+07	1.78812e+07	3.382e+07	7.90846e+07	2.56804e+07	8.2924e+07	5.92814e+07
Pinolenic acid	7.00561e+06	1.9319e+07	7.57806e+06	7.2614e+06	7.48352e+06	8.16194e+06	7.1916e+06	7.20659e+06	7.203e+06	7.04223e+06	1.10919e+07	1.08556e+07	1.03514e+07	6.33541e+06	5.36584e+06	2.32668e+07	1.01017e+07	7.74285e+06	1.19149e+07	3.88805e+06	8.67128e+06	6.71924e+06	7.46818e+06	1.80987e+07	6.43808e+06	4.04294e+06	5.69507e+06	7.46726e+06	9.57516e+06	9.71977e+06	6.04893e+06	1.15783e+07	9.74366e+06	1.32828e+07	6.68904e+06	7.15051e+06	1.08796e+07	4.68912e+07	4.58175e+06	5.58078e+06	1.33174e+06	1.09974e+07	6.65069e+06	9.9784e+06	5.90279e+06	3.85435e+07	1.12934e+07	5.6263e+06	1.18147e+07
Phenylacetylglycine	2.55416e+07	8.08796e+07	7.67247e+06	1.34338e+07	9.70188e+06	7.29406e+06	5.31511e+06	4.49388e+06	4.52851e+06	5.11786e+06	2.76729e+07	6.11475e+06	9.43267e+06	2.3377e+07	1.04016e+07	9.50225e+06	2.95438e+07	7.87782e+06	4.09487e+06	7.69723e+07	7.28479e+06	3.7999e+06	8.31565e+06	7.43971e+06	4.82142e+06	3.87119e+06	1.4676e+07	6.03956e+06	4.85003e+06	6.26156e+07	4.48574e+06	1.92935e+07	4.04007e+06	5.46624e+06	8.02985e+06	2.24446e+08	1.87397e+08	4.6014e+06	1.32428e+07	3.11016e+06	1.24443e+06	1.29268e+06	4.56744e+06	2.82296e+06	6.30763e+06	8.94511e+06	1.28159e+07	5.12499e+06	2.96446e+06
Phenylacetaldehyde	3.20267e+08	2.42073e+07	5.00397e+08	1.64516e+08	6.15484e+08	6.49211e+08	6.29826e+08	9.12666e+07	2.08463e+07	7.68799e+07	2.79883e+08	3.49481e+08	9.27796e+07	1.13269e+08	509168018	4.32312e+08	7.36116e+08	1.1282e+08	2.85749e+08	3.39149e+08	1.14731e+08	3.07156e+08	3.59322e+08	2.86339e+08	2.34126e+08	2.90823e+08	1.60571e+08	4.11789e+08	3.13276e+08	3.34168e+08	5.69487e+07	1.97898e+08	3.31813e+08	135855356	2.7584e+08	3.8324e+08	1.64186e+08	2.04471e+07	6.91555e+07	4.47765e+08	1.97958e+08	7.37374e+07	4.07835e+06	205249278	5.59048e+06	1.09396e+08	2.1197e+08	3.76448e+08	3.71174e+08
Phenacetin	5.97953e+06	3.01286e+07	2.01106e+07	1.39119e+07	7.80583e+06	6.12161e+06	1.46245e+07	1.60659e+07	2.01015e+07	2.52539e+07	8.44053e+06	4.49189e+06	2.28164e+07	8.0715e+06	2.73296e+06	1.35933e+07	1.07725e+07	3.43613e+06	5.68566e+06	1.2519e+07	2.35978e+07	1.35787e+07	1.4354e+07	5.0331e+06	9.29109e+06	1.59107e+07	1.17565e+07	9.20309e+06	4.3848e+06	9.7045e+06	2.33239e+07	2.6005e+07	2.46191e+06	4.57563e+06	1.04488e+07	7.64734e+06	2.11396e+07	1.90094e+07	1.70642e+07	3.0067e+06	556250	7.20065e+06	7.26491e+06	5.59528e+06	1.38112e+06	1.17539e+07	9.93033e+06	4.68015e+06	837298
Pentamidine	9.83e+06	1.21469e+07	1.09914e+07	5.2996e+06	1.48622e+07	1.28392e+07	1.34924e+07	6.21543e+06	1.02152e+07	7.33603e+06	1.94474e+07	7.02976e+06	1.39881e+07	2.27878e+07	7.63556e+06	1.25041e+07	1.03695e+07	6.36609e+06	1.62904e+07	6.14782e+06	7.08323e+06	4.72863e+06	7.32479e+06	6.99811e+06	9.9692e+06	5.74865e+06	5.68148e+06	1.27848e+07	6.81888e+06	1.37153e+07	4.6226e+06	1.59945e+07	7.31513e+06	8.37105e+06	6.77115e+06	6.9792e+06	1.05301e+07	9.4943e+06	1.18175e+07	8.42613e+06	135505	8.63347e+06	1.34282e+07	7.8067e+06	5.19968e+06	1.31325e+07	1.38254e+07	9.69711e+06	5.59211e+06
Pentadecanoic acid	2414714859	3115254856	2346939064	8.45127e+08	3037619907	2280314749	2557769432	1041358277	1397729070	3047303629	3430680575	1134594875	2141060787	5.24497e+08	9.93108e+08	2509826422	1221507961	1150736231	1356074449	8.62653e+08	1168921780	667434201	1375465234	9.14024e+08	1101196808	6.84259e+08	9.55711e+08	1343141539	6.72124e+08	8.56576e+08	1074341236	1385018950	7.85025e+08	1579436040	9.85381e+08	1405580483	1261917389	3.1701e+08	1150236009	1381972354	2459979111	1064148530	8.57137e+07	1884030392	2.27055e+08	1720176891	1598573644	1301944141	1298211696
Palmitoylcarnitine	6.50515e+06	3.68111e+06	6.75255e+06	4.23028e+06	7.2138e+06	3.77746e+06	1.7029e+07	3.66969e+06	1.37365e+07	9.66445e+06	2.83298e+07	3.77163e+06	7.51416e+06	1.52748e+07	2.8007e+06	7.39476e+06	4.6472e+06	1.06621e+07	8.09034e+06	6.65434e+06	1.85537e+07	3.9624e+06	8.09635e+06	4.88791e+06	1.13833e+07	5.29609e+06	3.84895e+06	7.06502e+06	1.00835e+07	2.2914e+07	6.40464e+06	1.46295e+07	7.3406e+06	1.5347e+07	3.37906e+06	4.33876e+06	8.19611e+06	2.14051e+07	1.34495e+07	6.7404e+07	375343	7.50036e+06	3.21197e+07	1.49729e+07	2.71779e+07	2.41803e+07	1.38369e+07	1.58849e+07	8.05188e+06
Palmitoyl ethanolamide	6.00907e+07	9.84106e+07	1.06072e+08	6.97101e+07	9.20051e+07	6.53863e+07	1.22721e+08	8.95005e+07	7.8055e+07	7.8739e+07	7.79434e+07	9.71068e+07	1.18451e+08	8.0713e+07	5.56585e+07	8.28193e+07	9.09238e+07	6.33646e+07	5.2613e+07	6.13297e+07	7.91714e+07	4.97155e+07	8.57744e+07	1.01616e+08	4.17593e+07	4.14581e+07	7.48859e+07	4.60945e+07	1.02589e+08	5.78537e+07	111883154	4.52622e+07	9.46063e+07	7.82883e+07	4.57165e+07	5.68276e+07	7.43721e+07	8.44798e+07	6.82292e+07	1.53798e+08	3.89686e+07	6.7069e+07	7.3476e+07	1.28994e+08	9.65126e+07	1.2462e+08	7.84447e+07	1.08575e+08	1.04008e+08
Palmitoleic acid	8.09178e+08	9.27242e+08	866298243	3.17752e+08	7.52886e+08	8.96838e+08	9.13959e+08	8.11858e+08	7.7897e+08	6.48896e+08	9.91823e+08	6.317e+08	713062594	2.67825e+08	9.56873e+08	8.06337e+08	1122549989	891645632	8.25572e+08	7.18039e+08	8.32445e+08	896318953	998318897	9.48743e+08	7.67555e+08	8.7669e+08	8.78957e+08	9.36353e+08	882135383	9.79079e+08	7.67755e+08	9.01313e+08	9.33138e+08	5.83655e+08	9.45389e+08	8.36453e+08	8.28495e+08	2.10725e+08	6.88494e+08	1400960592	3.54814e+08	6.92005e+08	6.93538e+07	1036755632	2.5793e+08	5.99511e+08	1224824486	728514162	1215880826
Palmitic acid	4267643268	7352639642	4688748049	2912107653	4889339907	5594293344	3716957678	3389132528	3938504067	6378437391	13015906420	5092236947	4226953979	1934709030	4862778626	6221506860	5726319344	5871991818	5879342731	4282980808	3621032435	5149283099	6605797600	4151944999	5004344697	4168786643	3795108873	4787307452	3036560017	9004810504	6517714109	6545893617	8118983662	3766189688	4142022576	5453108274	9047037781	1850121807	3133583223	8149919232	6262813270	5471389025	1608458779	5374145716	2750283253	5561802493	7029033718	3069528187	9111299748
Palmitelaidic acid methyl ester	2.74405e+06	3.68683e+06	2.57777e+06	3.80775e+06	6.41504e+06	4.02113e+06	6.45823e+06	6.54624e+06	2.56816e+06	1.37336e+07	2.73064e+06	3.5337e+06	2.87961e+06	5.14223e+06	3.31079e+06	3.55351e+06	9.51114e+06	4.8647e+06	1.0421e+07	3.24894e+06	5.06287e+06	1.05508e+07	7.4464e+06	1.30169e+07	7.57954e+06	1.03304e+07	1.26741e+07	8.45742e+06	1.03566e+07	1.03326e+07	5.27713e+06	1.43191e+07	1.05519e+07	3.37697e+06	7.87642e+06	4.67525e+06	4.35081e+06	1.08126e+07	3.19802e+06	1.11258e+07	562159	5.81678e+06	8.3613e+06	1.03564e+07	6.68723e+06	1.27898e+07	8.34431e+06	6.08887e+06	1.44526e+07
Oxprenolol	869521	1.40123e+06	1.22156e+06	778540	884726	1.09814e+06	1.27868e+06	759062	870116	1.40669e+06	1.95988e+06	954849	1.25385e+06	1.14317e+06	342016	1.23854e+06	861364	614703	810139	846500	1.39847e+06	563653	1.198e+06	580759	852697	715714	809921	889694	678404	1.35962e+06	508793	1.41385e+06	777517	970368	666076	909426	856117	1.37812e+06	930554	1.00891e+06	46769	804236	1.64136e+06	1.12532e+06	684721	1.21673e+06	1.64667e+06	1.5245e+06	858384
Orotic acid	902701	3.69969e+06	2.96277e+06	544061	4.66516e+06	3.0914e+06	2.7713e+06	1.03768e+06	1.17558e+06	4.33413e+06	1.18357e+06	2.90574e+06	1.28552e+06	380252	3.36689e+06	924051	2.72088e+06	1.50562e+06	3.60741e+06	1.87119e+06	3.53949e+06	3.41521e+06	3.63652e+06	4.04694e+06	2.27111e+06	1.46794e+07	1.93861e+06	2.77124e+06	2.21104e+06	2.63608e+06	1.30536e+06	4.29251e+06	4.90164e+06	956395	3.14531e+06	3.92325e+06	2.16329e+06	1.03817e+06	624813	1.548e+07	2.06383e+06	1.98173e+06	75493.9	3.32752e+06	2.33316e+06	2.71695e+06	4.02403e+06	2.10877e+06	5.92227e+06
Ornithine	1.74116e+07	1.73021e+07	1.72749e+07	5.94234e+06	1.43273e+07	1.67295e+07	1.13189e+07	1.0911e+07	1.64432e+07	1.43939e+07	6.46014e+06	1.86328e+07	9.91459e+06	3.87389e+06	2.38338e+07	1.17146e+07	7.89795e+06	1.50873e+07	2.27405e+07	5.68414e+06	7.11723e+06	5.09877e+06	9.39745e+06	1.03562e+07	8.02944e+06	8.14539e+06	5.0688e+06	1.56126e+07	6.2422e+06	1.34083e+07	8.97343e+06	1.70353e+07	1.0251e+07	1.04561e+07	1.37514e+07	7.0535e+06	8.19075e+06	2.45202e+06	1.00692e+07	1.82112e+07	1.45504e+07	1.16514e+07	229441	1.35431e+07	1.2156e+06	1.28607e+07	1.26828e+07	9.27892e+06	1.41228e+07
Oleoyl ethanolamide	1.45998e+08	1.51349e+08	139898968	1.53461e+08	1.64487e+08	137982424	2.64555e+08	1.85408e+08	1.11175e+08	7.88487e+07	1.33015e+08	1.9342e+08	176565775	1.77405e+08	1.51465e+08	1.14185e+08	2.00958e+08	1.55883e+08	1.5334e+08	1.35265e+08	1.23007e+08	8.93073e+07	1.39519e+08	2.51994e+08	7.24333e+07	8.73714e+07	1.31593e+08	8.44334e+07	2.11197e+08	1.25138e+08	1.9779e+08	1.0751e+08	1.81775e+08	1.32499e+08	1.10474e+08	1.14696e+08	1.04708e+08	1.90663e+08	1.14066e+08	2.28169e+08	2.226e+06	1.14819e+08	1.57376e+08	2.2012e+08	2.37123e+08	1.75078e+08	1.92747e+08	2.39171e+08	2.31996e+08
Oleic acid alkyne	1111347821	1458984601	1216110618	5.18146e+08	1427511991	1286186759	1473330318	1627823849	1084757803	9.07194e+08	1199497866	1121799810	1346849261	4.32944e+08	1731912958	1279145229	2340150210	1976511453	1473759166	1232719747	1432414007	1865798746	1597013833	1708996773	1597342540	1800021655	1867798591	1520276950	2058504460	1567768254	1403579812	1449363681	2028125402	9.53558e+08	1660561651	1551782976	1253683866	3.10719e+08	1449252301	2843916566	1923230109	1016893613	5.02042e+07	1921991828	4.3588e+08	9.28066e+08	2241607841	1495575651	2427656001
Oleic acid	7143218572	6428283979	6456240303	2834999484	6543813735	6271937936	6379823402	6211710755	6038502445	6029106616	8869332809	4850269180	5738643358	2355857182	6640692448	6784208756	8315229941	7070716058	6707534371	5730041993	5410790864	6286511301	7657533886	6444563085	5867848154	5571985667	5944331000	6408740172	6789407788	6339514795	6488508498	6812301982	7087139352	5000783083	6517435923	6441057786	7312590862	1949697120	5231008647	8605203592	8783179274	6571979613	4.00767e+08	7655256378	2181952809	5879351124	8873226620	5335173099	9088408041
Oleanolic acid	1.73906e+06	3.70273e+06	2.2248e+06	2.48401e+06	2.05113e+06	3.61912e+06	2.11079e+06	1.76925e+06	1.81404e+06	1.30611e+06	3.14477e+06	2.77332e+06	3.12882e+06	1.437e+06	2.55521e+06	1.65722e+06	3.84543e+06	5.92809e+06	1.89248e+06	1.60841e+06	3.48459e+06	5.16569e+06	4.32524e+06	2.58502e+06	3.32724e+06	4.52312e+06	2.53157e+06	2.55359e+06	2.10481e+06	5.34664e+06	3.87441e+06	3.51727e+06	6.50815e+06	2.44274e+06	5.9953e+06	3.81498e+06	3.84357e+06	1.85045e+06	3.52175e+06	3.07879e+06	1.85188e+06	2.05478e+06	2.79525e+06	3.97567e+06	2.18362e+06	3.92402e+06	3.3181e+06	3.65406e+06	4.35765e+06
Octyl decyl phthalate	959387	2.20405e+06	2.00987e+06	1.71976e+06	898477	989264	1.5698e+06	923162	2.63679e+06	1.82285e+06	618263	1.63813e+06	1.26577e+06	1.67282e+06	2.04236e+06	545449	1.07259e+06	1.71988e+06	1.66113e+06	1.14228e+06	537039	1.00655e+06	550945	1.28244e+06	606159	1.55672e+06	968503	1.58441e+06	938461	706986	543200	1.2458e+06	621246	842702	592010	1.74747e+06	714500	1.18302e+06	1.23298e+06	1.56618e+06	716870	1.1484e+06	2.43396e+06	1.38582e+06	2.35773e+06	1.90358e+06	835073	1.02447e+06	1.45337e+06
Octadecanamine	9.28014e+06	1.06834e+07	9.37246e+06	8.21416e+06	8.92215e+06	7.60877e+06	7.79905e+06	7.24823e+06	3.268e+06	1.14762e+07	1.16781e+07	2.26872e+07	9.83194e+06	9.50335e+06	8.88418e+06	1.06443e+07	1.29239e+07	1.01333e+07	2.54317e+07	6.58257e+06	9.04297e+06	7.11766e+06	1.17072e+07	9.34414e+06	6.22659e+06	1.21331e+07	6.69639e+06	5.87552e+06	5.23202e+06	3.89058e+07	6.05347e+06	9.4143e+06	8.56108e+06	7.42322e+06	9.73657e+06	8.73383e+06	1.12706e+07	1.23115e+07	4.17627e+06	2.80549e+07	270515	3.00594e+07	2.1043e+07	2.58622e+07	33615928	4.09483e+07	3.31433e+07	2.35746e+07	2.57127e+07
octadec-9-ynoic acid	1.28995e+07	3.74012e+07	1.12346e+07	9.53559e+06	1.84476e+07	1.06584e+07	1.97561e+07	1.36871e+07	9.24217e+06	1.1763e+07	1.84778e+07	2.18767e+07	1.33701e+07	1.32972e+07	1.04507e+07	3.36979e+07	1.46793e+07	9.28388e+06	4.8379e+07	1.09293e+07	1.26281e+07	8.67199e+06	27178030	2.03382e+07	8.17649e+06	9.89943e+06	7.05333e+06	2.29308e+07	1.3483e+07	1.87992e+07	9.30647e+06	2.2514e+07	1.47743e+07	1.37441e+07	1.45566e+07	1.17411e+07	1.74754e+07	3.56668e+07	1.25007e+07	1.02968e+07	1.96758e+06	2.57822e+07	1.88569e+07	2.4453e+07	1.35199e+07	5.58956e+07	1.74859e+07	1.65742e+07	1.79146e+07
n-Pentyl isopentyl phthalate	4.93445e+06	5.30844e+06	2.19211e+06	8.66148e+06	3.44988e+06	1.04592e+07	3.84017e+06	5.02056e+06	5.53268e+06	1.79002e+07	4.1822e+06	4.94007e+06	1.4194e+07	7.99855e+06	8.97294e+06	3.86935e+06	1.79025e+07	5.11872e+07	6.2605e+06	4.44115e+06	4.07189e+06	2.0864e+07	7.04921e+06	4.95311e+06	1.07826e+07	1.36425e+07	5.98011e+06	1.33121e+07	6.11687e+06	2.27052e+07	6.2082e+06	2.09538e+07	1.1012e+07	7.91498e+06	1.19411e+07	4.27388e+06	9.79951e+06	4.97046e+06	1.45029e+07	3.89631e+07	374074	9.73033e+06	4.32759e+06	5.99084e+06	2.12539e+07	7.11918e+06	9.73284e+06	7.45863e+06	2.96886e+07
NP-022451	195818	191193	224217	185870	200442	272951	224449	179021	184031	192635	228363	174849	221463	189953	184763	201310	175882	169379	195715	1.35835e+07	1.57221e+07	5.66363e+07	3.22947e+07	3.32294e+07	4.529e+07	2.00094e+07	1.11644e+07	4.23784e+07	1.22249e+07	2.54451e+07	179440	1.99584e+07	1.12513e+08	185189	2.77359e+06	4.89217e+07	1.36562e+08	1.96657e+07	243037	1.2891e+08	1.32569e+06	3.17514e+07	3.47868e+07	1.94521e+07	1.0708e+08	5.25871e+07	6.21181e+07	7.04288e+07	1.23537e+07
NP-022068	7.24715e+06	2.57362e+06	1.5255e+07	1.67951e+07	9.11121e+06	3.40271e+06	2.69219e+06	1.07129e+06	5.09912e+06	2.87892e+06	1.12479e+07	1.01911e+07	4.46909e+06	1.06637e+07	1.3619e+07	1.42221e+07	5.75309e+06	4.1098e+06	1.25039e+07	4.5744e+06	1.12431e+06	1.51381e+06	3.4709e+06	3.16602e+06	2.05361e+06	2.16921e+06	2.19713e+06	3.58845e+06	2.2698e+06	3.09544e+06	2.48452e+06	3.49481e+06	2.70324e+06	4.94884e+06	2.84208e+06	5.95928e+06	5.48905e+06	3.37824e+06	2.26245e+06	2.2535e+06	68379.8	2.17661e+06	4.15799e+06	2.90748e+06	2.14985e+06	2.42864e+06	2.88664e+06	2.69867e+06	2.66685e+06
NP-021781	1.96556e+06	4.51506e+07	6.00004e+06	5.0337e+06	6.09906e+06	6.50423e+06	9.45823e+06	7.06515e+06	4.6912e+06	5.32346e+07	3.97671e+06	1.63504e+07	7.49629e+06	3.2421e+06	8.34854e+06	5.05852e+06	1.78717e+07	1.05047e+07	1.00439e+08	3.5083e+06	1.11754e+07	4.93462e+06	4.92816e+06	5.12383e+06	6.80901e+06	5.62398e+06	3.47961e+06	6.9048e+06	3.50138e+06	1.05234e+07	1.13694e+07	1.25292e+07	6.07514e+06	7.13097e+06	5.30326e+06	6.14122e+06	1.31274e+07	8.86061e+06	1.73081e+07	1.35235e+07	659649	2.49869e+07	3.27711e+06	8.80452e+06	4.8491e+06	1.47639e+08	6.89389e+06	5.43744e+06	1.57764e+07
NP-021710	2.02819e+07	2.13564e+07	2.86009e+07	1.46889e+07	1.94935e+07	2.3782e+07	2.89217e+07	1.70746e+07	1.40499e+07	4.54848e+07	6.55418e+07	1.74771e+07	2.42089e+07	1.77106e+07	2.64757e+07	1.69871e+07	2.24625e+07	2.41515e+07	4.6284e+07	2.22889e+07	3.37785e+07	2.21339e+07	4.43224e+07	2.23594e+07	2.13228e+07	2.71659e+07	2.57224e+07	2.63844e+07	3.20205e+07	3.58426e+07	2.39166e+07	2.34053e+07	2.11469e+07	2.38478e+07	1.83019e+07	2.939e+07	2.43352e+07	3.32685e+07	3.43977e+07	1.82636e+07	676441	1.15422e+07	3.88469e+07	1.93736e+07	2.19096e+07	2.19377e+07	2.79591e+07	3.79281e+07	2.34893e+07
NP-021292	6.94462e+07	1.04236e+08	1.14123e+08	1.88213e+08	1.52597e+08	1.52587e+08	7.73502e+07	153530271	7.76133e+07	9.87753e+07	8.75069e+07	1.00206e+08	1.0287e+08	1.85284e+08	1.64511e+08	9.99185e+07	1.46766e+08	2.66837e+08	7.63651e+07	1.04651e+08	1.24665e+08	226918009	1.12366e+08	1.33709e+08	1.0769e+08	1.12662e+08	1.56678e+08	1.63543e+08	1.82041e+08	4.75197e+07	9.97207e+07	9.8139e+07	2.15514e+08	1.3405e+08	1.4761e+08	1.7134e+08	1.67508e+08	8.28179e+07	1.41697e+08	1.95091e+08	2.04531e+06	7.67473e+07	1.093e+08	1.18046e+08	1.53881e+08	2.07295e+08	1.19159e+08	3.01744e+08	2.05529e+08
NP-021018	7.98788e+07	1.58583e+08	1.19383e+08	1.08543e+08	9.43413e+07	133885763	1.37728e+08	1.60529e+08	8.63231e+07	6.71981e+07	8.4727e+07	8.96745e+07	126646491	1.34673e+08	1.68065e+08	7.91977e+07	1.92695e+08	2.02698e+08	1.56999e+08	1.09183e+08	1.1273e+08	1.12726e+08	1.68599e+08	1.21416e+08	1.13709e+08	1.13984e+08	1.49336e+08	1.2276e+08	1.53424e+08	1.36356e+08	9.30415e+07	1.68702e+08	1.80804e+08	8.00893e+07	9.73295e+07	1.30475e+08	7.43503e+07	7.894e+07	1.58467e+08	1.99788e+08	810097	7.57828e+07	1.58587e+08	1.46674e+08	1.07041e+08	1.12491e+08	1.37228e+08	1.98427e+08	1.36029e+08
NP-020353	896618	3.29337e+06	869756	402792	198857	1.43034e+06	172491	163375	653912	848758	321463	743696	371194	143125	810403	309751	233548	701242	332366	1.87887e+06	974244	557098	580650	525752	449920	535792	493256	978806	238130	869399	249625	596342	533218	483365	804192	4.57958e+06	7.63147e+06	54114.5	656270	252582	212408	114846	13550.7	162474	174748	176639	247813	154677	580975
NP-020283	2.41093e+07	2.50228e+07	2.23255e+07	2.62565e+07	4.59782e+06	3.64349e+07	2.56974e+07	1.95466e+07	2.0309e+07	2.20153e+07	2.81582e+07	1.24234e+07	3.05656e+07	3.6277e+07	1.4304e+07	1.32397e+07	8.2114e+06	2.78559e+07	8.17588e+06	1.60955e+07	3.06223e+07	2.81232e+07	1.39818e+07	9.15326e+06	4.29451e+07	2.92084e+07	3.16666e+07	9.94721e+06	1.47414e+07	5.04835e+07	2.04462e+07	2.4867e+07	8.39848e+06	3.90362e+07	2.43108e+07	3.7869e+07	4.29261e+07	4.95791e+07	3.79631e+07	2.19795e+07	9.74664e+06	1.70378e+07	1.46492e+07	6.00297e+07	1.86611e+07	2.74361e+07	3.01799e+07	1.79295e+07	8.03682e+07
NP-020214	2.06378e+07	2.24366e+07	1.40412e+07	2.06785e+07	4.00862e+07	1.71909e+07	3.33177e+07	1.74726e+07	1.34297e+07	5.69189e+06	2.38306e+07	2.41638e+07	1.97198e+07	2.94021e+07	2.92534e+07	2.43657e+07	3.17358e+07	3.1889e+07	2.53236e+07	1.74536e+07	2.88464e+07	1.34576e+07	2.11801e+07	1.55347e+07	9.91823e+06	2.86422e+07	1.00963e+07	1.79424e+07	1.78576e+07	3.40225e+07	1.58201e+07	2.15302e+07	1.89408e+07	1.46346e+07	1.11448e+07	1.67085e+07	7.95372e+06	1.50513e+07	2.24428e+07	3.76409e+07	279715	1.08289e+07	1.37469e+07	2.44417e+07	2.90114e+07	3.06673e+07	1.28055e+07	2.10285e+07	1.817e+07
NP-020112	2.86216e+07	5.20215e+07	5.54255e+07	8.88287e+07	6.98249e+07	6.84007e+07	4.27498e+07	7.29435e+07	2.97411e+07	5.3809e+07	4.03517e+07	46036815	4.83333e+07	8.33993e+07	7.35267e+07	5.26653e+07	8.29828e+07	1.1984e+08	4.29792e+07	3.94292e+07	72775894	1.07009e+08	6.05194e+07	6.77938e+07	5.04373e+07	5.47506e+07	9.3187e+07	8.12973e+07	8.91053e+07	2.90971e+07	4.46437e+07	5.13973e+07	1.22401e+08	5.67573e+07	8.12979e+07	8.51849e+07	8.77027e+07	4.95751e+07	6.23561e+07	1.14275e+08	857691	3.74794e+07	6.16385e+07	7.0962e+07	8.01693e+07	1.04285e+08	7.62932e+07	1.58989e+08	1.04718e+08
NP-019748	2.99115e+06	3.39845e+06	5.45332e+06	1.18042e+07	8.28712e+06	6.58409e+06	5.92828e+06	1.28441e+07	5.45345e+06	6.49301e+06	3.27465e+06	5.82954e+06	4.05194e+06	1.66987e+07	2.98845e+06	2.2525e+06	4.94612e+06	2.65355e+07	9.3137e+06	1.09152e+07	7.44875e+06	1.26651e+07	3.95829e+06	6.50537e+06	6.54286e+06	1.06495e+07	1.35689e+07	7.60565e+06	1.96763e+07	2.71946e+06	1.42423e+07	2.24372e+06	1.51179e+07	5.88893e+06	4.88033e+06	3.59665e+06	6.21643e+06	2.00946e+06	6.7813e+06	6.87878e+06	111443	1.88275e+06	2.98203e+06	1.06967e+07	5.98477e+06	2.69077e+07	3.98859e+06	50707946	7.1529e+06
NP-019491	5.13559e+06	3.91561e+06	6.76185e+06	4.5348e+06	6.22531e+06	4.05962e+06	8.43475e+06	4.71897e+06	5.6517e+06	4.24819e+06	8.19255e+06	6.21382e+06	6.28616e+06	5.86092e+06	3.73008e+06	6.71612e+06	4.70978e+06	4.6199e+06	5.09372e+06	3.66528e+06	5.32208e+06	2.04468e+06	4.08371e+06	3.08426e+06	2.6383e+06	2.64873e+06	3.37217e+06	2.75854e+06	2.5351e+06	6.11224e+06	3.42868e+06	3.55303e+06	3.44232e+06	5.0715e+06	3.03511e+06	3.96235e+06	5.25334e+06	7.50742e+06	6.23239e+06	395658	194396	766520	1.0897e+06	1.34772e+06	1.38703e+06	5.45868e+06	1.12835e+06	583892	567887
NP-019374	1.25619e+07	1.92231e+07	1.88569e+07	1.52233e+07	1.62415e+07	1.71533e+07	1.68259e+07	1.38588e+07	1.21743e+07	1.16118e+07	1.41271e+07	1.50059e+07	1.20052e+07	2.02786e+07	1.83763e+07	1.408e+07	2.30576e+07	16089677	2.31056e+07	1.88401e+07	1.63977e+07	1.37188e+07	2.21999e+07	2.09651e+07	1.26869e+07	1.77664e+07	1.50292e+07	2.3098e+07	1.56937e+07	3.49507e+07	1.55723e+07	30690723	2.03732e+07	1.0075e+07	2.14402e+07	1.51925e+07	1.36884e+07	1.84267e+07	1.33029e+07	2.22808e+07	1.61918e+06	1.44036e+07	2.45202e+07	1.57681e+07	1.6784e+07	1.40215e+07	2.09081e+07	1.73426e+07	1.69289e+07
NP-019360	7.06179e+07	8.455e+06	1.9465e+07	3.18254e+07	8.34666e+07	3.5542e+07	3.94085e+07	1.75691e+07	4.61992e+06	9.00486e+07	8.40724e+07	3.81624e+07	7.04364e+07	4.63223e+07	4.35489e+07	3.17814e+06	5.09959e+07	3.78179e+07	7.52986e+07	5.22711e+07	2.25677e+07	1.90254e+07	1.25754e+08	2.25289e+07	3.00636e+07	3.43259e+07	5.65307e+07	7.37957e+07	4.81564e+07	3.87194e+07	5.39608e+06	6.29741e+07	2.38101e+07	4.21988e+07	2.38471e+06	3.5417e+07	4.40668e+07	6.83706e+07	6.83562e+07	2.91617e+07	3.89695e+06	1.51635e+07	3.24822e+07	3.29596e+07	3.96129e+07	6.21398e+07	2.79251e+07	5.816e+07	4.18641e+06
NP-018716	1.17472e+06	1.11654e+06	893460	595593	2.64268e+06	1.22816e+06	1.63701e+06	1.05818e+06	625732	1.61554e+06	2.64136e+06	1.30182e+06	1.18286e+06	434894	1.29909e+06	939524	2.68739e+06	2.63321e+06	1.76096e+06	750513	1.56503e+06	1.20487e+06	1.56626e+06	1.65401e+06	1.28186e+06	1.08736e+06	853640	1.90985e+06	1.13655e+06	2.06002e+06	1.16521e+06	1.73816e+06	1.58947e+06	700258	1.67733e+06	1.40819e+06	1.15122e+06	130036	501980	1.11202e+06	1.29326e+06	571070	122069	847353	147705	1.76467e+06	1.26481e+06	474085	1.40478e+06
NP-017061	284954	218561	1.087e+06	110925	282067	456436	311434	274333	24333.9	171592	42909.1	379445	489314	56754.7	249021	634355	207286	369641	44466.3	554546	772403	1.06604e+06	1.20995e+06	1.02584e+06	640156	900142	454014	1.27028e+06	711521	1.81023e+06	369193	900570	1.08984e+06	672426	1.2402e+06	623418	405510	10669.8	298722	498093	562623	227066	13147.4	171716	72667.6	311038	494745	568908	699238
NP-016724	9.97667e+06	7.77208e+06	1.04263e+07	8.83358e+06	1.04936e+07	9.5122e+06	1.13273e+07	1.00453e+07	1.00636e+07	1.80699e+06	1.09749e+07	3.43394e+06	8.35948e+06	1.30313e+07	9.05257e+06	1.00299e+07	1.4171e+07	1.0765e+07	1.45533e+07	9.36319e+06	7.07399e+06	7.68221e+06	9.44295e+06	3.38614e+06	6.94457e+06	7.43847e+06	6.809e+06	3.3319e+06	8.26657e+06	3.04551e+06	5.24909e+06	7.89597e+06	8.62778e+06	6.63364e+06	9.47191e+06	8.70532e+06	7.74815e+06	7.8018e+06	1.06754e+07	1.06753e+07	52431.3	2.27155e+06	5.138e+06	3.51451e+06	856214	4.28293e+06	4.15397e+06	1.27145e+07	2.77637e+06
NP-016582	5.31074e+06	7.81727e+06	5.4795e+06	7.40066e+06	9.66511e+06	5.05541e+06	9.14072e+06	5.96671e+06	1.08277e+07	4.13898e+06	8.60975e+06	1.24903e+07	9.175e+06	8.75301e+06	5.47348e+06	9.25993e+06	4.44136e+06	5.35773e+06	6.89446e+06	2.39939e+06	370645	413338	440625	374320	414255	1.08252e+06	468149	484552	378975	1.09333e+06	1.36904e+07	405375	679944	7.96533e+06	1.1428e+06	341610	824017	722466	6.17881e+06	795584	197990	1.21769e+06	921982	1.18771e+06	629432	1.07685e+06	761803	392112	517598
NP-016455	2.50092e+06	2.85901e+06	2.51741e+06	3.43974e+06	1.66859e+06	2.63905e+06	2.77054e+06	5.33627e+06	1.89203e+06	1.4466e+06	3.17256e+06	2.24905e+06	3.2955e+06	2.76082e+06	1.46536e+06	1.46518e+07	5.26646e+06	1.33187e+06	5.32916e+06	3.5681e+06	3.18928e+06	3.39686e+06	5.43165e+06	1.19098e+07	2.09522e+06	2.12945e+06	3.68816e+06	3.44568e+06	2.41428e+06	4.85977e+06	1.22451e+06	4.20419e+06	1.35448e+07	3.68304e+06	5.2753e+06	2.92882e+06	2.0277e+06	5.2243e+06	5.63868e+06	2.73101e+06	193046	947130	2.27732e+06	2.23674e+06	1.96465e+06	4.43935e+06	1.77968e+06	2.18068e+06	1.64315e+06
NP-016095	2.48772e+07	2.35613e+07	1.48966e+07	9.14438e+06	1.74755e+07	1.23511e+07	1.1415e+07	1.67419e+07	2.79491e+07	2.09317e+07	1.44177e+07	1.12039e+07	7.93516e+06	1.1483e+07	1.90599e+07	1.52617e+07	1.19491e+07	9.50258e+06	3.19179e+07	2.23038e+07	8.32159e+06	4.87897e+06	7.94171e+06	1.92356e+07	5.4055e+06	3.66172e+06	8.26117e+06	2.73814e+07	2.30377e+07	1.85926e+07	1.45391e+07	2.4672e+07	2.23703e+07	1.76805e+07	1.19225e+07	1.01903e+07	1.6685e+07	1.77347e+07	1.47595e+07	7.56296e+06	2.52668e+06	3.56182e+07	17327317	2.06554e+07	1.81678e+07	2.48282e+07	1.66771e+07	1.58748e+07	1.87416e+07
NP-015980	6.30087e+06	1.91887e+07	2.74521e+07	2.87e+07	3.24276e+07	2.98918e+07	2.85819e+07	1.36196e+07	2.48822e+07	3.95239e+07	3.41746e+06	6.31391e+06	2.21868e+07	2.63231e+07	2.25865e+07	2.24782e+07	2.42719e+07	6.24032e+06	3.32842e+07	6.19205e+06	1.58144e+07	1.82588e+07	1.91376e+07	1.81267e+07	1.83722e+07	1.75783e+07	1.60503e+07	2.43109e+07	6.56718e+06	5.38674e+06	2.27383e+07	2.48982e+07	1.50695e+07	2.06542e+07	2.04364e+07	2.84674e+07	3.26891e+07	1.89947e+07	3.97987e+06	2.16275e+07	254575	1.6378e+07	3.07754e+07	2.1082e+07	1.47185e+07	2.486e+07	2.37387e+07	6.09248e+06	2.64781e+07
NP-015559	106455	124389	541755	55527.2	127637	104274	90003.5	122055	61403	180796	222093	1.16136e+07	287506	116382	46282.3	159148	100071	122246	7.99441e+06	1.17014e+07	2.10017e+07	1.0032e+07	6.85816e+06	7.05947e+06	7.61373e+06	9.42046e+06	2.5235e+07	1.16909e+07	1.20858e+07	9.33338e+06	8.03493e+06	1.56606e+07	1.19487e+07	7.10662e+06	1.22054e+07	9.70567e+06	6.9081e+06	2.08669e+06	4.95164e+06	3.0811e+07	1.03984e+07	4.19768e+06	406673	1.03994e+07	4.0258e+06	1.01801e+07	1.42151e+07	9.81892e+06	1.20132e+07
NP-014287	7.73358e+07	1.8827e+08	1.16914e+08	1.31436e+08	3.92345e+07	1.41814e+08	2.03456e+08	2.45059e+08	1.60721e+08	1.58419e+08	6.70463e+07	1.13387e+08	9.17135e+07	170569078	2.55556e+08	9.10296e+07	5.02801e+08	3.89758e+08	1.77694e+08	1.16882e+08	1.28476e+08	2.81089e+08	1.46538e+08	1.79728e+08	2.02892e+08	2.42799e+08	2.35485e+08	1.7853e+08	217399341	1.64302e+08	1.68692e+08	1.74819e+08	2.26075e+08	9.16924e+07	1.56345e+08	2.36444e+08	170087251	2.0028e+08	1.59352e+08	6.29447e+08	3.57776e+06	2.03106e+08	377186243	289626654	3.70111e+08	5.8321e+07	3.32567e+08	2.65292e+08	4.27581e+08
NP-012768	1.3968e+06	3.70287e+06	1.51724e+07	8.58945e+06	6.07087e+06	7.904e+06	2.34557e+07	1.78748e+07	7.28528e+06	5.49441e+06	7.21945e+06	1.02685e+07	7.54562e+06	1.35148e+07	1.29027e+07	1.14392e+07	8.08601e+06	8.17929e+06	8.37941e+06	6.4626e+06	9.4713e+06	6.23094e+06	3.30597e+06	6.01554e+06	5.28981e+06	3.01442e+06	5.23836e+06	5.58775e+06	1.27677e+07	764599	1.08397e+07	3.65648e+06	5.25466e+06	8.55936e+06	9.9005e+06	1.11892e+07	2.87959e+06	6.55439e+06	4.42784e+06	2.02339e+06	79316.2	2.57687e+06	8.3936e+06	1.52303e+07	2.48325e+06	8.34211e+06	5.32351e+06	4.71446e+06	4.7749e+06
NP-012017	6.02585e+06	1.54259e+07	1.92618e+07	9.48444e+06	1.29129e+07	2.42594e+06	2.62501e+07	9.68478e+06	7.26675e+06	3.15048e+06	3.68922e+06	1.66169e+06	8.11385e+06	2.52152e+06	4.85582e+06	1.45828e+07	2.15092e+07	4.48314e+06	6.15899e+06	7.37276e+06	1.14512e+07	9.70113e+06	1.65285e+07	1.06236e+07	1.4545e+06	1.10142e+07	5.62045e+06	1.35732e+06	2.66588e+06	2.14393e+06	9.3461e+06	5.81909e+06	1.21892e+06	2.15464e+06	1.44327e+07	1.78927e+06	7.69511e+06	1.24324e+07	4.60222e+06	7.8783e+06	365636	9.96769e+06	5.70509e+06	1.88037e+06	2.08591e+06	4.83065e+06	2.23375e+06	5.04909e+06	2.34311e+06
NP-011878	5.59139e+07	3.43459e+07	1.00871e+08	9.14825e+07	1.35021e+08	9.44209e+07	1.77819e+08	4.51972e+07	4.7781e+07	104002338	7.31489e+07	1.15407e+08	1.45626e+08	1.50736e+08	1.09503e+08	1.29442e+08	1.52771e+08	6.67075e+07	1.57018e+08	5.88894e+07	6.8407e+07	9.88361e+07	1.37262e+08	100622532	9.60044e+07	1.09123e+08	6.17748e+07	1.13782e+08	1.04208e+08	1.48279e+08	7.31906e+07	1.49509e+08	1.17448e+08	1.12797e+08	1.0817e+08	1.08446e+08	9.93911e+07	1.26297e+08	9.11856e+07	9.82553e+07	486226	1.06147e+08	2.44202e+06	1.11785e+06	1.19476e+06	3.99106e+07	1.87819e+08	1.45441e+08	1.38144e+06
NP-011548	9741853248	11796809882	10186129599	4856216570	11309147205	10190964101	11211407668	12149579365	9623210257	7483818314	10290415292	8750520814	10189307341	4309295515	12654705193	10104841350	17619696944	13780835707	11121802769	9507514634	9893907360	12277479175	11558018430	11784619985	10755191814	11817610785	12761877686	11240589235	14964214268	11364727143	10405904663	10919078355	13242333536	7938369640	11407609031	11899159917	10178549802	3304296613	10278434763	19069762506	14651628595	9308846562	9.10557e+08	13977669631	4424913554	8114295568	15814270567	10597219375	16778549125
NP-009815	2.94356e+06	50362.4	476651	350076	2.63594e+06	278342	2.8861e+06	426986	770593	130411	4.26765e+06	4.53979e+06	3.57905e+06	334278	92613.9	3.27608e+06	2.26559e+06	147594	1.73455e+06	472708	1.0472e+06	281948	445077	736515	440006	1.1351e+06	456640	577426	163372	1.38412e+06	48949.2	668727	121157	762201	1.15014e+06	34218.6	247785	351272	642374	41917	819103	570759	8375.45	153835	31841	51055.8	828594	24678.2	245585
NP-009800	3.62006e+07	9.04201e+07	7.13243e+07	9.87734e+07	4.60691e+07	6.7201e+07	6.06677e+07	1.00672e+08	4.79141e+07	7.09303e+07	3.89393e+07	7.15632e+07	4.88683e+07	3.92964e+07	5.89724e+07	4.95093e+07	107656004	8.75447e+07	5.70757e+07	5.04762e+07	5.43946e+07	1.13012e+08	4.27897e+07	7.86621e+07	7.98578e+07	8.70939e+07	1.22039e+08	6.5526e+07	1.08553e+08	6.84776e+07	6.26694e+07	7.03352e+07	9.10145e+07	34756505	7.16807e+07	6.63098e+07	5.11081e+07	4.87978e+07	4.90699e+07	1.46633e+08	1.55922e+07	5.45508e+07	1.05551e+08	1.04499e+08	9.84013e+07	4.46821e+07	9.37201e+07	7.54144e+07	1.30535e+08
NP-008993	2.15942e+08	2.69021e+08	3.22446e+08	3.11729e+08	4.5717e+08	292108951	3.6694e+08	3.72514e+08	2.30879e+08	7.05532e+07	2.77999e+08	6.3228e+08	3.2642e+08	260042227	3.44116e+08	6.16723e+08	5.81728e+08	3.95031e+08	3.44278e+08	1.11252e+08	3.09757e+08	1.28002e+08	2.05481e+08	1.15929e+08	9.67036e+07	1.71424e+08	8.98328e+07	1.51585e+08	1.14065e+08	1.49197e+08	1.43817e+08	1.38934e+08	1.44179e+08	2.5273e+08	1.75848e+08	1.75051e+08	1.57848e+08	5.67721e+08	8.52354e+07	7.64452e+08	1.82509e+08	1.73258e+08	2.07929e+08	4.1022e+08	5.46242e+08	4.35768e+08	213305129	3.11247e+08	4.85385e+08
NP-005196	1.65505e+06	1.73266e+06	1.79319e+06	1.6283e+06	1.52871e+06	1.68973e+06	1.69909e+06	825278	1.29204e+06	2.14836e+06	2.38728e+06	2.13524e+06	1.85534e+06	1.00551e+06	812307	2.92763e+06	1.58356e+06	932722	1.47833e+06	2.26596e+06	2.40488e+06	1.27141e+06	2.38702e+06	1.13182e+06	984383	1.59585e+06	970804	1.67653e+06	1.55813e+06	4.17893e+06	653726	2.61731e+06	1.6023e+06	1.95656e+06	1.33754e+06	1.25486e+06	1.66027e+06	1.99336e+06	2.21942e+06	2.26748e+06	1.87067e+07	1.35684e+06	1.97409e+08	1.69001e+08	1.07049e+08	2.28173e+06	1.2391e+06	2.97195e+06	1.63936e+08
NP-004987	1.28247e+07	7.47035e+06	1.44375e+07	3.80753e+06	2.39137e+07	1.69846e+07	2.12651e+07	7.76754e+06	1.15183e+07	9.49766e+06	1.86814e+07	8.36285e+06	2.08859e+07	5.65047e+06	6.86897e+06	1.62873e+07	1.34034e+07	7.99786e+06	6.57831e+06	1.221e+07	1.79744e+07	9.95065e+06	1.43723e+07	1.13009e+07	1.091e+07	1.09866e+07	1.17827e+07	1.09636e+07	1.17715e+07	1.57549e+07	1.28995e+07	1.36865e+07	1.11625e+07	8.92564e+06	1.51947e+07	1.15474e+07	1.35315e+07	3.06863e+06	1.73275e+07	9.19621e+06	5.36532e+06	5.16847e+06	167406	5.05077e+06	3.66842e+06	8.79868e+06	8.93413e+06	8.27524e+06	8.08936e+06
NP-004768	1.93696e+06	3.04981e+06	3.26238e+06	2.05233e+06	1.07302e+07	6.46879e+06	1.56732e+07	1.33717e+06	1.52826e+06	5.54327e+06	1.28358e+07	2.54108e+06	6.02246e+06	475554	1.14895e+06	7.99743e+06	3.34691e+06	1.81226e+06	9.36448e+06	1.6284e+06	6.93248e+06	2.92377e+06	8.83445e+06	3.34613e+06	2.06243e+06	5.78173e+06	3.29929e+06	5.01393e+06	2.07661e+06	1.02592e+07	930102	7.93015e+06	4.13628e+06	4.34124e+06	3.85392e+06	2.68139e+06	3.61097e+06	325348	1.67664e+06	2.77326e+06	2.32903e+06	1.71186e+06	19040.8	2.06938e+06	201746	2.55844e+06	3.06674e+06	1.46115e+06	2.03922e+06
NP-003692	7.33232e+07	1.62409e+08	1.50259e+08	1.01838e+08	4.65316e+07	1.99579e+08	2.64229e+07	5.28526e+07	1.00932e+08	5.23556e+07	1.01362e+08	3.76323e+07	1.01623e+08	7.35542e+07	1.8057e+08	5.61154e+07	9.54261e+07	9.9837e+07	7.07177e+07	1.11578e+08	1.62234e+08	1.12153e+08	1.92726e+08	7.65625e+07	1.7235e+08	6.99199e+07	1.22001e+08	7.31107e+07	1.33397e+08	5.46051e+07	9.3087e+07	1.31554e+08	1.73914e+08	7.66829e+07	7.49489e+07	1.12863e+08	2.39837e+07	4.98066e+07	116566446	1.39168e+08	1.60932e+06	7.1003e+07	8.02286e+07	2.20852e+08	1.22567e+08	222139679	5.37707e+07	1.03768e+08	6.52109e+07
NP-003536	2.97969e+06	1.20432e+06	2.4843e+06	3.23607e+06	1.91825e+06	8.7441e+06	2.92078e+06	3.54553e+06	4.13606e+06	1.75066e+06	3.26236e+06	3.51454e+06	4.63234e+06	5.74723e+06	6.13381e+06	1.69999e+06	2.96225e+06	9.67989e+06	3.69659e+06	3.43485e+06	2.28541e+06	6.28731e+06	3.55078e+06	6.73004e+06	5.1337e+06	5.46505e+06	3.59176e+06	4.36427e+06	7.95846e+06	2.24927e+06	8.86958e+06	3.76219e+06	1.02372e+07	8.55006e+06	1.51932e+07	9.86754e+06	7.12876e+06	3.78415e+06	5.92386e+06	4.15412e+06	125749	5.72898e+06	4.07926e+06	1.02649e+07	4.61637e+06	1.29596e+07	3.82156e+06	8.17274e+06	2.27141e+06
NP-003535	3.398e+06	2.67624e+06	3.58746e+06	3.54365e+06	2.5641e+06	1.00101e+07	3.0872e+06	3.84011e+06	5.07951e+06	1.83053e+06	4.0252e+06	4.51208e+06	6.19669e+06	6.15351e+06	4.71256e+06	2.73488e+06	3.44618e+06	1.02421e+07	3.93682e+06	4.87973e+06	2.23405e+06	7.57077e+06	3.43404e+06	6.98855e+06	6.41203e+06	5.93342e+06	3.16914e+06	4.10375e+06	9.12206e+06	2.24657e+06	1.0262e+07	4.95365e+06	1.14829e+07	9.67501e+06	1.67728e+07	1.01448e+07	7.47768e+06	5.77324e+06	4.13168e+06	5.15758e+06	177113	5.94739e+06	5.63587e+06	9.52926e+06	5.70235e+06	1.37276e+07	4.11962e+06	9.86358e+06	2.89562e+06
NP-003457	4.73869e+07	2.26504e+07	3.38033e+07	3.07645e+07	2.29013e+07	5.58997e+07	1.52213e+07	2.26951e+07	2.64009e+07	1.12828e+07	5.23095e+07	2.68764e+07	5.0474e+07	3.41112e+07	4.09267e+07	3.45418e+07	3.37801e+07	4.76389e+07	60069910	4.47167e+07	4.27712e+07	4.43992e+07	8.10363e+07	3.06302e+07	6.82771e+07	3.36919e+07	5.03218e+07	1.76905e+07	4.05491e+07	1.70046e+07	6.51545e+07	6.11267e+07	6.64233e+07	6.36445e+07	5.73791e+07	7.91951e+07	6.16228e+07	6.52575e+07	3.96513e+07	1.88827e+07	106210	7.47462e+07	6.55752e+07	6.96132e+07	1.56989e+07	8.12863e+07	2.54861e+07	1.65154e+07	3.75111e+06
NP-002855	3.50068e+07	5.45201e+07	4.12747e+07	3.56569e+07	4.10543e+07	3.92661e+07	5.19158e+07	4.64069e+07	3.46116e+07	4.25161e+07	3.52673e+07	4.34022e+07	4.46453e+07	4.16321e+07	3.82498e+07	3.70485e+07	5.6499e+07	5.05066e+07	5.83673e+07	42884898	4.2696e+07	3.85766e+07	4.83477e+07	5.04416e+07	4.10924e+07	5.18806e+07	4.35981e+07	5.34852e+07	4.27278e+07	5.47638e+07	3.08765e+07	5.75219e+07	5.67087e+07	3.43085e+07	4.20996e+07	4.11052e+07	3.55941e+07	4.32765e+07	5.34678e+07	6.82485e+07	509685	4.42798e+07	6.69297e+07	5.68879e+07	5.25943e+07	4.83363e+07	6.04095e+07	7.38058e+07	6.46329e+07
NP-002336	1.09359e+08	7.30796e+07	4.41914e+07	3.34605e+07	2.34414e+07	5.67838e+07	1.16938e+07	2.61466e+07	9.12745e+07	3.28227e+07	3.28869e+07	4.49007e+07	2.42836e+07	1.79959e+07	35044299	2.16026e+07	23677763	3.22364e+07	2.55343e+07	8.71893e+07	5.33423e+07	2.59605e+07	1.96075e+07	5.12404e+07	2.90016e+07	1.24931e+07	6.45602e+07	3.24992e+07	8.91783e+07	1.07678e+07	7.77502e+07	1.62263e+07	2.98264e+07	7.4149e+07	8.28778e+07	70323470	6.98798e+07	8.37103e+07	9.09125e+07	1.19281e+07	57384.1	1.51578e+07	9.40458e+06	1.17222e+07	1.05428e+07	1.27706e+07	1.77074e+07	6.53013e+06	1.19545e+07
NP-002322	4.81227e+07	1.2273e+08	1.01115e+08	8.32797e+07	9.42378e+07	7.6724e+07	8.01919e+07	8.39117e+07	6.12449e+07	5.03966e+07	5.3244e+07	8.82953e+07	6.06707e+07	7.98625e+07	8.38533e+07	8.93971e+07	2.48774e+08	168730362	7.67914e+07	1.01128e+08	6.47813e+07	6.34967e+07	7.99748e+07	7.30255e+07	7.92276e+07	7.47854e+07	7.10643e+07	6.25751e+07	1.04906e+08	8.00611e+07	5.08997e+07	6.90804e+07	9.92846e+07	1.00026e+08	7.34903e+07	151479888	7.06183e+07	6.34534e+07	5.22594e+07	1.73338e+08	1.51471e+06	6.10237e+07	7.45224e+07	9.54811e+07	1.21545e+08	5.16047e+07	1.06424e+08	9.44194e+07	1.38729e+08
NP-002089	1.21626e+07	4.22682e+06	1.08983e+07	6.79507e+06	9.70625e+06	1.72507e+07	3.80831e+06	5.13711e+06	2.013e+06	3.96533e+06	1.98158e+07	2.56027e+06	5.81063e+06	1.19558e+06	5.84071e+06	1.82406e+07	9.3891e+06	1.38621e+07	4.68373e+06	6.34464e+06	7.41391e+06	1.31275e+07	4.18963e+06	1.89499e+06	4.13975e+06	7.86632e+06	4.26372e+06	9.20662e+06	5.91396e+06	10851398	2.51156e+06	1.04167e+07	6.44199e+06	2.37833e+06	8.09759e+06	4.12087e+06	1.12317e+07	552119	8.90479e+06	1.21104e+07	1.51324e+06	1.45797e+06	52366.6	2.00752e+06	231534	5.56598e+06	1.17101e+07	1.62118e+06	5.04469e+06
NP-001596	2.33362e+07	3.22587e+07	3.89596e+07	20290467	3.81216e+07	1.38202e+07	3.42578e+07	5.97428e+07	2.61939e+07	7.20342e+06	3.71487e+07	3.98183e+07	4.73083e+07	3.33469e+07	2.22006e+07	4.76763e+07	1.12557e+08	2.66103e+07	3.29451e+07	3.20164e+07	6.26958e+07	7.18166e+06	3.12206e+07	1.87753e+07	1.41065e+07	1.17932e+07	2.12741e+07	2.18458e+07	2.85255e+07	2.98723e+07	2.17861e+07	4.39311e+07	3.31897e+07	2.93661e+07	4.44867e+07	3.62692e+07	19528598	5.54822e+07	3.44529e+07	2.13973e+07	1.0627e+07	2.7032e+07	1.82304e+07	3.79439e+07	2.31703e+07	5.31546e+07	1.63113e+07	5.25646e+07	2.95755e+07
NP-001346	2.24398e+07	2.95142e+07	2.20694e+07	2.25802e+07	2.27083e+07	3.12101e+07	1.35358e+07	1.29883e+07	3.35805e+07	2.372e+07	1.03209e+07	1.79267e+07	2.35383e+07	1.51308e+07	4.72881e+07	3.68621e+07	9.69903e+06	2.2166e+07	3.40469e+07	1.48679e+07	1.04807e+07	1.27835e+07	2.58692e+07	3.59812e+07	7.92094e+06	6.83372e+06	8.78855e+06	6.71986e+07	1.32321e+07	5.36849e+07	1.03631e+07	4.7799e+07	9.72453e+06	1.55941e+07	2.65039e+07	1.75224e+07	7.79145e+06	8.31056e+06	2.70734e+06	1.23505e+07	60763.4	1.11934e+07	1.05427e+07	1.15362e+07	8.37981e+06	23026991	1.31492e+07	1.57438e+07	1.54499e+07
NP-000124	7.47735e+06	1.92463e+07	4.64875e+06	2.91518e+06	2.92831e+06	7.13386e+06	3.72695e+06	8.26461e+06	4.55889e+06	4.54956e+06	5.03692e+06	8.79724e+06	3.00376e+06	3.73288e+06	1.57657e+07	3.43835e+06	1.63894e+07	1.67351e+07	1.46422e+07	7.95665e+06	5.09265e+06	2.57423e+06	3.94579e+06	3.59314e+06	3.11886e+06	613411	8.33056e+06	5.71703e+06	1.00357e+07	1.28396e+07	5.17648e+06	6.17797e+06	3.64374e+06	2.55087e+06	3.07688e+06	1.43607e+07	6.0697e+06	5.77857e+06	1.09402e+07	8.99522e+06	168946	1.34733e+06	4.00526e+06	2.86992e+06	2.12158e+06	4.49078e+06	2.61142e+06	1.51784e+07	2.44835e+06
Nicotinic acid	4.00593e+08	6.13974e+08	6.53172e+08	7.25318e+08	656674513	9.62054e+08	3.60873e+08	2.9981e+08	3.6598e+08	8.35336e+08	4.45705e+08	4.8763e+08	5.06447e+08	3.54083e+08	4.8265e+08	5.72885e+08	3.71548e+08	3.71262e+08	1477103313	3.56179e+08	5.13873e+08	6.86915e+08	1166517633	1026337125	6.84981e+08	7.94607e+08	4.40221e+08	1386608637	4.12691e+08	8.18869e+08	5.7304e+08	9.83694e+08	7.98567e+08	7.47628e+08	6.72006e+08	7.85263e+08	4.73774e+08	730500380	4.86042e+08	4.35552e+08	2.51025e+07	3.45777e+08	6.46949e+08	5.76643e+08	4.41019e+08	914706004	5.57788e+08	4.35751e+08	7.6182e+08
N-Formylmethionine	8.9623e+06	1.38902e+07	1.67917e+07	1.75468e+06	5.22976e+06	1.06327e+07	2.11936e+07	2.9435e+07	3.19247e+07	4.62142e+06	9.37726e+06	1.14334e+07	1.09397e+07	5.77249e+06	2.6505e+06	739823	2.78793e+07	1.47485e+07	3.69378e+06	2.27712e+07	1.18954e+07	1.78092e+07	768148	1.32627e+07	2.94179e+07	1.76407e+07	1.51287e+07	1.45399e+07	17718498	8.15392e+06	7.16834e+06	9.17217e+06	2.20606e+07	5.49245e+06	2.43334e+06	3.5628e+06	937140	4.81006e+06	6.26795e+06	5.27348e+07	1.90685e+07	8.72883e+06	2.11706e+06	2.73695e+07	9.55116e+06	8.3091e+06	1.94955e+07	4.49537e+07	2.43275e+07
N-Ethylglycine	2.62033e+06	1.75632e+06	1.8393e+06	956706	3.37206e+06	4.01054e+06	1.11877e+06	1.22979e+06	3.28202e+06	7.02099e+06	795582	2.06879e+06	1.22187e+06	356991	9.64533e+06	2.06034e+06	2.36603e+06	2.75679e+06	4.22125e+06	2.21881e+06	1.01328e+06	881886	2.25515e+06	2.18051e+06	1.03662e+06	1.08495e+06	1.01389e+06	3.77865e+06	1.63176e+06	4.07713e+06	2.81364e+06	2.64816e+06	1.17357e+06	1.72735e+06	2.58548e+06	2.97955e+06	4.01439e+06	514010	2.66124e+06	1.82057e+06	2.75986e+06	1.73842e+06	18292	2.08336e+06	798764	2.29338e+06	1.96475e+06	1.06505e+06	2.19375e+06
N-Benzylformamide	9.58837e+07	6.70665e+07	7.75848e+07	6.98796e+07	8.2969e+07	8.62316e+07	6.23718e+07	1.03472e+08	7.52109e+07	6.53039e+07	2.93338e+07	9.27931e+07	5.40097e+07	5.74714e+07	4.11574e+08	5.83899e+07	4.00481e+07	1.23817e+08	9.51531e+07	5.31529e+07	7.31679e+07	8.60738e+07	3.12875e+07	9.22759e+07	8.3923e+07	4.20976e+07	4.50464e+07	5.2228e+07	7.97244e+07	9.15599e+07	8.09712e+07	5.81333e+07	5.33959e+07	3.52636e+07	7.672e+07	5.09531e+07	4.33237e+07	4.55278e+07	4.91042e+07	1.23824e+08	294672	4.23316e+07	7.85061e+07	5.91494e+07	1.58359e+08	5.40003e+07	5.26836e+07	5.79188e+07	8.94178e+07
Naringeninchalcone	1.14832e+06	345139	1.479e+06	1.45732e+06	1.26887e+06	538261	1.68461e+06	1.79962e+06	293092	449087	3.44115e+06	4.87003e+06	1.99064e+06	9.04633e+06	5.46561e+06	9.61213e+06	4.13874e+06	3011158	6.52116e+06	3.41319e+06	2.40598e+06	3.22829e+06	916269	492533	990830	2.08208e+06	4.89508e+06	1.62547e+06	4.89693e+06	4.83296e+06	1.87678e+06	4.0205e+06	1.29787e+07	6.13127e+06	1.03815e+07	8.21913e+06	3.74653e+06	845836	605721	1.15805e+07	96174.8	772049	6.29148e+06	6.7262e+06	1.69716e+07	3.56763e+06	9.23114e+06	8.21318e+06	1.24682e+07
N-Arachidonoyl taurine	4.23291e+06	3.9098e+06	3.18086e+06	1.22919e+06	5.90202e+06	2.53294e+06	4.30121e+06	4.25039e+06	2.98031e+06	3.62742e+06	6.74457e+06	3.71671e+06	7.51062e+06	644189	1.15866e+06	4.92042e+06	3.38869e+06	2.79839e+06	1.64607e+06	2.5582e+06	3.01339e+06	699524	2.96256e+06	2.10922e+06	1.66855e+06	758200	1.78653e+06	1.13858e+06	2.4754e+06	3.52468e+06	481868	2.87567e+06	1.24258e+06	2.84122e+06	1.57205e+06	1.76794e+06	3.19251e+06	560847	2.11017e+06	507327	6.20266e+06	2.55765e+06	40524.2	2.69866e+06	939966	4.05341e+06	3.77596e+06	2.83984e+06	4.21108e+06
N-Acetylhistamine	124301834	1.02018e+08	1.08384e+08	1.04536e+08	1.85474e+08	4.15474e+07	1.72549e+08	7.9559e+07	1.59277e+08	5.86611e+07	6.98388e+07	1.14722e+08	1.29176e+08	9.59717e+07	1.14566e+08	6.35862e+07	1.9969e+08	1.33226e+07	8.62322e+07	1.69158e+08	1.78791e+08	1.0173e+08	1.71043e+08	1.49713e+08	1.10189e+08	1.39174e+08	5.46279e+07	1.9653e+08	1.04798e+08	1.94129e+08	6.37115e+07	2.08917e+08	1.22657e+08	1.31078e+08	1.02415e+08	1.63706e+08	1.06054e+08	1.16566e+08	8.5077e+07	1.70141e+08	464136	5.48877e+07	1.26432e+08	1.55841e+08	1.13275e+08	1.82886e+08	1.48679e+08	1.96161e+08	1.86422e+08
N-Acetyl-DL-glutamic acid	1.10156e+07	9.07617e+06	1.06814e+07	2.6681e+06	6.4403e+06	1.8703e+07	5.71236e+06	4.86597e+06	1.2704e+07	1.61637e+07	6.34542e+06	1.23402e+07	7.82471e+06	3.288e+06	2.36748e+07	9.8133e+06	8.65966e+06	1.5247e+07	1.88802e+07	1.16384e+07	6.6979e+06	6.09362e+06	8.79679e+06	9.94326e+06	4.36733e+06	3.12842e+06	5.90434e+06	1.58726e+07	8.11511e+06	2.56603e+07	8.84689e+06	1.36922e+07	5.73885e+06	6.91775e+06	2.11545e+07	1.55502e+07	2.32194e+07	1.33697e+07	1.20418e+07	1.19403e+07	8.44858e+06	7.25826e+06	170984	4.25523e+06	3.10132e+06	9.7492e+06	6.92074e+06	5.63582e+06	8.48109e+06
N6-Methyladenine	7.99999e+06	1.05421e+07	1.25892e+07	1.25433e+07	8.47736e+06	1.53792e+07	3.77253e+06	3.52366e+06	7.17561e+06	1.21966e+07	3.56251e+06	1.62612e+06	1.50713e+07	9.09502e+06	9.69284e+06	1.21248e+07	1.19605e+07	8.04389e+06	9.98198e+06	5.88747e+06	7.2695e+06	4.61753e+06	7.07903e+06	6.96644e+06	5.62896e+06	5.24687e+06	4.53882e+06	9.72789e+06	3.21273e+06	1.40882e+06	3.20861e+06	6.26175e+06	4.64226e+06	1.50439e+07	7.98092e+06	12896785	1.04825e+07	2.03043e+06	5.86435e+06	8.92809e+06	114685	9.641e+06	8.46651e+06	9.4974e+06	2.0807e+06	1.47152e+07	1.0311e+07	1.05828e+07	3.68609e+06
N6-Me-dA	2.14401e+07	3.44452e+07	3.08656e+07	2.47325e+07	1.89071e+07	2.0206e+07	1.88704e+07	1.01853e+07	1.30401e+07	6.79625e+06	8.79671e+06	3.30923e+06	1.6548e+07	1.61452e+07	2.15989e+07	34326828	1.86924e+07	1.74537e+07	3.83285e+07	5.86333e+06	6.61672e+06	6.84307e+06	4.06322e+06	4.91656e+06	5.47919e+06	2.47076e+06	3.45267e+06	8.95288e+06	2.12646e+06	568391	6.34039e+06	9.7228e+06	1.77697e+06	2.0101e+07	1.25986e+07	1.96283e+07	1.70218e+07	3.13459e+06	1.2922e+06	1.07456e+07	46722.4	1.22476e+07	7.72635e+06	1.06191e+07	2.6436e+06	1.59243e+07	9.50822e+06	1.17502e+07	3.05276e+06
N6N6N6-Trimethyl-L-lysine	1.38592e+07	1.59281e+07	11120472	6.75773e+06	7.61325e+06	9.58303e+06	7.13075e+06	7.58105e+06	8.23476e+06	1.43869e+07	8.68455e+06	1.02558e+07	1.16435e+07	5.60669e+06	1.16213e+07	9.64311e+06	1.10494e+07	1.02288e+07	9.41875e+06	1.73526e+07	1.59875e+07	1.19249e+07	1.07624e+07	1.51403e+07	8.87832e+06	8.97122e+06	1.00791e+07	1.37848e+07	1.52397e+07	1.8467e+07	6.14607e+06	1.45889e+07	1.15012e+07	8.59935e+06	1.67822e+07	2.09618e+07	1.94658e+07	1.07865e+07	1.95643e+07	1.34079e+07	131651	4.66845e+06	1.13901e+07	8.41838e+06	1.85142e+07	1.32718e+07	6.1566e+06	2.42754e+07	8.52235e+06
N4-_213-Benzoxadiazol-5-yl_morpholine-4-carboxamide	65166.8	39383.6	63387.1	19413.7	478002	38589.1	830402	58640	139456	3.0948e+06	264220	1.46977e+06	62694.4	16301.8	34995.8	489097	425962	48203.9	630680	37209.4	51922.4	157466	337223	339882	45028.4	669586	173853	693878	47479.8	628835	91014.9	182805	34746.7	46139.4	359800	38377.2	1.43941e+06	58734.3	137113	33589.6	54251.7	26905.7	11437.8	39536.9	12902.2	39189.7	43409.6	35782.2	40044.2
N3N4-Dimethyl-L-arginine	1.8717e+07	2.79529e+07	3.88322e+07	3.46105e+07	2.83296e+07	4.09722e+07	3.94424e+07	1.31845e+07	2.50435e+07	4.31827e+07	1.07131e+07	4.38707e+07	1.47356e+07	26189083	3.77523e+07	3.53332e+07	3.64965e+07	1.7182e+07	6.72994e+07	1.95844e+07	3.24968e+07	3.57826e+07	4.35089e+07	5.08918e+07	3.03042e+07	3.82837e+07	2.39612e+07	5.25132e+07	1.8146e+07	4.55331e+07	1.25142e+07	5.07293e+07	3.83094e+07	3.92112e+07	4.93172e+07	4.9015e+07	4.95917e+07	4.07852e+07	2.18182e+07	3.39366e+07	137905	2.72116e+07	3.0642e+07	3.27997e+07	3.67126e+07	5.34012e+07	4.24279e+07	2.29253e+07	3.76889e+07
N-4-__2R3R_-3-_Hydroxymethyl_-4-methyl-5-oxo-2-morpholinyl_phenyl-22-dimethylpropanamide	3.24464e+06	1.00397e+07	6.01814e+06	6.39016e+06	4.20545e+06	2.48256e+06	8.33964e+06	6.38612e+06	8.36131e+06	1.28959e+07	5.51472e+06	2.04542e+06	5.35891e+06	6.11954e+06	4.79421e+06	6.27695e+06	6.87191e+06	1.65314e+06	1.81933e+06	2.84913e+06	3.68622e+06	2.2923e+06	3.00643e+06	1.18243e+06	4.4795e+06	3.17548e+06	2.76183e+06	2.58987e+06	2.82945e+06	2.37359e+06	4.38179e+06	3.69887e+06	917440	1.75749e+06	4.22521e+06	2.96705e+06	6.23751e+06	2.55626e+06	7.57763e+06	2.34724e+06	45696.1	3.18594e+06	3.49264e+06	2.23412e+06	355148	4.0896e+06	4.54662e+06	2.25987e+06	358110
N-4-__2R3R_-3-_Hydroxymethyl_-4-isopropyl-5-oxo-2-morpholinyl_phenyl-2-methoxyacetamide	1.41601e+06	2.9924e+06	3.26146e+06	2.53835e+06	2.64022e+06	2.14378e+06	3.32622e+06	1.69826e+06	2.42278e+06	5.78396e+06	2.94415e+06	1.99417e+06	4.12191e+06	2.61338e+06	1.1375e+06	3.11159e+06	2.80976e+06	636247	880577	531391	2.24541e+06	1.06941e+06	1.72781e+06	980877	1.35948e+06	2.01952e+06	1.92131e+06	1.02668e+06	1.01476e+06	2.92608e+06	3.29976e+06	2.72744e+06	865082	1.71879e+06	1.77859e+06	1.48502e+06	3.56712e+06	1.79337e+06	1.23023e+06	901827	53980.3	1.10492e+06	2.71697e+06	1.85744e+06	630215	2.81976e+06	2.72953e+06	597290	1.18529e+06
N-4-__2R3R_-3-_Hydroxymethyl_-4-isobutyl-5-oxo-2-morpholinyl_phenyl-3-methylbutanamide	3.32758e+07	2.98326e+07	2.48396e+07	3.09081e+07	4.1618e+07	5.05389e+07	3.79487e+07	1.45994e+07	6.48812e+07	2.04188e+07	3.41611e+07	4.35308e+07	3.30577e+07	3.46519e+07	1.95881e+07	2.78776e+07	1.19298e+07	1.49957e+07	2.13116e+07	2.7671e+06	3.9608e+06	2.03177e+06	6.38203e+06	2.74965e+06	3.28931e+06	7.55835e+06	1.52328e+06	1.90786e+06	1.37952e+06	7.0725e+06	4.37084e+07	1.50293e+06	4.53349e+06	3.89554e+07	1.28313e+06	2.13087e+06	6.17928e+06	1.268e+06	2.15775e+07	5.41598e+06	433799	1.47398e+07	3.88401e+06	4.08341e+06	5.87098e+06	8.18237e+06	3.43484e+06	2.76244e+06	5.70333e+06
N-__2R4S5R_-5-_3-Cyclopentyl-1-methyl-1H-pyrazol-5-yl_-1-azabicyclo_2.2.2_oct-2-yl_methyl-4-methoxybenzamide	2.73042e+07	5.60913e+06	2.97479e+07	8.44627e+06	2.83748e+07	1.69275e+07	1.19643e+07	1.20436e+07	2.97097e+07	1.14419e+07	3.87888e+07	2.9314e+07	5.03951e+07	4.50708e+06	6.79743e+06	3.61403e+07	7.61312e+06	4.3871e+06	1.1115e+07	2.05885e+07	3.02907e+07	1.22244e+07	1.63846e+07	1.31499e+07	6.27268e+06	2.35121e+06	1.58047e+07	1.16526e+07	2.2773e+07	1.11661e+07	1.95477e+07	1.47917e+07	2.34431e+07	3.17056e+07	3.9921e+07	2.6393e+07	1.14604e+07	6.6605e+06	5.07993e+07	1.8565e+06	1.62321e+07	7.52024e+06	77346.8	1.65586e+07	772888	9.34139e+06	1.93114e+07	3.04555e+06	9.11974e+06
N-__2R4S5R_-5-_3-Cyclopentyl-1-methyl-1H-pyrazol-5-yl_-1-azabicyclo_2.2.2_oct-2-yl_methyl-1-propanesulfonamide	2.82714e+07	1.56173e+07	2.59147e+07	1.0157e+07	5.94264e+06	2.41591e+07	5.43211e+06	5.73974e+06	1.16619e+07	3.00295e+07	1.88271e+07	7.62909e+06	1.36361e+07	5.74213e+06	6.43572e+06	1.05273e+07	5.91976e+06	6.97005e+06	2.9e+07	1.83621e+07	1.53084e+07	7.22291e+06	6.22339e+06	5.86443e+06	6.52488e+06	7.86291e+06	3.82766e+06	1.56739e+07	1.17362e+07	1.23961e+07	8.00205e+06	2.17929e+07	4.70487e+06	1.53646e+07	1.35275e+07	1.17368e+07	7.31903e+06	1.41401e+07	1.23153e+07	2.52995e+06	169176	1.03597e+07	1.71943e+07	3.62725e+06	2.85888e+06	2.60038e+07	1.08673e+07	6.97877e+06	1.72951e+07
N-_1S2S8S8aS_-7-__2S_-1-_Benzylamino_-1-oxo-2-propanyl_-8-hydroxy-14a-dimethyldecahydro-2-naphthalenyl-2-pyridinecarboxamide	1.83343e+06	1.1732e+06	4.88039e+06	423954	2.99665e+06	3.0886e+06	2.13943e+06	1.536e+06	447249	583480	4.34065e+06	1.28015e+06	2.31922e+06	118675	669043	8.88111e+06	939661	1.28818e+06	1.18694e+06	1.25578e+06	655259	111699	373021	544935	406654	107716	1.03137e+06	318359	545425	190908	1.15265e+06	570569	92245.9	1.59426e+06	2.56247e+06	1.57892e+06	955350	188858	805558	159567	302269	654070	13622.2	858105	15368	578723	391360	672271	219049
N-_4-_diethylamino_phenyl_-N-phenylurea	400797	139086	975462	95992.5	1.55437e+06	775193	1.1098e+06	625218	125744	240104	672423	525774	1.38563e+06	53806.3	322959	1.46453e+06	1.09917e+06	866800	88368.5	513726	405190	106327	155935	165065	179859	284484	299632	341438	331087	580890	91271.1	637711	104587	302764	524697	642847	340509	10468	162301	246308	176466	40443.2	9682.63	272831	28760.2	130623	102456	594780	170859
N-_3-_2-methyl-4-pyrimidinyl_phenyl_-13-benzothiazole-2-carboxamide	4.18317e+06	1.76512e+06	4.81039e+06	2.90436e+06	1.41597e+06	1.07093e+07	1.04228e+06	829308	3.08018e+06	3.69848e+06	4.58384e+06	3.19555e+06	1.7975e+06	1.37716e+06	1.28774e+06	1.88908e+06	1.07824e+06	1.18481e+06	2.26312e+06	4.63117e+06	4.80184e+06	7.51784e+06	2.46001e+06	3.60793e+06	3.35785e+07	2.39554e+06	2.71699e+06	2.90541e+06	1.54638e+06	1.13335e+07	7.76827e+06	5.23365e+06	1.35029e+06	2.83779e+06	4.10887e+06	2.36957e+07	4.23399e+06	6.3963e+06	1.26864e+06	8.10169e+06	206050	3.80069e+06	1.93098e+07	8.5274e+06	5.67738e+06	4.77708e+06	1.22278e+07	1.05772e+06	1.26734e+07
N-_3-_26-dimethylmorpholino_propyl_-23456-pentamethylbenzenesulfonamide	2.38824e+06	2.55305e+06	2.76529e+06	1.3044e+06	1.99328e+06	1.14256e+06	4.49054e+06	358105	627770	2.4483e+07	4.77099e+06	2.85293e+06	2.67385e+06	592543	2.20941e+06	5.53058e+06	1.40082e+06	678830	2.30358e+06	496326	528754	323185	557473	62555.4	524501	313866	373149	567387	401856	1.51894e+06	128225	1.07709e+06	160844	2.22826e+06	493940	595655	737151	63522.5	791013	2.22728e+06	3.108e+06	1.20953e+06	10211.6	1.01746e+06	36661.3	2.32888e+06	1.32087e+06	2.18678e+06	512586
N-_2-Chloro-4-_piperidinosulfonyl_phenyl_acetamide	1.19128e+06	85008	1.00847e+06	46987.8	97134.1	85996.3	94595.8	60495.9	63824.1	3.96695e+06	126629	976746	94161	28600.5	59627.7	146868	124941	68200.4	1.16051e+06	254632	1.28356e+06	1.48589e+06	795011	330001	151569	648386	1.81342e+06	928658	1.15397e+06	1.14191e+06	475449	1.29893e+06	3.35854e+06	1.41033e+06	2.11275e+06	876237	535152	75717.5	67623.3	1.94504e+06	896328	408332	61063.7	354591	250851	1.37271e+06	1.43723e+06	253194	1.3161e+06
NN-bis_26-diisopropylphenyl_carbodiimide	4.3318e+08	3.91256e+08	1.39704e+08	1.73818e+08	3.05787e+08	3.07263e+08	5.16371e+08	129039315	1.57713e+08	2.40796e+08	5.99148e+08	1.27349e+08	2.99497e+08	3.71171e+08	2.08106e+08	2.48267e+08	2.50649e+08	2.05052e+08	3.40024e+08	6.57008e+07	9.01347e+07	6.66948e+07	2.27491e+08	1.26647e+08	6.57582e+07	7.54471e+07	6.86966e+07	4.25867e+08	4.32135e+07	2.86645e+08	3.76799e+07	3.98613e+08	8.3e+07	1.86802e+08	128021413	1.07795e+08	1.29148e+08	1.89374e+08	202656028	1.24126e+08	1.91117e+06	1.26796e+08	143632777	9.0784e+07	7.51425e+07	1.21318e+08	1.93179e+08	1.23125e+08	8.89749e+07
N-_5-acetamidopentyl_acetamide	1.05915e+07	4.66038e+06	3.57313e+06	3.43605e+06	951508	2.02276e+06	1.62708e+06	4.45076e+06	3.37904e+06	6.23838e+06	591288	4.22693e+06	8.33975e+06	7.59817e+06	1.49481e+07	1.86867e+06	1.4955e+06	2.10607e+06	2.47902e+06	1.63558e+07	9.46235e+06	4.32482e+06	5.8745e+06	6.39489e+06	744640	786161	6.14461e+06	4.8829e+06	1.67928e+07	4.46592e+06	609068	4.28935e+06	1.55845e+07	4.07131e+06	1.21178e+07	1.49413e+07	9.45778e+06	1.66077e+07	3.4464e+06	627124	325313	2.44267e+06	778848	268357	333033	1.17876e+07	8.59702e+06	689644	655451
N-_3-cyano-6-methyl-4567-tetrahydro-1-benzothiophen-2-yl_-2-_diethylamino_acetamide	2.89968e+06	2.81399e+06	1.82121e+06	2.46498e+07	1.06152e+07	1.45683e+07	1.86522e+06	1.21544e+07	1.76493e+06	3.28166e+06	1.7145e+06	2.45632e+06	2.93583e+06	1.20897e+07	22806678	1.11166e+07	1.83564e+07	9.15972e+06	7.82366e+06	1.11098e+07	2.63927e+07	2.26073e+07	2.55447e+07	3.3438e+07	1.86768e+07	8.4782e+06	16519495	2.43627e+07	1.79717e+07	6.07592e+06	1.23171e+07	4.73693e+06	2.60775e+07	1.85492e+07	3.27149e+07	4.2571e+07	2.8942e+06	1.31354e+07	4.28207e+06	3.79053e+06	157937	238767	1.27612e+06	1.77611e+06	2.19469e+06	6.45867e+06	1.38118e+06	1.40319e+06	3.15247e+06
N-__2R4S5R_-5-_3-_4-Methoxyphenyl_-1-methyl-1H-pyrazol-5-yl_-1-azabicyclo_2.2.2_oct-2-ylmethyl_acetamide	1.68025e+06	1.79927e+06	1.26035e+06	1.44138e+06	726791	1.40057e+06	1.15241e+06	810539	319049	1.36296e+06	1.86664e+06	1.37456e+06	2.92251e+06	1.2344e+06	756578	2.39754e+06	959656	559591	650946	1.50369e+06	1.81938e+06	1.70975e+06	2.71769e+06	1.49415e+06	1.47682e+06	1.88947e+06	1.5164e+06	2.34164e+06	1.82428e+06	2.52175e+06	878333	1.98148e+06	2.2257e+06	1.77631e+06	1.28164e+06	1.28996e+06	1.73421e+06	1.79322e+06	1.34594e+06	325147	78134.6	248666	404236	274706	323680	2.65286e+06	368063	324227	321092
N-__1S4S6S_-4-_2-_4-Acetyl-1-piperazinyl_-2-oxoethyl_-6-isopropyl-3-methyl-2-cyclohexen-1-ylmethyl_-3-fluorobenzamide	317042	1.33363e+06	2.8955e+06	687924	2.05965e+06	2.69008e+06	1.22897e+06	1.12369e+06	59872.9	3.4181e+06	457974	182503	1.74466e+06	34509.2	46248.7	2.30693e+06	173647	445773	223839	244241	1.6794e+06	2.40727e+06	1.09327e+06	1.03062e+06	1.28888e+06	1.03022e+06	1.7771e+06	1.14679e+06	422302	370702	622401	1.51149e+06	47218.4	65561.5	2.00709e+06	1.54464e+06	616350	36895.2	71300.4	444144	3.74735e+06	985088	32747.1	2.16259e+06	228635	921370	1.51191e+06	328235	1.384e+06
Myristic acid	6.03456e+08	668393087	4.7111e+08	2.38201e+08	722276430	7.40076e+08	5.41056e+08	4.05186e+08	4.24491e+08	6.21319e+08	9.59167e+08	5.39145e+08	5.05036e+08	191893249	5.69934e+08	6.303e+08	5.92175e+08	5.77239e+08	771065870	4.52666e+08	5.26049e+08	5.77746e+08	9.4984e+08	5.70094e+08	5.46711e+08	506026231	4.94055e+08	8.05631e+08	440613939	7.37108e+08	518855679	7.63671e+08	635133676	476845605	5.88119e+08	6.43449e+08	7.87487e+08	2.1131e+08	4.62341e+08	8.9512e+08	8.16372e+08	443994645	1.54887e+08	7.27426e+08	2.37534e+08	4.84351e+08	6.77259e+08	5.00302e+08	6.96681e+08
MPBP	550208	1.09393e+06	4.41794e+06	446356	305958	775703	535961	293347	260788	852393	938540	319983	1.31935e+06	6.17407e+06	260107	1.08168e+06	238632	1.05334e+06	641639	316185	697834	333040	571424	272317	286609	595460	594133	374823	290316	386591	270881	519885	610692	269294	286106	291239	256869	385534	594772	1.01095e+06	69879.3	1.42676e+06	3.58928e+06	2.92398e+06	2.68081e+06	331055	3.04307e+06	2.79231e+06	4.4808e+06
Monoolein	1491203136	2922932037	1951540893	2594662100	1846440440	2162698358	2559162516	2835561409	1562838940	2521122638	1083655102	1657454353	1628401547	1889080196	2488231276	1729728938	3698828744	2972071396	1838672498	2006519700	1706489541	3707512829	2377248955	2842178774	2712695100	2866586098	3293335038	2794269543	3978280051	2830109764	2743875630	2547823286	3830921484	1982547089	2688230790	3081299844	1984283859	2360221464	2197657612	4900516733	3.33444e+07	2046696576	4515595760	3938612410	3317940974	1639573846	4358101067	3079234723	4520409692
Metolachlor morpholinone	3.60107e+06	3.11164e+06	5.17984e+06	5.85162e+06	6.53347e+06	3.44264e+06	7.49696e+06	4.06856e+06	2.8139e+06	6.10585e+06	5.6089e+06	3.75515e+06	5.52574e+06	7.27533e+06	4.77725e+06	5.25218e+06	5.62011e+06	5.71974e+06	4.90354e+06	6.23258e+06	4.73568e+06	6.11983e+06	6.90349e+06	6.59958e+06	4.72824e+06	3.9262e+06	1.09296e+07	1.42659e+07	1.0982e+07	1.23571e+07	4.01261e+06	4.68121e+06	6.56938e+06	3.57194e+06	6.06076e+06	6.35237e+06	5.54401e+06	3.11032e+06	4.43478e+06	3.64886e+06	80264	3.6666e+06	1.05111e+07	3.91806e+06	1.0651e+07	3.74788e+06	1.29327e+07	7.97032e+06	1.79254e+07
Methylmalonic acid	7.42523e+06	5.93366e+06	4.32717e+06	5.7921e+06	1.47721e+07	4.56705e+07	1.17843e+07	2.03789e+07	1.03243e+07	1.89041e+07	2.84183e+06	10754351	7.653e+06	1.73779e+06	1.63886e+07	2.43714e+07	7.0775e+06	1.95117e+07	2.83023e+07	5.11515e+06	9.02887e+06	5.56483e+06	1.2019e+07	2.02326e+07	13435789	2.12317e+07	1.96803e+07	4.22645e+07	1.83129e+07	5.80855e+06	2.80177e+07	2.49649e+07	5.91555e+06	8.99544e+06	2.92754e+07	6.15129e+07	2.12366e+07	1.51829e+06	1.26823e+07	9.22405e+06	4.09683e+06	4.2637e+06	288276	6.01114e+06	1.37485e+06	6.65057e+06	4.73151e+06	6.07917e+06	7.58368e+06
Methylimidazoleacetic acid	1.71131e+08	1.93794e+08	2.68861e+08	2.483e+08	9.34009e+07	106990587	3.41764e+08	2.00503e+08	2.46981e+08	5.64294e+07	2.98568e+08	3.13605e+08	2.46005e+08	3.57433e+08	2.23694e+08	1.12303e+08	2.60086e+08	2.0935e+08	2.44477e+08	2.07053e+08	2.48651e+08	8.94253e+07	9.73949e+07	9.90278e+07	9.55389e+07	1.08127e+08	1.95995e+08	1.21953e+08	2.17152e+08	2.40685e+08	2.14135e+08	1.63941e+08	1.20033e+08	8.06994e+07	127179516	1.64578e+08	3.00862e+08	5.283e+07	1.97864e+08	2.11855e+08	3.97894e+06	3.69375e+07	5.1401e+07	8.69108e+07	4.02786e+07	1.03357e+08	7.0245e+07	3.81422e+08	1.22794e+08
Methyl isonicotinate	8.17622e+06	3.33222e+06	5.8923e+06	1.15984e+07	5.01534e+06	1.00517e+07	5.58171e+06	1.12617e+07	1.15673e+07	1.1096e+06	4.31504e+06	3.34195e+06	5.96558e+06	6.45342e+06	9.23667e+06	3.05832e+06	5.34524e+06	9.02888e+06	1.97321e+06	6.73891e+06	2.89621e+06	1.27878e+07	2.69407e+06	6.38354e+06	1.662e+07	7.19056e+06	7.3181e+06	5.23176e+06	1.581e+07	2.81175e+06	5.86542e+06	3.20999e+06	6.43575e+06	5.16878e+06	4.63634e+06	4.67646e+06	1.68195e+06	1.96832e+06	7.85312e+06	7.22996e+06	1.68795e+06	495621	6.00916e+06	3.27518e+06	5.7663e+06	2.21153e+06	2.47492e+06	5.04691e+06	8.80628e+06
Methyl indole-3-acetate	9.28326e+06	5.45511e+06	3.27115e+06	6.52683e+06	725007	1.13855e+06	817410	6.20111e+06	5.27856e+06	967901	1.66686e+06	7.57267e+06	2.56478e+06	2.18161e+06	5.50819e+06	2.15542e+06	6.59454e+06	1.53281e+07	6.56848e+06	9.14069e+06	4.79175e+06	4.69282e+06	6.07059e+06	3.74191e+06	2.4571e+06	1.19732e+06	4.35373e+06	4.87381e+06	4.93163e+06	5.83317e+06	1.03493e+06	5.34554e+06	3.09171e+06	705946	4.92954e+06	5.15404e+06	2.00388e+06	2.79051e+06	1.11185e+07	1.90478e+06	804410	1.91689e+06	3.34525e+06	3.85153e+06	4.49104e+06	2.3223e+06	3.34822e+06	3.1141e+06	5.77345e+06
methyl 2-_135-trihydroxy-4a-methyl-8-oxo-decahydronaphthalen-2-yl_prop-2-enoate	2.38004e+06	1.51531e+06	2.76409e+06	2.08151e+06	1.35719e+06	1.55076e+06	2.7338e+06	1.11373e+07	2.26795e+06	3.33666e+06	2.71168e+06	1.98321e+06	2.83856e+06	3.26813e+06	2.50961e+06	4.46228e+06	2.76039e+06	2.68192e+06	1.55197e+06	2.57707e+06	4.08993e+06	2.23955e+06	3.75457e+06	3.3564e+06	4.36327e+06	2.26136e+06	2.3456e+06	1.86321e+06	2.47485e+06	1.04333e+06	2.6934e+06	1.982e+06	3.42213e+06	1.68913e+06	2.77991e+06	2.4415e+06	1.61135e+06	2.71581e+06	3.42357e+06	2.56835e+06	140514	2.22566e+06	1.06257e+06	3.69387e+06	3.85913e+06	1.29123e+06	1.74607e+06	3.04641e+06	1.81737e+06
Methanesulfonic acid	8.66717e+06	3.72878e+06	7.77981e+06	4.36012e+06	7.50333e+06	7.3049e+06	7.5656e+06	8.77605e+06	1.1432e+07	2.31487e+06	6.4854e+06	8.74994e+06	1.29984e+07	5.54685e+06	1.39261e+07	7.40743e+06	7.78752e+06	1.00676e+07	6.98251e+06	5.87336e+06	5.19107e+06	6.11912e+06	4.70615e+06	7.0961e+06	6.45128e+06	3.70688e+06	6.57193e+06	7.3399e+06	8.32846e+06	4.18591e+06	7.15753e+06	4.23326e+06	5.60735e+06	6.44082e+06	7.71958e+06	7.9246e+06	5.99047e+06	1.16817e+06	1.2515e+07	7.38475e+06	5.34073e+06	2.68587e+06	82468.8	5.87221e+06	1.5078e+06	5.39437e+06	6.01929e+06	5.91029e+06	9.63999e+06
Metamfepramone	141359	164887	166658	158601	155231	150562	154344	137949	136863	188491	169327	194976	171855	144457	146672	185571	160643	134005	144768	406646	1.11431e+06	453782	1.316e+06	554146	1.15196e+06	1.88223e+06	482346	320755	192500	2.63869e+06	159122	168426	1.10802e+06	150731	174286	490446	1.59296e+06	178026	144965	2.10154e+06	128868	1.7033e+06	1.23893e+06	1.89709e+06	1.56898e+06	1.41385e+06	1.86673e+06	874148	1.59197e+06
Luteolin	189599	217103	68157.4	30682.3	244952	186380	227010	224189	226526	194885	257833	420960	224429	252582	267511	246911	224512	44341.1	8.53617e+06	225986	1.38708e+06	619792	472066	138805	46531.1	1.18044e+06	1.06915e+06	320256	342084	564274	303118	600485	3.42901e+07	3.65564e+06	6.52996e+06	1.42856e+07	2.36871e+06	88938.7	169712	2.9111e+06	1.48233e+06	299004	14220.6	7.38891e+06	28804.2	1.39344e+06	8.09344e+06	570482	3.01139e+06
L-Tyrosine	3.3651e+08	1.94415e+08	2.69299e+08	2.13388e+08	2.68876e+08	2.50797e+08	2.30556e+08	3.31679e+08	2.05851e+08	2.36408e+08	1.31052e+08	3.15761e+08	1.53037e+08	1.77005e+08	1284212067	1.60957e+08	1.3006e+08	5.59608e+08	2.65585e+08	1.18168e+08	2.51796e+08	2.92329e+08	96988264	3.51171e+08	1.82612e+08	5.84179e+07	1.51193e+08	1.99696e+08	2.53973e+08	262043703	2.55548e+08	2.01327e+08	6.19779e+07	1.17273e+08	241860145	187251503	1.42786e+08	1.36733e+08	5.15019e+07	4.26357e+08	2.98823e+07	1.56548e+08	202393728	2.30821e+08	4.64055e+08	1.62523e+08	2.05297e+08	2.04399e+08	3.20481e+08
LSD-d3	6.09966e+07	7.13385e+07	7.04062e+07	7.48711e+07	7.15702e+07	6.92426e+07	7.65673e+07	8.04995e+07	9.58195e+07	6.54629e+07	5.77306e+07	2.91899e+07	3.90087e+07	6.88347e+07	9.05819e+07	5.75331e+07	1.01644e+08	7.5717e+07	6.75371e+07	5.18418e+07	3.65721e+07	4.39968e+07	3.15338e+07	5.52867e+07	4.39646e+07	3.46326e+07	6.75821e+07	5.62703e+07	3.07539e+07	3.29176e+07	5.89259e+07	5.3557e+07	4.4408e+07	7.61212e+07	6.19783e+07	6.73562e+07	3.99561e+07	4.18942e+07	4.62423e+07	4.71538e+07	4.65108e+06	4.18334e+07	4.37763e+07	3.1925e+07	3.56356e+07	3.13826e+07	4.98608e+07	4.79384e+07	6.6895e+07
LPK	1.87675e+06	2.81194e+06	2.29571e+06	2.3894e+06	1.39104e+06	2.70539e+06	2.33172e+06	2.93198e+06	2.03473e+06	1.6705e+06	1.44764e+06	1.60243e+06	1.38395e+06	1.82628e+06	3.00407e+06	1.79067e+06	2.38224e+06	3.0861e+06	2.87302e+06	1.00598e+06	2.04767e+06	3.35435e+06	1.53836e+06	1.913e+06	1.54526e+06	1.70572e+06	1.46277e+06	2.74924e+06	1.37611e+06	2.00612e+06	1.65662e+06	2.3171e+06	1.34425e+06	1.46797e+06	1.92024e+06	1.96987e+06	1.01065e+06	1.05738e+06	2.35381e+06	1.75871e+06	85437.9	1.31287e+06	593467	638202	2.23527e+06	2.03388e+06	1.09537e+06	880709	1.24339e+06
L-Phenylalanine	5.07238e+08	3.98981e+08	4.40711e+08	3.75063e+08	3.86405e+08	4.36158e+08	341290389	4.81721e+08	3.73127e+08	3.25232e+08	2.09875e+08	4.35208e+08	3.60273e+08	3.33286e+08	2259601008	305259388	3.20148e+08	6.97632e+08	3.94973e+08	2.55533e+08	340021999	4.4346e+08	1.52301e+08	417401762	383170247	3.34884e+08	2.65225e+08	2.34218e+08	3.89472e+08	2.63274e+08	4.02109e+08	3.46428e+08	2.90167e+08	2.64499e+08	3.67323e+08	2.78935e+08	2.41568e+08	1.58785e+08	2.74969e+08	8.64981e+08	3.64755e+07	2.54144e+08	3.3819e+08	3.31628e+08	8.95072e+08	2.78127e+08	3.23797e+08	3.63096e+08	5.59284e+08
L-Methionine sulfoxide	1.67569e+07	1.81239e+07	2.07431e+07	1.31769e+07	1.26888e+07	1.3213e+07	1.82191e+07	1.7969e+07	1.35883e+07	1.68101e+07	1.13407e+07	1.46132e+07	1.86901e+07	1.41722e+07	4.70793e+07	1.30572e+07	1.49434e+07	2.47921e+07	1.26763e+07	7.42633e+06	1.2461e+07	1.65416e+07	5.80255e+06	1.20666e+07	11691380	1.18847e+07	9.89344e+06	9.8197e+06	1.38756e+07	8.00341e+06	1.20478e+07	9.64634e+06	1.16201e+07	7.58159e+06	8.75778e+06	8.4083e+06	8.42403e+06	8.60844e+06	9.43267e+06	2.85168e+07	648068	1.15302e+07	1.46363e+07	1.85956e+07	3.74863e+07	1.91758e+07	1.78276e+07	1.7714e+07	2.39118e+07
L-Methionine	3.25759e+08	3.0938e+08	2.74623e+08	2.45254e+08	2.34208e+08	3.30117e+08	2.15773e+08	2.23855e+08	2.22829e+08	283820647	1.63507e+08	2.95857e+08	2.10741e+08	2.25569e+08	1170706928	2.64855e+08	1.66006e+08	3.51644e+08	3.20445e+08	195265815	2.05125e+08	3.34441e+08	1.41161e+08	2.87658e+08	2.03686e+08	2.19422e+08	1.75098e+08	2.49876e+08	2.53518e+08	1.92949e+08	1.93036e+08	3.54239e+07	1.85685e+08	210767006	211077057	2.41234e+08	1.08139e+08	1.53494e+08	1.81313e+08	3.81028e+08	1.82996e+06	1.89887e+08	2.0785e+08	2.03091e+08	4.86308e+08	2.45505e+08	2.25961e+08	2.15275e+08	3.27333e+08
Lithocholic acid	4.21291e+08	5.04514e+08	5.04115e+08	8.34213e+07	2.27072e+08	5.89135e+08	238242039	3.54654e+08	4.23479e+08	3.56367e+08	1026630125	413119144	8.5306e+08	1.10615e+08	4.03436e+08	7.87413e+08	5.76195e+08	5.53355e+08	6.26746e+08	2.30585e+08	3.80941e+08	3.78369e+08	5.28605e+08	4.23389e+08	4.24305e+08	2.54084e+08	182281395	2.79724e+08	1.79063e+08	3.14519e+08	2.18993e+08	4.47598e+08	3.50121e+08	5.33464e+08	340450466	3.34667e+08	3.1603e+08	1.2129e+08	2.43123e+08	3.7293e+08	7.7522e+08	513611122	8.20154e+06	702860454	1.01975e+08	7.15845e+08	6.90331e+08	4.63483e+08	3.96558e+08
L-Isoleucine	4.00303e+08	3.73952e+08	5.11424e+08	3.74869e+08	304624060	308925759	3.10616e+08	3.52615e+08	283709214	2.78276e+08	2.03976e+08	3.65514e+08	2.98277e+08	2.85723e+08	1597064598	238133536	307961301	5.33332e+08	2.95152e+08	2.1483e+08	2.3055e+08	3.89716e+08	1.70693e+08	3.27752e+08	3.06258e+08	3.42605e+08	3.02339e+08	2.04968e+08	2.86768e+08	3.00988e+08	2.29644e+08	3.14609e+08	2.48691e+08	2.15095e+08	3.8115e+08	1.93908e+08	1.15089e+08	1.84563e+08	3.42696e+08	6.27036e+08	2.72929e+06	2.32877e+08	3.35431e+08	2.97345e+08	5.84975e+08	2.94318e+08	3.29462e+08	395437712	3.56418e+08
Linoleoyl ethanolamide	2.66263e+08	3.01377e+08	2.9077e+08	4.26779e+08	3.68865e+08	2.4097e+08	6.4229e+08	5.36986e+08	2.48658e+08	1.14455e+08	2.15347e+08	4.78802e+08	3.98913e+08	4.75204e+08	4.38627e+08	1.94097e+08	5.04204e+08	4.50064e+08	3.59731e+08	3.3146e+08	345345539	2.89449e+08	3.18087e+08	4.80466e+08	1.9656e+08	207322361	5.69396e+08	2.70175e+08	6.96017e+08	2.43967e+08	7.09062e+08	256253580	5.46137e+08	3.44006e+08	2.81092e+08	3.24674e+08	2.23194e+08	4.32921e+08	2.80865e+08	728102920	8.99347e+06	3.48179e+08	4.4967e+08	7.47313e+08	776174500	3.02398e+08	5.73438e+08	7.89851e+08	7.77778e+08
Linoleic acid	9378934094	11279659451	9924133724	4500592027	10654175491	9932355328	10682734868	11585205213	9222841738	7348120777	10004134270	8318338156	9918085730	3895968372	12121899913	9787650784	17051391376	13383772373	10534767108	9140886875	9517161894	12152312244	11273818427	11446889800	10585711603	11496514451	12596223118	10764345982	14598696418	10932298224	10127900186	10438315895	12922465962	7730049793	11218831233	11670016276	9980256678	3017127650	9987411879	18625590951	14669317465	8968613033	5.26715e+08	13801813134	4014918725	7674691901	15683122053	10156148559	16424426728
L-Histidine	1.1833e+07	1.55492e+07	1.35379e+07	8.43104e+06	9.13601e+06	1.1319e+07	1.86302e+07	1.19044e+07	1.18163e+07	1.60229e+07	1.72185e+07	1.68303e+07	2.0744e+07	1.33555e+07	3.00194e+07	1.54979e+07	1.19357e+07	1.05982e+07	1.1356e+07	1.20496e+07	1.85224e+07	1.37318e+07	1.95986e+07	1.80283e+07	1.47784e+07	1.59023e+07	1.67277e+07	1.6446e+07	2.01146e+07	1.87647e+07	9.68697e+06	2.01075e+07	1.63365e+07	1.97475e+07	1.70689e+07	1.65179e+07	1.70162e+07	1.35596e+07	1.9517e+07	1.14759e+07	4.47503e+06	5.26734e+06	4.95364e+06	8.84944e+06	5.74516e+06	1.65742e+07	7.78081e+06	7.82162e+06	7.64621e+06
L-Glutamic acid	2.45801e+08	2.16079e+08	1.94628e+08	2.10239e+08	2.85071e+08	2.81371e+08	1.61219e+08	1.53635e+08	2.16772e+08	729186722	1.17456e+08	2.25947e+08	1.49236e+08	1.52948e+08	6.03367e+08	2.51363e+08	2.13031e+08	2.33427e+08	4.1223e+08	180923460	1.58816e+08	1.75226e+08	2.53869e+08	2.2831e+08	134400834	1.96314e+08	141891758	3.80613e+08	2.0695e+08	2.54042e+08	315391581	2.63231e+08	1.76521e+08	2.29373e+08	2.6789e+08	225551014	3.41991e+08	1.77552e+08	2.78778e+08	1.86293e+08	5.95287e+06	1.94723e+08	1.67175e+08	2.171e+08	3.37503e+08	3.5836e+08	222988099	1.59084e+08	2.30125e+08
Leucylproline	7.00023e+07	1.01337e+08	1.15044e+08	9.60716e+07	5.83295e+07	100179749	9.83028e+07	5.27187e+07	1.07444e+08	6.0487e+07	1.00804e+08	5.11847e+07	1.18689e+08	116253339	3.95829e+08	7.34435e+07	7.40321e+07	122666270	106689429	7.62247e+07	1.03226e+08	1.89289e+08	7.53403e+07	148190938	126257622	9.94626e+07	8.21644e+07	110051030	102703442	6.56543e+07	8.57959e+07	5.99372e+07	7.53771e+07	8.36726e+07	1.0408e+08	9.96351e+07	6.95086e+07	3.40774e+07	6.58105e+07	112970268	5.64001e+06	7.76138e+07	1.21843e+08	9.2914e+07	1.531e+08	1.19543e+08	1.00933e+08	1.11072e+08	1.00829e+08
L-Citrulline	3.08304e+08	3.46259e+08	3.36173e+08	2.44232e+08	2.6183e+08	3.32681e+08	2.59439e+08	1.96038e+08	2.17325e+08	3.13456e+08	1.70998e+08	3.54076e+08	2.11557e+08	2.01394e+08	2.8957e+08	2.6729e+08	1.84822e+08	2.79511e+08	4.38751e+08	1.1008e+08	1.9114e+08	1.99118e+08	2.14904e+08	2.47563e+08	1.50863e+08	1.68811e+08	1.32071e+08	3.27752e+08	186582160	2.09578e+08	202924335	2.99495e+08	1.86809e+08	2.1898e+08	3.15595e+08	149335016	1.71168e+08	2.13219e+08	2.27282e+08	2.58516e+08	3.70871e+06	2.17664e+08	1.53732e+08	2.45506e+08	107070085	2.74612e+08	2.53524e+08	2.17405e+08	258508162
Lauric acid	5.08525e+07	5.40047e+07	4.23213e+07	2.34479e+07	5.40356e+07	5.41097e+07	4.6081e+07	5.6613e+07	5.61948e+07	3.22678e+07	5.34575e+07	5.22228e+07	4.82363e+07	2.70044e+07	6.35597e+07	4.49822e+07	5.16547e+07	6.35641e+07	6.3532e+07	5.12581e+07	5.15642e+07	5.27494e+07	6.73105e+07	59034092	5.62307e+07	5.18127e+07	6.12021e+07	7.78272e+07	5.36939e+07	6.34446e+07	5.29695e+07	7.15207e+07	5.335e+07	5.03749e+07	6.27162e+07	5.31714e+07	5.01443e+07	3.52236e+07	5.49282e+07	6.98527e+07	6.7358e+07	4.90963e+07	3.25898e+07	6.32184e+07	4.00479e+07	4.84222e+07	5.8492e+07	5.36113e+07	7.10739e+07
L-Aspartic acid	9.65631e+06	5.57354e+06	9.60553e+06	8.33173e+06	1.33111e+07	2.64332e+06	6.25722e+06	1.51466e+07	1.66365e+07	8.51496e+06	1.50334e+06	1.2888e+07	3.18323e+06	5.5082e+06	2.62642e+07	4.07074e+06	7.50536e+06	5.27632e+06	6911490	1.10531e+07	4.58928e+06	8.09839e+06	3.28379e+06	8.19029e+06	4.84276e+06	1.36327e+07	7.49821e+06	7.02985e+06	1.81595e+07	2.60509e+06	5.07184e+07	2.66757e+06	8.98852e+06	9.75122e+06	4.59299e+06	5.77782e+06	1.01244e+07	1.03895e+07	2.29447e+07	6.23497e+06	868983	4.37276e+06	4.06569e+06	1.57618e+07	1.41973e+07	2.43327e+07	4.63297e+06	6.91517e+06	7.96708e+06
L-Alanyl-L-proline	3.86109e+07	4.88554e+07	8.64098e+07	5.73613e+07	2.37034e+08	1.96668e+08	5.48987e+07	3.46904e+07	9.47533e+07	3.79733e+07	5.1056e+07	1.88758e+07	5.35939e+07	5.31563e+07	7.06814e+07	1.51736e+08	2.89517e+07	3.68148e+07	5.29829e+07	2.77698e+07	4.5785e+07	6.42146e+07	3.8364e+07	57070323	6.12524e+07	3.35241e+07	3.79021e+07	4.74925e+07	4.63789e+07	2.92202e+07	3.48316e+07	2.6486e+07	1.48389e+07	6.63659e+07	5.92322e+07	5.15599e+07	3.93201e+07	2.45984e+07	2.99527e+07	2.00792e+07	270100	3.55973e+07	5.67134e+07	4.4855e+07	2.46204e+07	6.94791e+07	4.1448e+07	4.7792e+07	2.1537e+07
L-Lactic acid	5.14824e+07	2.07524e+07	8.95542e+07	5.06004e+07	3.85839e+07	1.53382e+08	7.58811e+07	4.91771e+07	9.7835e+07	6.39506e+07	6.72342e+07	5.2979e+07	4.19368e+07	2.99543e+07	1.92318e+08	1.02569e+08	7.39378e+07	5.88611e+07	6.63941e+07	5.53086e+07	6.32147e+07	1.87659e+08	5.41986e+07	2.25043e+07	8.77202e+07	2.26846e+08	7.08673e+07	1.14927e+08	1.66589e+08	7.19508e+07	1.06129e+08	9.44405e+07	5.56369e+07	5.2438e+07	2.47321e+08	7.74756e+07	1.38008e+08	2.52254e+07	2.06757e+07	1.33254e+08	8.44072e+07	4.33976e+07	4.33895e+06	4.3872e+07	3.87845e+07	2.73406e+07	6.4594e+07	4.37639e+07	9.37935e+07
Kynurenic acid	1.72984e+06	1.19735e+06	1.50768e+06	1.89114e+06	5.48052e+06	9.34988e+06	3.62375e+06	5.78833e+06	9.45643e+06	1.36257e+07	3.30577e+06	254411	2.43538e+06	5.79575e+06	5.82534e+06	271783	3.60537e+06	5.30956e+06	1.89403e+06	2.99225e+06	1.29417e+06	268684	613655	536353	732658	855787	2.8621e+06	1.02807e+06	1.16129e+06	315332	217073	304084	1.26197e+06	1.31089e+06	336503	1.91954e+06	833673	256693	1.05201e+06	2.57159e+06	82874.1	934392	493928	266484	246284	2.50633e+06	315997	4.2593e+06	295976
Kanosamine	102060	116587	104991	112097	102239	108567	681552	95059.9	98684.3	106164	113315	278178	112473	107217	112104	115942	92495.7	87115.7	692826	93175.2	108563	302212	115231	970667	665046	1.31315e+06	104784	658435	120212	130170	86274.7	165468	395090	105065	1.22266e+06	997847	308794	464286	100337	107427	45440.6	675121	1.28792e+06	2.56782e+06	6.71752e+06	129654	2.30141e+06	116681	5.01666e+06
Kaempferol	366618	429004	409232	850992	352838	699418	726348	414286	340601	759958	2.00424e+06	2.50384e+06	2.4343e+06	3.56485e+07	1.05285e+07	1.81799e+07	4.84503e+06	1.34868e+06	1.23158e+07	677954	4.82464e+06	2.97851e+06	1.48542e+06	710243	569110	2.62336e+06	3.917e+06	1.45742e+06	1.2302e+06	1.23e+06	1.33057e+06	1.79979e+06	3.70207e+07	4.94846e+06	8.16985e+06	1.99242e+07	6.1477e+06	2.20349e+06	471196	6.72656e+06	118713	1.23631e+06	3.40717e+06	5.7622e+06	2.95915e+06	6.06056e+06	1.59695e+07	1.23172e+06	5.647e+06
Itaconic acid	9.87509e+06	1.32538e+07	1.32437e+07	7.64751e+06	2.56041e+07	2.79078e+07	2.65903e+07	8.14946e+06	1.02236e+07	2.63602e+07	1.77404e+07	1.36412e+07	3.11719e+07	1.93037e+07	3.64105e+07	1.46981e+07	2.10786e+07	1.03892e+07	2.49469e+07	1.45154e+07	1.23182e+07	1.29679e+07	1.57274e+07	1.5846e+07	1.58854e+07	1.89467e+07	1.25308e+07	2.14106e+07	1.135e+07	2.28705e+07	1.57843e+07	2.42017e+07	2.22418e+07	2.21483e+07	1.97193e+07	2.34373e+07	2.10328e+07	6.98771e+06	7.24289e+06	1.85436e+07	1.91948e+07	1.22471e+07	1.00934e+06	1.65301e+07	7.37997e+06	1.62429e+07	1.69486e+07	9.66281e+06	1.66655e+07
Isoquinoline	4.85612e+06	3.49429e+06	2.78974e+06	3.97626e+06	1.63281e+06	1.06441e+06	1.399e+06	3.53345e+06	3.0443e+06	1.13627e+06	1.69364e+06	4.61757e+06	2.51961e+06	2.0635e+06	4.28377e+06	3.13519e+06	4.67396e+06	7.21258e+06	3.26419e+06	4.26744e+06	3.27855e+06	3.18366e+06	3.38678e+06	2.6469e+06	1.93308e+06	1.16364e+06	4.93391e+06	2.92001e+06	3.086e+06	4.23144e+06	1.08891e+06	3.99409e+06	2.46007e+06	528032	3.74368e+06	3.86547e+06	1.31772e+06	2.559e+06	5.48536e+06	1.82135e+06	501890	1.41703e+06	2.05567e+06	2.99833e+06	2.51933e+06	1.59185e+06	2.63169e+06	2.13198e+06	3.65128e+06
Isohomovanillic acid	7.52031e+06	5.08995e+06	1.50396e+08	7.8513e+07	1.224e+08	5.10926e+07	1.67989e+08	1.42827e+07	1.06807e+07	9.03074e+06	2.11171e+07	5.7425e+07	2.20352e+08	3.54618e+08	2.67228e+08	3.30737e+08	1.35256e+08	1.86359e+07	1.6292e+07	4.73192e+07	9.07214e+07	2.87128e+08	3.57136e+08	3.00391e+08	2.91865e+08	326705055	4.29885e+07	3.44034e+08	6.57024e+07	2.7668e+07	1.36895e+08	1.31686e+08	3.28144e+08	2.49804e+08	2.65585e+08	2.82074e+08	3.77422e+07	2.42015e+08	7.56123e+06	4.1519e+07	2.21523e+06	147522569	3.85861e+08	281742824	7.99136e+07	5.09264e+06	2.99647e+08	5.21421e+07	3.09221e+08
Isobutyric acid	4.30685e+07	4.89071e+07	4.34693e+07	2.98293e+07	8.87623e+07	1.13822e+08	7.86743e+07	7.21307e+07	5.83259e+07	1.77827e+07	5.25429e+07	9.06112e+07	5.64884e+07	1.5123e+07	1.74207e+08	6.64994e+07	7.91118e+07	1.35898e+08	9.19008e+07	5.41323e+07	36200818	8.20867e+07	7.60029e+07	9.81915e+07	6.41108e+07	5.0475e+07	7.5787e+07	1.18065e+08	7.39182e+07	1.47875e+08	8.03075e+07	7.27485e+07	7.98013e+07	4.02282e+07	8.5108e+07	9.12167e+07	4.88031e+07	3.09982e+06	4.27339e+07	3.61135e+07	4.23248e+07	1.70294e+07	332613	4.72367e+07	8.6067e+06	3.6222e+07	3.43141e+07	3.54078e+07	5.70566e+07
Indole-3-acetic acid	1.26674e+07	1.96122e+07	1.60776e+07	2.88432e+07	2.90795e+07	2.46749e+07	2.50556e+07	3.43525e+07	1.60686e+07	5.40441e+06	4.87992e+06	1.70177e+07	1.8028e+07	1.72535e+07	2.2506e+07	1.60686e+07	2.53527e+07	4.28527e+07	1.66599e+07	1.67313e+07	1.38959e+07	2.44246e+07	1.12053e+07	1.70528e+07	1.47485e+07	1.35512e+07	1.7801e+07	1.89821e+07	1.43334e+07	9.04615e+06	1.09402e+07	1.10231e+07	1.67631e+07	9.69589e+06	1.58575e+07	2.32832e+07	6.5513e+06	8.97377e+06	9.90183e+06	2.29677e+07	345572	1.37412e+07	1.1005e+07	1.49867e+07	1.65187e+07	5.70426e+06	1.66409e+07	1.99303e+07	2.92228e+07
Indole	2.55072e+07	1.30501e+07	3.33491e+07	2.12829e+07	3.78268e+07	1.79781e+07	3.0614e+07	2.93858e+07	2.0711e+07	1.95718e+06	1.9367e+07	1.80536e+07	2.12384e+07	2.03865e+07	2.1101e+07	3.26756e+07	1.86327e+07	1.70799e+07	8.73161e+06	1.50719e+07	3.8956e+07	1.74148e+07	1.12742e+07	2.16224e+07	1.43103e+07	1.30974e+07	1.92732e+07	1.23315e+07	1.53935e+07	2.61917e+07	2.18466e+07	1.95049e+07	1.62475e+07	1.34768e+07	2.7357e+07	1.70327e+07	9.00993e+06	1.73601e+07	2.28281e+07	1.57824e+07	428527	2.35757e+06	1.37757e+07	1.17345e+07	1.28938e+07	5.58237e+06	1.43744e+07	1.09448e+07	1.90509e+07
Imidazolelactic acid	3.81398e+07	3.67813e+07	3.5495e+07	5.74811e+07	3.84408e+07	1.33393e+08	4.97759e+07	4.32832e+07	3.46295e+07	1.24423e+08	3.2817e+07	5.39987e+07	4.13733e+07	3.96502e+07	4.68889e+07	1.21582e+08	3.80537e+07	5.18124e+07	8.35556e+07	3.07797e+07	5.47055e+07	5.69936e+07	5.88286e+07	6.92633e+07	6.31808e+07	7.29259e+07	3.94421e+07	8.51158e+07	4.88158e+07	4.63049e+07	6.6193e+07	5.58289e+07	5.0161e+07	3.57966e+07	7.67719e+07	3.32345e+07	4.26611e+07	7.21945e+07	3.00664e+07	1.0725e+08	891749	3.18992e+07	5.58256e+07	5.48027e+07	5.4024e+07	4.49704e+07	5.1758e+07	3.31903e+07	7.05466e+07
Imidazoleacetic acid	152317600	1.79183e+08	1.83093e+08	1.4392e+08	1.43465e+08	1.64341e+08	1.53769e+08	1.07884e+08	1.03817e+08	1.45742e+08	9.98972e+07	2.01388e+08	1.25903e+08	1.23161e+08	1.33844e+08	1.74163e+08	1.17722e+08	1.41517e+08	2.31053e+08	6.29206e+07	1.10604e+08	1.15831e+08	123577617	1.35014e+08	7.48519e+07	9.62917e+07	7.74544e+07	1.82249e+08	1.12358e+08	1.02212e+08	1.09496e+08	1.62093e+08	1.16184e+08	1.26676e+08	1.73358e+08	8.29533e+07	1.04271e+08	1.11784e+08	1.14928e+08	1.38289e+08	4.14988e+06	1.03126e+08	6.69165e+07	1.22097e+08	4.74167e+07	1.25993e+08	1.34812e+08	1.13746e+08	1.1868e+08
Ibuprofen	438410	1.28962e+06	1.40959e+06	920686	1.61054e+06	1.10436e+06	2.16439e+06	1.0766e+06	1.93325e+06	257551	1.26014e+06	1.40303e+06	1.30144e+06	1.02838e+06	1.36876e+06	1.19742e+06	2.63833e+06	1.25055e+06	2.68057e+06	828409	1.1488e+06	921658	1.72566e+06	701094	918992	976421	1.52542e+06	994354	990259	1.27403e+06	611630	567636	1.04719e+06	932695	871819	856695	714048	1.47915e+06	2.8262e+06	739309	362329	909478	652883	184615	172941	1.50406e+06	213804	449943	191682
Hypoxanthine	573237440	7.2284e+08	5.11913e+08	5.7944e+08	5.72357e+08	1166347817	4.47806e+08	2.30484e+08	4.66421e+08	1179785508	4.24169e+08	8.23052e+08	5.74445e+08	4.1465e+08	758202783	8.53201e+08	4.63173e+08	7.24096e+08	1041448116	3.50836e+08	3.03645e+08	3.05554e+08	7.80131e+08	7.06668e+08	1.60311e+08	2.05963e+08	2.69353e+08	1070522212	3.43195e+08	7.04728e+08	3.12912e+08	8.37293e+08	3.34345e+08	4.57297e+08	623402275	5.15914e+08	6.62843e+08	4.50818e+08	1.63089e+08	4.37411e+08	6.22337e+07	3.98141e+08	3.21977e+08	4.29657e+08	4.00675e+08	1003209500	5.28589e+08	2.69498e+08	6.397e+08
Hydroxyflutamide	2.20103e+06	1.6815e+06	2.89548e+06	1.2539e+06	4.59301e+06	2.91078e+06	2.97949e+06	4.26982e+06	7.69929e+06	2.65332e+06	5.09947e+06	2.82259e+06	3.5513e+06	1.16288e+06	2.44011e+06	5.43857e+06	4.23827e+06	3.04181e+06	3.48474e+06	6.57239e+06	7.43274e+06	3.41108e+06	6.26932e+06	4.97114e+06	3.85908e+06	2.8918e+06	5.67782e+06	7.41653e+06	5.04447e+06	7.38926e+06	2.72327e+06	6.14369e+06	5.8249e+06	7.341e+06	5.73892e+06	6.6863e+06	4.34942e+06	750613	7.07807e+06	3.17262e+06	5.71547e+06	2.30363e+06	41323.4	4.35492e+06	387375	4.17412e+06	5.23165e+06	4.74901e+06	2.8269e+06
Hydrocinnamic acid	2.16331e+06	8.06755e+07	2.03517e+06	673045	1.46778e+06	1.63546e+06	1.08669e+06	4.00175e+07	4.2023e+07	271962	1.60911e+06	2.43404e+06	6.22924e+07	332237	3.37894e+06	1.74071e+06	4.74842e+06	1.09062e+08	2.26829e+06	897901	2.54238e+07	1.17542e+06	2.65568e+06	858857	773143	543057	2.19401e+07	1.02164e+06	837494	8.26707e+06	1.67789e+07	7.33707e+07	1.12748e+06	519885	2.12871e+06	1.97904e+06	625165	799914	2.15255e+07	1.50701e+06	1.14714e+06	730937	13124.6	1.66025e+06	177334	4.1477e+06	1.41363e+06	1.55282e+06	2.39189e+06
Histamine	3.1346e+07	4.51321e+07	2.48459e+07	4.39346e+07	5.26595e+07	3.69205e+07	5.88353e+07	1.61287e+07	2.29486e+07	3.20532e+07	7.16335e+07	3.85281e+07	3.7034e+07	5.72219e+07	5.60232e+07	6.12973e+07	4.66007e+07	1.92272e+07	8.71345e+07	1.04954e+08	5.88408e+07	5.45868e+07	5.67105e+07	7.29771e+07	3.61506e+07	4.91383e+07	2.14213e+07	9.33348e+07	5.69155e+07	9.93042e+07	3.87275e+07	8.77954e+07	5.88818e+07	3.43281e+07	6.27196e+07	1.37239e+08	9.71837e+07	3.47253e+07	9.30602e+06	4.98637e+07	321419	3.46572e+07	4.33718e+07	3.57092e+07	4.28684e+07	3.90396e+07	5.56765e+07	4.18446e+07	5.80208e+07
Hippuric acid	1.26992e+06	1.73542e+07	1.21489e+06	1.00675e+06	1.2076e+06	1.25523e+06	1.22747e+06	917455	922918	1.19214e+06	1.53233e+06	2.1007e+06	894775	1.67672e+06	1.22816e+06	1.07005e+06	834157	2.17174e+06	897732	4.41415e+06	952766	950869	1.10972e+06	963339	1.02223e+06	1.0501e+06	8.73549e+06	917515	1.23064e+06	1.2364e+06	1.1499e+06	1.34064e+06	935276	710391	1.2109e+06	9.31865e+06	6.98452e+06	1.32459e+06	2.91504e+06	2.74116e+06	631188	923150	1.51553e+06	1.05614e+06	2.0886e+06	1.06978e+06	1.46276e+06	1.66824e+06	1.26452e+06
Guanine	4.09207e+08	6.35722e+08	5.71722e+08	4.32261e+08	3.87119e+08	3.95665e+08	4.07084e+08	2.83048e+08	3.36235e+08	174192833	1.63738e+08	3.5189e+08	3.66983e+08	3.64475e+08	3.82604e+08	5.56722e+08	2.39354e+08	2.38813e+08	3.48683e+08	1.96702e+08	1.82511e+08	1.8551e+08	9.32364e+07	1.07634e+08	1.61474e+08	9.64972e+07	1.44599e+08	1.55658e+08	1.07654e+08	2.5633e+07	1.56831e+08	2.07032e+08	6.88802e+07	3.57729e+08	2.67191e+08	3.58209e+08	3.01062e+08	9.71083e+07	5.44461e+07	2.47784e+08	1.47383e+07	1.70956e+08	1.60553e+08	146173098	1.24089e+08	2.4308e+08	1.23783e+08	2.21951e+08	2.70668e+08
Glycylproline	1.13045e+08	1.25904e+08	1.31041e+08	1.60115e+08	1.16808e+08	1.60111e+08	1.34749e+08	1.05987e+08	9.3419e+07	8.50169e+07	1.37289e+08	1.43675e+08	1.56168e+08	1.22892e+08	1.09112e+08	1.55502e+08	1.08287e+08	1.29545e+08	1.08468e+08	7.97116e+07	148639613	1.45869e+08	1.65529e+08	1.46362e+08	1.3516e+08	1.39794e+08	1.33293e+08	1.31796e+08	1.28774e+08	5.74029e+07	1.14405e+08	8.43364e+07	1.15077e+08	1.55343e+08	1.04091e+08	1.37492e+08	1.21939e+08	8.9448e+07	8.4923e+07	6.20649e+07	465486	5.7677e+07	1.70164e+08	1.18771e+08	8.29779e+07	164017620	1.15459e+08	1.22708e+08	6.80144e+07
Glycyl-L-leucine	1.42711e+07	1.10707e+07	1.23897e+07	2.02412e+07	8.09915e+06	2.43434e+07	9.97443e+06	2.22534e+07	1.02577e+07	1.84612e+07	5.55942e+06	1.79733e+07	1.16541e+07	7.44748e+06	8.28991e+07	1.60142e+07	1.06949e+07	2.26915e+07	9.24314e+06	7.04521e+06	1.41845e+07	2.57883e+07	8.41119e+06	2.7069e+07	1.76523e+07	2.63128e+07	1.34731e+07	1.64616e+07	1.69145e+07	8.61782e+06	1.7351e+07	1.29131e+07	1.3856e+07	9.86961e+06	2.28265e+07	1.58677e+07	9.12289e+06	6.55052e+06	7.0932e+06	4.0696e+07	339458	1.69902e+07	1.16235e+07	1.39165e+07	46235324	1.71105e+07	1.69768e+07	1.00434e+07	3.03006e+07
Glycochenodeoxycholic acid	1.08024e+06	1.00824e+06	1.26182e+06	217350	848916	580478	788528	751990	338763	170758	953725	1.14176e+06	1.74247e+06	191248	1.11362e+06	3.68648e+06	123111	882459	1.30801e+06	518841	896303	1.09039e+06	1.51042e+06	741272	398655	418140	656618	617091	771423	409845	557831	370441	705454	1.4461e+06	1.07942e+06	1.102e+06	687803	486700	702291	588936	1.71151e+06	868391	371742	1.81701e+06	620816	2.10736e+06	1.14818e+06	940913	905345
Glycitein	1.43092e+06	1.23462e+06	5.38799e+06	1.602e+07	5.18797e+06	4.18665e+06	3.2226e+06	7.41307e+06	1.82604e+06	1.96216e+06	4.07207e+06	1.06995e+07	6.79455e+06	6.11126e+06	2.48616e+06	2.3831e+06	2.07056e+06	8.12209e+06	3.74448e+06	6.05745e+06	1.52093e+07	1.85883e+07	3.70776e+06	7.64931e+06	1.03987e+07	9.78007e+06	3.06024e+07	2.08108e+07	1.6184e+07	6.20618e+06	9.7222e+06	8.9718e+06	1.22623e+07	8.83344e+06	1.57577e+07	1.93601e+07	4.87356e+06	3.51879e+06	2.89057e+06	4.10866e+07	103345	2.48851e+06	1.12469e+07	1.29072e+07	1.12353e+07	3.61602e+06	9.21294e+06	1.27744e+07	2.98183e+07
Glycerophospho-N-palmitoyl ethanolamine	4.10152e+06	3.22964e+06	3.94432e+06	1.94431e+06	4.75921e+06	2.72794e+06	4.31055e+06	4.86795e+06	2.26972e+06	247945	2.99082e+06	4.95881e+06	7.10205e+06	889961	5.91523e+06	3.4597e+06	1.11355e+07	7.3245e+06	4.86613e+06	2.60216e+06	6.41354e+06	4.73079e+06	2.64978e+06	3.64976e+06	2.89636e+06	6.52496e+06	5.86523e+06	2.26881e+06	4.31883e+06	4.56249e+06	7.45011e+06	3.95386e+06	6.42899e+06	1.88739e+06	3.81777e+06	3.1496e+06	1.81955e+06	602647	3.4107e+06	1.07706e+07	2.27757e+06	1.17266e+06	38103.5	3.56421e+06	620720	3.2955e+06	3.17176e+06	4.06278e+06	5.21402e+06
Gentisic acid	360416	4.77308e+06	6.38126e+06	3.23389e+06	7.17039e+06	2.06727e+06	6.92545e+06	4.7036e+06	3.2567e+06	1.40389e+06	1.65445e+06	8.8874e+06	8.18758e+06	1.56019e+06	6.42731e+06	5.71085e+06	7.22155e+06	1.43503e+06	7.28691e+06	774723	5.37969e+06	1.01165e+07	5.93446e+06	5.90136e+06	5.59916e+06	7.4493e+06	6.28153e+06	1.00747e+07	3.75416e+06	7.25193e+06	4.81707e+06	7.17211e+06	1.58092e+07	3.30544e+06	7.16584e+06	8.61485e+06	8.8318e+06	417512	5.52524e+06	7.57012e+06	2.54927e+06	1.40648e+06	89900.3	4.73974e+06	1.37292e+06	2.51592e+06	6.27838e+06	2.40749e+06	1.26424e+07
Genistein	2.68986e+06	2.73686e+06	3.64388e+06	2.7967e+07	5.5439e+06	1.00435e+07	3.44889e+06	2.05501e+07	955917	3.5717e+06	1.80414e+06	6.1961e+07	7.72411e+06	9.40065e+06	1.86986e+07	7.72596e+06	1.23318e+07	2.30097e+07	2.19485e+07	1.00393e+07	3.51255e+07	2.62288e+07	9.6613e+06	1.1778e+07	1.30765e+07	1.48354e+07	4.78186e+07	2.25013e+07	2.60272e+07	3.90718e+07	1.93502e+07	4.67164e+07	3.53572e+07	5.94636e+06	4.23573e+07	2.66452e+07	5.2492e+07	2.83452e+07	7.97208e+06	4.77515e+07	111668	6.90889e+06	3.63345e+07	1.31508e+08	6.244e+07	1.62156e+07	1.86876e+07	9.78305e+06	3.98009e+07
Formononetin	342622	352115	364209	1.12255e+06	493324	327806	381405	304156	342826	354937	379015	284669	366397	348052	346028	561340	3.85256e+06	335372	584302	296718	2.07759e+06	4.68397e+06	883479	1.06885e+06	283698	1.61279e+06	1.06592e+06	2.6409e+06	538983	1.58083e+06	704035	981596	1.38675e+06	303410	1.58885e+06	311545	849934	546800	402857	1.18093e+06	86673.8	270395	713191	403741	921747	403961	360460	317229	1.35964e+06
Fexofenadine	2.47226e+07	2.31506e+06	4.88786e+07	2.50945e+07	7.11306e+06	958699	1.03383e+06	2.80454e+07	1.71525e+07	1.48717e+06	8.82253e+06	1.7732e+07	1.84576e+07	5.86461e+06	3.34029e+07	7.39772e+06	1.7546e+07	2.63476e+07	6.91255e+06	2.73046e+07	3.4635e+06	1.44316e+06	789285	1.44907e+07	1.72668e+07	1.39247e+06	3.18395e+07	1.54516e+06	2.00758e+07	3.35734e+06	5.16239e+07	5.19371e+06	7.80462e+06	4.34088e+06	8.85336e+06	5.05957e+06	3.83218e+07	1.128e+07	2.56028e+07	6.04687e+06	92470.3	3.73003e+06	1.01174e+06	1.55994e+06	3.19356e+06	2.94367e+06	902291	2.6816e+06	1.5358e+07
Ferulic acid	6.70044e+07	5.12539e+07	1.15636e+08	9.22121e+07	8.037e+07	1.06434e+08	9.31907e+07	1.4744e+08	8.21259e+07	3.78928e+07	4.45288e+07	1.07537e+08	6.58749e+07	5.99058e+07	1.04858e+08	7.40383e+07	1.37741e+08	1.60108e+08	153761104	6.72485e+07	9.23692e+07	139059419	4.14466e+07	1.05469e+08	1.1468e+08	8.52446e+07	1.17341e+08	7.42195e+07	108959234	5.08975e+07	7.33596e+07	1.11365e+08	1.09411e+08	3.5034e+07	1.22152e+08	7.19722e+07	4.32226e+07	5.41724e+07	4.19543e+07	3.04487e+08	1.82163e+07	4.85805e+07	1.26405e+08	8.98679e+07	1.84329e+08	7.57794e+07	9.544e+07	1.02424e+08	1.82499e+08
Ethylmalonic acid	4.90081e+06	4.8937e+06	8.2542e+06	3.91352e+06	7.58027e+06	1.04319e+07	6.37496e+06	3.3328e+06	6.51242e+06	5.42208e+06	7.33104e+06	5.67465e+06	3.74622e+06	2.34115e+06	1.08547e+07	9.98573e+06	7.19989e+06	6.34299e+06	8.03153e+06	3.9746e+06	2.8223e+06	3.26517e+06	6.39391e+06	3.79255e+06	9.06553e+06	5.12491e+06	2.96038e+06	1.25156e+07	6.29827e+06	1.13588e+07	4.76844e+06	1.10907e+07	4.6437e+06	5.30558e+06	7.54115e+06	9.64086e+06	6.18559e+06	1.83014e+06	3.42334e+06	7.45121e+06	8.02071e+06	4.15011e+06	828940	3.98607e+06	4.30432e+06	5.70519e+06	5.87733e+06	2.9221e+06	7.84218e+06
Ethyl palmitoleate	2.10586e+07	3.64335e+07	2.95532e+07	3.96684e+07	2.41492e+07	3.44065e+07	3.86754e+07	4.03051e+07	1.99774e+07	3.55224e+07	1.76846e+07	2.28319e+07	2.20584e+07	2.75409e+07	3.11893e+07	2.49831e+07	5.06993e+07	4.07783e+07	3.18641e+07	2.68731e+07	2.34108e+07	4.98191e+07	2.75317e+07	3.82996e+07	4.0544e+07	4.76233e+07	5.21125e+07	3.18356e+07	5.78834e+07	4.50268e+07	4.21543e+07	3.20382e+07	6.38097e+07	2.62098e+07	48600046	3.95374e+07	2.4609e+07	3.21458e+07	3.21146e+07	6.41263e+07	5.49683e+06	3.10394e+07	6.69553e+07	6.08575e+07	4.76123e+07	3.01275e+07	6.62715e+07	4.71817e+07	6.74983e+07
ethyl 5-_3-_dimethylamino_allanoyl_-2-phenyl-13-thiazole-4-carboxylate	1.18021e+08	1.3471e+08	1.16801e+08	8.16265e+07	1.1369e+08	1.02138e+08	1.08327e+08	9.3136e+07	1.28687e+08	1.79468e+08	1.32227e+08	1.0326e+08	1.31276e+08	1.21814e+08	7.97473e+07	1.15819e+08	1.45979e+08	1.18931e+08	1.10365e+08	1.01016e+08	1.06837e+08	5.93695e+07	100962529	7.11762e+07	7.88653e+07	8.17021e+07	9.08295e+07	7.19617e+07	7.39257e+07	1.04304e+08	1.09905e+08	1.15381e+08	5.33382e+07	8.45344e+07	7.71882e+07	1.05609e+08	1.26425e+08	1.34983e+08	1.50381e+08	195485	74309.8	1.32475e+08	1.26177e+08	5.54283e+07	7.83951e+06	1.35988e+08	1.41658e+08	1.22123e+08	281491
Ethoxyquin	3.71627e+07	7.72778e+07	1.83986e+08	4.84355e+07	4.57943e+07	6.85098e+07	6.59514e+07	4.32043e+07	2.38006e+07	5.44652e+07	7.85934e+07	4.43102e+07	9.03358e+07	3.24984e+08	3.87414e+07	7.49409e+07	4.68062e+07	6.62481e+07	5.26335e+07	3.07949e+07	8.20594e+07	3.56065e+07	6.27653e+07	4.23725e+07	4.41026e+07	5.70161e+07	6.08285e+07	4.04959e+07	3.00797e+07	4.42788e+07	4.02533e+07	6.08096e+07	6.18129e+07	3.71479e+07	6.27115e+07	4.78817e+07	7.33357e+07	5.40361e+07	4.75003e+07	1.18775e+08	759643	8.92117e+07	2.33743e+08	1.79618e+08	1.51245e+08	2.95331e+07	1.8096e+08	1.95532e+08	2.22323e+08
Esculetin	157492	183633	141749	161781	146935	154821	161714	132002	130366	161842	184645	183608	174295	158820	154197	175411	147465	125243	156021	148659	183187	174639	186885	170265	159487	166522	156922	164168	202938	244708	130563	215932	174023	155833	191529	188234	186916	189786	166924	166479	50429.5	108061	178440	305475	2.57772e+06	198745	152258	185143	1.71144e+06
Erucic acid	4.61502e+07	4.73693e+07	3.4704e+07	2.44663e+07	3.77514e+07	4.76413e+07	3.50406e+07	4.03484e+07	4.07773e+07	6.49767e+07	7.22434e+07	3.51043e+07	3.61554e+07	1.06501e+07	4.69301e+07	3.75479e+07	5.8977e+07	4.79424e+07	4.96513e+07	4.19621e+07	4.27496e+07	5.56395e+07	6.70707e+07	5.62068e+07	4.45489e+07	4.19762e+07	3.35907e+07	4.94466e+07	3.65253e+07	6.94594e+07	51290039	6.2044e+07	6.44836e+07	2.90519e+07	4.77459e+07	4.68411e+07	6.46334e+07	8.76007e+06	2.25889e+07	3.65686e+07	4.43155e+07	2.57593e+07	1.52807e+06	4.59969e+07	7.88294e+06	4.50118e+07	3.57339e+07	1.54937e+07	4.18846e+07
Erucamide	2.08909e+08	2.16142e+08	263503461	315822887	2.6266e+08	2.7927e+08	5.57391e+08	7.94099e+08	3.08014e+08	3.16053e+08	3.62902e+08	6.43038e+08	3.5445e+08	3.18644e+08	4.04246e+08	588749376	3.7992e+08	5.06489e+08	422483110	2182323518	200709623	2.5144e+08	1.34449e+08	1.4772e+08	1.46332e+08	2.22782e+08	1.83588e+08	490869677	3.31082e+08	1.50903e+08	5.53467e+08	6.51892e+08	3.18072e+08	4.05729e+08	1127593472	3.99834e+08	4.94104e+08	7.26192e+08	2.9798e+08	5.11375e+08	2.21949e+07	8.44438e+08	9.01974e+08	1400575389	6.69229e+08	5.40036e+08	7.03121e+08	440180446	5.60039e+08
Emodin	348066	390153	351534	2.41885e+06	357227	359879	381310	698324	318642	459989	472721	632358	393449	394263	431073	441228	656296	644495	369583	511764	1.4969e+06	803333	387713	926355	400116	988386	1.20061e+06	1.14069e+06	1.06057e+06	594848	732887	698368	998613	383263	1.52245e+06	1.14382e+06	411571	456021	397055	679400	223299	1.30377e+06	8.99367e+06	1.79515e+07	3.14001e+07	484692	692945	417541	1.69554e+06
Eicosapentaenoic acid	3.35421e+07	2.77902e+07	1.12075e+07	1.05365e+07	2.18042e+07	2.14447e+07	2.05325e+07	5.00968e+06	8.99823e+06	4.14775e+07	6.44003e+07	7.8364e+06	2.06531e+07	3.446e+07	9.39675e+06	16801669	3.50047e+06	1.01692e+07	8.25461e+06	3.75933e+06	3.59991e+06	1.29498e+06	9.16476e+06	2.85484e+06	5.30588e+06	2.81474e+06	2.57278e+06	1.13564e+07	1.34929e+06	7.45585e+06	3.84673e+06	8.01293e+06	2.02557e+06	1.6359e+07	3.40044e+06	5.81712e+06	9.1341e+06	5.08065e+06	1.05771e+07	1.89729e+06	1.16078e+06	8.25652e+06	9.57876e+06	4.8555e+06	2.28138e+06	1.68974e+07	4.92823e+06	7.51542e+06	3.15155e+06
D-Xylose	1.50886e+07	9.24104e+06	1.59953e+07	1.17373e+07	1.49846e+07	2.65008e+07	1.38905e+07	1.51866e+07	1.40548e+07	1.62516e+07	1.27409e+07	1.89764e+07	1.33734e+07	5.08862e+06	2.18441e+07	1.78291e+07	1.58496e+07	2.37974e+07	2.7591e+07	1.28632e+07	1.67396e+07	2.34698e+07	1.47124e+07	2.14156e+07	2.52306e+07	3.11229e+07	1.61478e+07	2.21926e+07	1.59186e+07	1.7925e+07	3.41378e+07	2.13444e+07	1.91252e+07	2.04792e+07	2.75515e+07	1.89075e+07	1.92857e+07	2.30508e+06	1.1684e+07	4.11735e+07	1.85903e+07	9.63245e+06	685083	1.82739e+07	7.22559e+06	2.00201e+07	1.59426e+07	1.0943e+07	2.81864e+07
D-Sphingosine	4.78461e+07	7.83968e+07	3.96705e+07	6.43413e+07	3.26464e+07	5.12572e+07	3.5681e+07	6.40994e+07	5.87265e+07	2.84497e+07	6.66931e+07	2.02768e+08	8.24113e+07	6.087e+07	4.82167e+07	6.1205e+07	5.54647e+07	5.39078e+07	1.32608e+08	1.27084e+08	1.74505e+08	7.16416e+07	1.37289e+08	168318552	1.57585e+08	1.616e+08	1.42453e+08	9.34496e+07	136733816	9.86314e+07	1.17789e+08	1.02725e+08	1.22421e+08	2.91751e+08	138752742	1.49756e+08	1.58452e+08	2.84566e+08	7.27445e+07	8.70141e+07	2.85279e+06	1.25708e+08	1.47579e+08	1.37127e+08	1.28664e+08	3.05616e+08	1.09015e+08	2.32413e+08	142938413
D-Quinic acid	5.25673e+06	5.91048e+06	5.63947e+06	3.92811e+06	8.02435e+06	1.08554e+07	1.14663e+07	3.70854e+06	8.23245e+06	6.75941e+06	6.09087e+06	6.02127e+06	7.18531e+06	4.81728e+06	1.48346e+07	5.84834e+06	6.63978e+06	4.67222e+06	6.99582e+06	4.43224e+06	2.85955e+06	3.94079e+06	1.16107e+07	4.07284e+06	4.86979e+06	3.8837e+06	3.76538e+06	6.71612e+06	4.47994e+07	1.2748e+07	5.29765e+06	1.72672e+07	7.89053e+06	6.98085e+06	7.21934e+06	6.36649e+06	1.14041e+07	3.24042e+06	3.66875e+06	1.24801e+07	1.01267e+07	5.69917e+06	569428	9.82846e+06	3.85749e+06	6.08374e+06	1.12179e+07	6.20889e+06	8.64892e+06
D-Pyroglutamic Acid	4.68138e+07	4.49544e+07	4.51554e+07	3.06346e+07	3.41595e+07	8.24606e+07	3.10231e+07	2.40445e+07	2.93551e+07	6.63468e+07	2.3928e+07	3.77094e+07	3.62842e+07	3.39624e+07	9.84166e+07	3.18937e+07	3.64376e+07	5.68754e+07	4.99928e+07	4.31064e+07	3.87035e+07	2.79021e+07	4.18823e+07	3.4729e+07	2.8591e+07	3.28366e+07	2.8878e+07	4.29106e+07	5.25104e+07	4.40579e+07	3.86276e+07	4.84586e+07	3.59792e+07	3.26897e+07	5.47764e+07	6.42096e+07	8.20268e+07	5.17143e+07	4.90495e+07	4.76494e+07	3.6418e+06	2.00603e+07	4.11118e+07	3.22732e+07	4.24709e+07	4.65351e+07	3.90271e+07	3.30813e+07	3.43982e+07
D-Proline	4.28934e+08	4.48387e+08	3.88848e+08	4.10608e+08	4.13768e+08	4.52334e+08	4.20209e+08	375996609	2.92887e+08	3.68128e+08	3.28098e+08	5.47684e+08	4.41006e+08	4.01817e+08	6.73799e+08	3.9537e+08	3.78249e+08	4.4049e+08	4.50522e+08	2.44972e+08	410637521	3.0595e+08	3.50025e+08	3.31172e+08	2.71781e+08	3.49135e+08	3.89538e+08	3.57829e+08	4.61734e+08	1.98196e+08	3.02126e+08	4.24433e+08	3.86411e+08	4.57498e+08	324309051	3.26461e+08	2.16305e+08	3.62457e+08	3.3787e+08	5.63751e+08	5.67284e+06	2.36454e+08	2.08068e+08	3.46488e+08	5.48566e+08	4.94565e+08	3.30574e+08	4.41709e+08	4.90307e+08
D-Pipecolinic acid	1.99921e+08	3.83306e+08	2.4238e+08	2.34137e+08	2.17951e+08	2.78603e+08	2.97354e+08	1.93235e+08	1.94586e+08	2.7791e+08	1.66491e+08	318810171	2.0571e+08	2.17951e+08	2.56121e+08	2.86315e+08	2.62825e+08	2.48744e+08	2.58025e+08	2.20093e+08	2.48454e+08	156926968	3.3052e+08	3.3466e+08	209429647	2.05313e+08	2.03627e+08	3.02617e+08	1.73979e+08	2.54716e+08	1.79087e+08	2.71597e+08	2.37222e+08	1.93202e+08	2.26523e+08	2.56864e+08	2.23345e+08	1.848e+08	287411327	1.52733e+08	2.52877e+06	1.29389e+08	1.9541e+08	1.23494e+08	1.4337e+08	1.67432e+08	2.21904e+08	2.12643e+08	1.59731e+08
Dodecylamine	803933	1.46474e+06	1.06458e+06	1.18066e+06	995671	987993	2.34017e+06	1.5169e+06	2.66666e+06	559419	1.14941e+06	727092	1.60476e+06	1.12851e+06	1.10103e+06	629387	1.61685e+06	6.30267e+06	1.21439e+06	1.28515e+06	562582	1.54557e+06	793531	663271	4.28749e+06	597536	694213	1.52149e+06	669137	1.738e+06	915858	861278	1.16775e+06	933447	771120	819196	821676	1.45016e+06	910589	1.93277e+06	614875	1.57906e+06	1.26482e+06	718186	1.13119e+06	2.51191e+06	1.86295e+06	1.12156e+06	1.73583e+06
Dodecyl sulfate	4.37254e+06	531928	2.86708e+06	969623	4.74665e+06	7.2998e+06	5.52153e+06	1.6113e+06	1.88458e+06	1.81665e+06	3.33503e+06	1.42997e+06	4.94577e+06	1.15576e+06	2.21902e+06	1.4465e+06	6.69678e+06	9.93204e+06	2.20972e+06	3.04551e+06	5.62139e+06	1.26537e+07	3.71869e+06	1.9158e+06	5.32232e+06	8.92849e+06	2.00519e+06	5.31834e+06	6.46001e+06	1.39822e+07	1.63395e+06	11185514	4.15902e+06	1.19728e+06	5.2665e+06	2.76546e+06	2.46477e+06	275354	7.86422e+06	2.36303e+06	719470	379049	42036.6	876075	55861.3	2.2849e+06	1.07591e+06	808441	2.38925e+06
Dodecanedioic acid	3.35486e+07	34280173	3.85909e+07	1.15132e+07	4.20564e+07	3.70696e+07	5.10596e+07	3.33078e+07	2.54126e+07	26632011	5.38967e+07	2.93635e+07	5.61686e+07	9.62181e+06	3.68738e+07	5.04655e+07	5.41824e+07	3.5235e+07	3.56398e+07	2.34741e+07	3.01201e+07	2.14884e+07	3.81152e+07	2.89229e+07	2.38282e+07	3.04377e+07	2.69204e+07	3.54514e+07	6.33784e+06	5.58663e+07	1.85529e+07	4.54988e+07	3.60393e+07	2.51847e+07	3.04389e+07	2.72119e+07	2.53954e+07	5.0391e+06	3.3347e+07	4.15335e+07	2.31197e+07	1.68007e+07	449969	3.01163e+07	5.00947e+06	3.25505e+07	3.32581e+07	3.8293e+07	3.88087e+07
Docosapentaenoic acid methyl ester	8.6056e+06	8.29582e+07	1.66442e+07	2.19325e+07	2.40432e+07	1.60861e+07	1.81368e+07	1.05809e+07	6.2709e+06	2.41422e+08	3.46744e+07	6.14669e+07	1.57961e+07	1.00544e+07	9.4571e+06	3.69219e+07	6.81479e+07	2.74463e+07	6.29532e+07	4.09794e+06	2.07512e+07	1.12552e+07	1.49854e+07	1.56911e+07	4.56e+06	1.61979e+07	1.26961e+07	1.42088e+07	1.64354e+07	6.74844e+07	2.58098e+07	4.38829e+07	1.82997e+07	5.91771e+06	2.84171e+07	1.18912e+07	2.61141e+07	4.05134e+07	4.29178e+06	4.72771e+07	617905	4.31173e+07	2.48088e+07	1.76639e+07	4.28179e+07	1.93398e+08	3.52517e+07	7.39708e+06	4.14458e+07
Docosapentaenoic acid	5.62006e+08	6.1911e+08	5.50408e+08	278705936	4.77759e+08	5.66229e+08	4.85765e+08	4.62315e+08	5.36367e+08	8.05892e+08	6.51314e+08	3.82441e+08	539141058	2.19895e+08	5.11715e+08	5.72514e+08	594967376	5.30422e+08	6.35464e+08	5.60041e+08	4.75932e+08	4.19044e+08	5.79072e+08	4.23441e+08	4.04899e+08	4.2895e+08	4.70461e+08	5.3311e+08	5.86359e+08	6.77721e+08	4.24813e+08	7.13691e+08	6.30149e+08	3.87227e+08	5.3359e+08	431994012	681138191	266024317	4.60708e+08	3.47991e+08	3.18064e+08	3.22493e+08	1.67149e+08	3.56822e+08	1.66423e+08	5.57173e+08	5.12699e+08	3.89738e+08	4.78036e+08
Docosahexaenoic acid methyl ester	3.57206e+07	1.13944e+08	4.76359e+07	6.7747e+07	8.76462e+07	4.34435e+07	4.81398e+07	4.31726e+07	5.34453e+07	2.03943e+08	3.63515e+07	1.33204e+08	3.94742e+07	3.10311e+07	2.79027e+07	4.04726e+07	9.86975e+07	3.85668e+07	6.58863e+07	1.98238e+07	6.93947e+07	4.55734e+07	4.08554e+07	4.95422e+07	2.73544e+07	3.38467e+07	5.13117e+07	4.09067e+07	6.0997e+07	1.04814e+08	5.43077e+07	7.39671e+07	5.28093e+07	2.82941e+07	6.38769e+07	3.70172e+07	5.14309e+07	8.91203e+07	2.86376e+07	7.8166e+07	1.7314e+06	6.16474e+07	4.11518e+07	3.47023e+07	8.8795e+07	3.20846e+08	4.68389e+07	1.66019e+07	6.71823e+07
Docosahexaenoic acid ethyl ester	1653661739	1618049946	1871173233	1246841419	1368094124	1466581179	1595214350	1410735665	1565143777	1255695368	2188209281	1151248387	2069850055	1835434760	1150204862	2201210407	7.78206e+08	1186494781	1650974416	1588247808	1532197769	1286546220	1801522052	1404994040	1286622893	828052285	1349028507	1129446204	1208986422	1038108124	1198826263	8.88097e+08	1476318941	1683916815	1208946835	1434804951	1163431019	1856702777	1852703304	4.82616e+08	5.2583e+07	1684528436	1823853491	2204358365	1916252950	1782840198	2193281413	1914246922	1220462889
Docosahexaenoic acid	1119393741	1249241211	1018105563	665687441	1477681211	1009792162	1558405453	1237044250	1304828600	1353329065	1210385948	1058706306	1304487084	6.81054e+08	1159195122	1051891605	1517100187	1174377298	8.7402e+08	1032023644	1262998146	1041432680	1536301239	1508866371	1012405711	1268724708	1315044521	1163665262	1568878307	1432937975	1004263635	1379545602	1540938801	1183100799	1082899794	1192175654	1217324810	6.81503e+08	9.95286e+08	8.32424e+08	8.88855e+08	6.64611e+08	2.26682e+08	8.37135e+08	4.54313e+08	9.36183e+08	9.57437e+08	8.75788e+08	8.52855e+08
D-Maltose	7.35311e+07	2.59094e+07	7.51435e+07	104871568	3.14603e+07	1.44358e+08	2.51964e+07	91511136	4.68002e+07	5.76331e+07	4.79962e+07	6.04989e+07	5.75471e+07	4.20347e+07	9.94609e+07	3.28807e+07	3.2325e+07	8.49697e+07	3.69215e+07	7.83189e+07	8.73801e+07	1.17463e+08	3.82281e+07	6.73442e+07	1.33792e+08	4.72222e+07	3.74329e+07	3.98993e+07	6.94041e+07	8.26968e+07	1.3526e+08	5.15471e+07	3.54823e+07	2.02375e+07	5.58703e+07	5.9858e+07	5.85325e+07	5.57249e+07	2.36573e+07	2.24562e+08	9.13898e+06	2.76462e+07	6.6609e+07	5.15176e+07	2.66802e+07	5.967e+07	5.65225e+07	2.52061e+07	1.08596e+08
DL--Leucine	2.05517e+08	9.31312e+07	1.36497e+08	3.79117e+07	1.39275e+08	1.12277e+08	9.36668e+07	1.25017e+08	1.04176e+08	5.0772e+07	6.29123e+07	8.07275e+07	1.34299e+08	2.68814e+07	8.16701e+08	9.72779e+07	7.12256e+07	2.0482e+08	8.87138e+07	5.71083e+07	6.16774e+07	1.1674e+08	3.73637e+07	9.3806e+07	3.05913e+07	4.23145e+07	5.35183e+07	4.98951e+07	7.79855e+07	7.89336e+07	6.93355e+07	9.71118e+07	6.36624e+07	8.37292e+07	6.71439e+07	7.19899e+07	4.91579e+07	6.62409e+06	5.49757e+07	2.51885e+08	8.93305e+07	5.2218e+07	1.11363e+06	8.93978e+07	5.67751e+07	7.12493e+07	8.03147e+07	8.71217e+07	2.09886e+08
DL-Tryptophan	2.02257e+08	1.64439e+08	2.00396e+08	2.09015e+08	2.35816e+08	1.69717e+08	1.63326e+08	394368261	1.75119e+08	1.41354e+08	8.7391e+07	2.23011e+08	1.46482e+08	126595642	8.838e+08	1.22599e+08	1.22874e+08	3.87855e+08	1.69192e+08	1.37269e+08	2.93466e+08	3.12173e+08	9.30688e+07	2.24253e+08	1.67937e+08	1.68274e+08	2.16799e+08	1.46121e+08	3.77114e+08	1.19534e+08	2.78965e+08	1.41932e+08	1.59627e+08	130080340	2.38182e+08	1.62089e+08	1.19789e+08	1.12544e+08	137539478	5.33945e+08	1.01056e+07	9.23922e+07	1.54564e+08	1.36805e+08	4.36235e+08	1.37669e+08	1.44357e+08	1.56385e+08	2.56328e+08
DL-Stachydrine	3.12782e+07	7.07243e+07	6.35884e+07	1.13307e+08	9.64792e+07	5.11549e+07	143062405	2.67351e+07	5.45149e+07	5.28955e+07	8.42631e+07	6.90684e+07	5.79023e+07	100792380	1.30738e+08	7.51791e+07	7.57691e+07	5.95149e+07	5.86019e+07	1.17473e+08	5.92883e+07	4.54081e+07	5.20345e+07	6.98493e+07	4.40736e+07	7.67039e+07	6.34897e+07	6.16572e+07	1.36119e+08	5.70438e+07	3.52067e+07	6.13686e+07	6.47625e+07	5.10458e+07	5.84759e+07	2.05662e+08	1.34153e+08	2.93792e+07	5.14801e+07	6.53833e+07	1.24207e+06	1.5772e+07	4.47388e+07	3.88801e+07	4.86945e+07	4.23154e+07	3.87146e+07	141939767	4.46403e+07
DL-Serine	8.529e+06	5.04961e+06	9.69906e+06	1.03209e+07	9.23057e+06	8.73951e+06	5.17436e+06	883679	5.72818e+06	9.83605e+06	5.04388e+06	1.40415e+07	3.99052e+06	3.56206e+06	3.55871e+07	3.70425e+06	5.52583e+06	1.00853e+07	7.28437e+06	8.32189e+06	7.16907e+06	1.1501e+07	3.95623e+06	1.24905e+07	8.84333e+06	1.27435e+07	1.34326e+07	9.35918e+06	7.85727e+06	5.28516e+06	2.37433e+07	9.78044e+06	2.94527e+06	5.63894e+06	1.26917e+07	4.11422e+06	8.45469e+06	2.12239e+07	1.24204e+07	1.69859e+07	360211	1.007e+07	6.0502e+06	3.44593e+06	2.20706e+07	1.7239e+07	8.81295e+06	5.08826e+06	1.44322e+07
DL-Malic acid	1.05566e+07	5.09147e+06	1.46976e+07	6.32726e+06	3.09393e+07	1.09761e+07	1.15018e+07	1.28402e+07	15098510	1.02232e+07	3.32006e+06	9.14483e+06	9.20852e+06	3.12706e+06	1.23369e+07	1.49355e+07	7.86446e+06	1.43283e+07	6.85261e+06	5.07791e+06	4.28917e+06	4.21243e+06	3.93535e+06	6.82097e+06	5.31441e+06	5.16436e+06	7.2382e+06	6.25704e+06	8.56339e+06	2.59922e+06	1.98356e+07	3.20496e+06	1.03597e+07	2.52012e+07	7.95574e+06	1.20389e+07	9.21343e+06	4.51317e+06	7.28873e+06	9.16203e+06	7.24662e+06	4.92289e+06	123941	6.01865e+06	2.83968e+06	1.78624e+07	4.3042e+06	6.23854e+06	4.40683e+06
DL-Lysine	7.72451e+06	8.82127e+06	7.31684e+06	7.52784e+06	6.9769e+06	7.29816e+06	1.17024e+07	5.91383e+06	6.4928e+06	9.51914e+06	1.14724e+07	7.93062e+06	1.03251e+07	8.37247e+06	7.15842e+06	9.11599e+06	8.69015e+06	6.29347e+06	9.21506e+06	5.15738e+06	11649419	7.03728e+06	1.08695e+07	8.29058e+06	8.29077e+06	1.07572e+07	7.59754e+06	8.58895e+06	7.73894e+06	1.44474e+07	4.58606e+06	1.1044e+07	8.68415e+06	9.96659e+06	7.46905e+06	9.35887e+06	9.04447e+06	9.05045e+06	1.00283e+07	5.13363e+06	61330.6	3.18548e+06	5.504e+06	5.0149e+06	3.3518e+06	9.47492e+06	5.88252e+06	4.21941e+06	3.31526e+06
DL-Homoserine	6.24878e+07	5.52626e+07	6.34374e+07	5.6867e+07	7.41687e+07	6.5908e+07	6.69784e+07	4.98609e+07	4.61073e+07	9.65281e+07	3.79103e+07	7.64619e+07	5.94154e+07	5.712e+07	1.61998e+08	6.7833e+07	5.60317e+07	6.78944e+07	7.90842e+07	3.57115e+07	4.90749e+07	6.02775e+07	5.25248e+07	6.82498e+07	4.45161e+07	5.54577e+07	5.14345e+07	7.20272e+07	6.27417e+07	5.18884e+07	5.8286e+07	6.99164e+07	6.30027e+07	6.59114e+07	6.18898e+07	4.89585e+07	5.39702e+07	4.68668e+07	6.04293e+07	7.12792e+07	1.13345e+06	5.08569e+07	4.48437e+07	6.16531e+07	103607115	7.30724e+07	5.74292e+07	5.35222e+07	6.82063e+07
DL-Glutamine	1.19943e+08	8.8169e+07	1.08069e+08	106365110	1.37835e+08	1.21285e+08	8.79196e+07	8.51838e+07	9.50028e+07	2.79554e+08	6.23154e+07	1.05316e+08	8.47078e+07	8.54205e+07	3.65771e+08	1.19584e+08	9.40671e+07	1.35868e+08	1.57251e+08	8.94528e+07	8.3637e+07	1.25176e+08	1.17416e+08	1.21829e+08	9.24783e+07	1.15551e+08	8.85205e+07	1.78941e+08	1.21889e+08	1.28042e+08	146249745	1.25302e+08	1.03659e+08	1.16286e+08	1.36587e+08	1.25195e+08	1.44922e+08	7.66926e+07	1.25732e+08	1.31203e+08	3.10669e+06	9.01229e+07	9.04392e+07	1.15763e+08	2.25075e+08	1.35673e+08	1.28295e+08	9.1088e+07	1.4453e+08
DL-Arginine	2.05244e+07	3.07873e+07	2.03007e+07	2.49304e+07	1.31362e+07	2.18652e+07	2.54085e+07	4.56984e+07	2.40031e+07	2.76378e+06	2.67812e+06	2.84597e+07	1.47246e+07	1.2685e+07	366284434	9.98072e+06	1.96113e+07	7.54012e+07	2.855e+07	3.07614e+07	1.6347e+07	9.21044e+07	3.81787e+06	6.78506e+07	3.90388e+07	4.87373e+07	4.10182e+07	3.52194e+07	7.59165e+07	2.04518e+07	3.52793e+07	2.79162e+07	5.12826e+07	2.47115e+07	2.78309e+07	3.99727e+07	2.03263e+07	8.05477e+06	2.11607e+07	5.78162e+07	283591	1.04983e+07	1.64892e+07	2.06565e+07	2.35017e+08	5.70304e+06	5.49207e+06	1.58333e+07	3.57637e+07
DL-Alanine	1.64325e+07	2.00172e+07	1.44437e+07	7.04509e+06	1.67465e+07	2.1057e+07	1.28174e+07	1.28379e+07	1.4809e+07	1.61127e+07	1.37711e+07	1.23827e+07	1.54086e+07	4.61563e+06	4.2834e+07	16356292	1.63097e+07	2.01145e+07	1.67494e+07	9.17395e+06	9.56278e+06	1.10434e+07	1.20384e+07	1.00008e+07	7.93899e+06	9.78668e+06	8.98425e+06	1.36249e+07	9.67315e+06	1.39845e+07	1.04266e+07	1.83147e+07	9.84137e+06	1.11942e+07	1.73182e+07	1.49391e+07	1.18319e+07	2.30705e+06	9.45873e+06	2.52645e+07	1.22361e+07	1.36587e+07	148292	1.02346e+07	4.97975e+06	1.7563e+07	1.25225e+07	9.71484e+06	1.44543e+07
Diundecyl phthalate	1.25362e+07	1.49968e+07	1.46125e+07	7.69452e+07	4.63498e+07	3.38957e+07	7.24383e+06	4.49261e+07	1.61149e+07	2.27017e+07	2.37368e+07	3.18e+07	1.11297e+07	5.10707e+07	3.87348e+07	1.70423e+07	3.40142e+07	1.50153e+08	25672931	3.08352e+07	4.41925e+07	110582959	2.6963e+07	4.40328e+07	2.76073e+07	2.70559e+07	5.1965e+07	5.6813e+07	7.2473e+07	2.02877e+07	2.42184e+07	3.21452e+07	8.39303e+07	4.77811e+07	5.89167e+07	5.45286e+07	6.45039e+07	2.3559e+07	29797792	1.01418e+08	306630	2.06718e+07	2.97482e+07	4.31965e+07	4.47911e+07	7.82849e+07	2.40616e+07	1.37284e+08	8.20453e+07
Disperse orange 3	198968	695002	484564	107164	1.92542e+06	528659	2.649e+06	1.30473e+06	543170	1.12829e+06	2.75682e+07	363758	275756	6.30383e+06	1.21092e+06	1.55093e+06	9.04274e+06	4.48588e+06	2.68905e+06	50273.7	773585	43261.5	49718.9	1.38762e+06	56852.3	43229.7	58277.3	660307	53435.1	813625	3.23868e+06	689490	93447.5	197981	692744	761792	1.60886e+06	308686	334997	1.99681e+06	426230	207479	88887.8	2.62724e+06	727497	303549	1.25684e+06	166059	2.84268e+06
Diosmetin	570437	593030	1.50947e+06	4.71191e+06	1.25153e+06	2.44459e+06	1.3375e+06	3.99037e+06	172649	1.06586e+06	1.76327e+06	5.5474e+06	3.79868e+06	3.69638e+06	1.51804e+06	1.40765e+06	2.96792e+06	3.58003e+06	2.7808e+06	2.07043e+06	1.06913e+07	7.81749e+06	2.35641e+06	2.89392e+06	4.21511e+06	5.96199e+06	1.29383e+07	5.7016e+06	5.29079e+06	2.84167e+06	3.28596e+06	3.674e+06	5.34462e+06	3.51291e+06	5.87424e+06	4.7522e+06	2.29442e+06	2.60373e+06	1.27762e+06	1.61542e+07	50288.2	1.33002e+06	5.55878e+06	5.34184e+06	7.00199e+06	4.19101e+06	6.4245e+06	8.07076e+06	8.8054e+06
Dioctyldimethylammonium chloride	3.29004e+06	4.52388e+06	2.83283e+06	2.61649e+06	2.85726e+06	4.13953e+06	3.86717e+06	2.10419e+06	1.78342e+06	3.41955e+06	5.55696e+06	3.8216e+06	3.93232e+06	3.80619e+06	2.13441e+06	3.74954e+06	3.22207e+06	2.55069e+06	4.64667e+06	2.64822e+06	4.36716e+06	2.72025e+06	5.96094e+06	4.3744e+06	3.06859e+06	4.42725e+06	2.69921e+06	5.56944e+06	2.90688e+06	8.56103e+06	2.05623e+06	5.90711e+06	4.11187e+06	2.49905e+06	4.61656e+06	3.39722e+06	3.18648e+06	5.12201e+06	3.06393e+06	4.62599e+06	48872	4.50472e+06	7.1739e+06	7.40683e+06	4.11863e+06	4.76092e+06	8.60604e+06	4.05329e+06	3.66886e+06
Dioctyl phthalate	3.05153e+07	4.32283e+07	3.43303e+07	4.35901e+07	3.01727e+07	3.10038e+07	4.37478e+07	2.14485e+07	3.12854e+07	4.59464e+07	2.86781e+07	2.79026e+07	3.47938e+07	2.67191e+07	2.50831e+07	2.45645e+07	4.13625e+07	2.23223e+07	3.00054e+07	3.06297e+07	2.34412e+07	2.83256e+07	2.55178e+07	27528366	1.79165e+07	2.65169e+07	2.68692e+07	3.1106e+07	3.4317e+07	3.89258e+07	2.83535e+07	4.04845e+07	3.04473e+07	2.54796e+07	2.81863e+07	3.00089e+07	3.25575e+07	3.98517e+07	2.34703e+07	2.54299e+07	2.22549e+07	2.739e+07	3.76534e+07	2.03215e+07	3.5599e+07	3.69206e+07	3.31949e+07	1.85866e+07	2.84164e+07
dimethyl 2-_3-nitro-2-pyridyl_malonate	509457	1.02225e+06	314652	5.5209e+06	725563	1.50129e+06	408297	3.91647e+06	606153	197996	193041	1.77527e+06	223843	486642	2.6362e+06	171961	1.38685e+06	7.09657e+06	912942	2.57577e+06	2.37518e+06	6.91901e+06	1.28256e+06	3.82534e+06	2.07516e+06	1.82129e+06	5.51912e+06	4.16821e+06	4.09572e+06	1.32761e+06	3.03639e+06	2.07043e+06	2.41366e+06	228513	6.79106e+06	5.89548e+06	2.32786e+06	466489	974823	5.82785e+06	2.48019e+06	1.13433e+07	2.07366e+07	4.04063e+07	106231169	476016	834920	807519	1.50979e+07
Dihomo--linolenic acid ethyl ester	3.55169e+07	5.07333e+07	4.63554e+07	4.22131e+07	4.14376e+07	6.22054e+07	6.92782e+07	3.26073e+07	3.59759e+07	4.92224e+07	4.87215e+07	8.29644e+07	4.5638e+07	4.64894e+07	2.94114e+07	5.108e+07	2.8715e+07	3.64007e+07	6.45592e+07	1.00809e+08	1.08078e+08	8.16254e+07	1.44258e+08	6.35447e+07	8.61152e+07	1.48914e+08	6.06773e+07	6.86646e+07	4.72001e+07	1.88261e+08	6.65461e+07	4.85584e+07	8.82403e+07	4.11281e+07	3.18442e+07	6.76574e+07	9.85356e+07	6.77505e+07	3.26125e+07	2.32627e+08	1.5351e+06	1.41236e+08	1.75869e+08	1.74745e+08	1.69189e+08	1.92185e+08	1.75436e+08	176325572	2.37133e+08
Dihexyl nonanedioate	1.049e+06	1.70362e+06	1.27552e+06	1.33041e+06	1.93587e+06	692087	2.53466e+06	1.32707e+06	2.26299e+06	563692	1.47571e+06	996838	1.77138e+06	2.92209e+06	1.27783e+06	1.02944e+06	1.25604e+06	1.69003e+06	842348	996496	243769	146328	232017	261176	141466	207742	186971	328989	154120	245159	1.68646e+06	205882	200516	1.19602e+06	159788	1.07019e+06	489537	166070	1.90039e+06	156577	44558.1	104356	165002	133142	124867	182356	167270	146763	146490
Didecyldimethylammonium	1.05319e+07	1.21851e+07	7.7364e+06	8.80507e+06	8.95179e+06	1.30813e+07	1.21053e+07	6.61037e+06	7.31519e+06	9.67224e+06	1.85799e+07	1.09587e+07	1.30053e+07	1.10558e+07	6.71736e+06	1.32354e+07	8.78018e+06	8.25294e+06	1.75724e+07	7.20465e+06	1.11837e+07	7.26067e+06	1.4518e+07	1.14117e+07	9.33602e+06	9.40738e+06	8.40902e+06	1.59964e+07	7.83428e+06	2.08899e+07	6.54069e+06	1.62271e+07	7.7724e+06	9.07441e+06	1.14253e+07	8.4631e+06	1.00156e+07	1.39509e+07	1.05735e+07	1.08665e+07	2.32144e+06	1.81771e+07	2.59781e+07	2.55343e+07	1.08062e+07	1.39743e+07	3.03656e+07	1.1481e+07	1.95394e+07
Dibenzylamine	4.38766e+07	6.51125e+07	4.26413e+07	7.36234e+07	6.69178e+07	2.96239e+07	8.06274e+07	3.3653e+07	6.82843e+07	2.69202e+07	7.62645e+07	8.80551e+07	6.25869e+07	5.02939e+07	4.82604e+07	7.22993e+07	4.0578e+07	5.1082e+07	4.89182e+07	275084	346110	323606	450914	304020	291159	303169	299798	340409	325482	366787	7.51338e+07	432921	330966	6.27395e+07	457847	450896	384254	287591	6.11319e+07	327678	253916	206127	276103	259736	236770	330478	264914	304623	290508
D-Galactose	6.14464e+07	5.47244e+07	7.97892e+07	4.64021e+07	43784523	1.10807e+08	5.63845e+07	5.75609e+07	3.34294e+07	59654863	7.35929e+07	8.79925e+07	8.45614e+07	2.0433e+07	1.6915e+08	8.48984e+07	4.54632e+07	7.0746e+07	6.28328e+07	6.2942e+07	7.7601e+07	8.40768e+07	4.91832e+07	8.48121e+07	7.60533e+07	7.98221e+07	7.38525e+07	8.62102e+07	8.97294e+07	9.40325e+07	128862444	7.66019e+07	8.46641e+07	7.27912e+07	1.56358e+08	8.96631e+07	4.08556e+07	1.33113e+07	3.68721e+07	1.30309e+08	5.54055e+07	3.03855e+07	7.06019e+06	5.43981e+07	2.70802e+07	8.57942e+07	4.22332e+07	4.05375e+07	8.14704e+07
Dextrorphan	8.8411e+06	9.56895e+06	7.19194e+06	5.50893e+06	7.17504e+06	7.75943e+06	1.0665e+07	6.92878e+06	3.77043e+06	8.75383e+06	1.26691e+07	8.16689e+06	9.29425e+06	1.01752e+07	7.75638e+06	7.39179e+06	1.08646e+07	7.23233e+06	1.08432e+07	7.03383e+06	9.17158e+06	8.4379e+06	9.28438e+06	8.13794e+06	8.13839e+06	1.0004e+07	9.13677e+06	9.55269e+06	1.21047e+07	1.49543e+07	6.42953e+06	1.38023e+07	1.01139e+07	5.06046e+06	8.49667e+06	7.79088e+06	6.30466e+06	1.23295e+07	8.10575e+06	1.77709e+07	142531	6.86272e+06	1.61573e+07	1.15344e+07	1.29214e+07	9.13465e+06	1.46794e+07	1.24505e+07	1.5507e+07
Deoxycorticosterone 21-glucoside	451553	287795	334338	106959	369640	696420	398894	461320	206411	333129	517449	470029	691113	105152	984512	380221	833164	872375	263211	360325	892615	1.26348e+06	621101	518311	524776	773015	405001	405988	1.02388e+06	798567	535455	517974	554013	232934	560200	625739	513810	88718.1	424844	809245	365371	328901	48826.7	457212	9.1826e+06	321408	384503	241621	1.40828e+06
Deoxycholic acid	3601770301	2878665098	4383694100	1073266344	2811014919	3218694528	3422469046	2577242675	3007332347	1870122711	6477037060	2201049053	6067720307	1489475945	2033141902	5934699968	1312138267	2116597722	3230091099	2984376379	3289252746	2240519136	4072919486	2590949928	2390743104	1325570632	2587908275	1949729050	2606113397	1974330779	2204430218	1595292660	2815795310	3524925986	2498863978	2885779976	2244919158	898611932	3711937689	8.75035e+08	4544918604	2624592520	6.01447e+07	4625842825	829506996	3459968151	5092213393	3229181432	2152305048
delta9-THC-d9	6.24164e+07	5.26261e+07	6.4748e+07	5.10936e+07	9.35812e+07	4.69658e+07	1.64328e+08	1.29618e+08	4.599e+07	1.81177e+07	5.00391e+07	1.18625e+08	1.07194e+08	4.11919e+07	1.03645e+08	3.823e+07	1.28006e+08	9.89068e+07	8.00393e+07	7.85485e+07	8.98725e+07	5.5521e+07	6.99049e+07	1.20078e+08	4.67426e+07	4.36997e+07	1.36457e+08	5.1393e+07	1.80283e+08	5.80391e+07	1.75241e+08	4.9531e+07	1.23961e+08	8.44459e+07	6.75637e+07	7.99466e+07	5.18057e+07	2.79368e+07	6.19057e+07	1.77462e+08	1.98058e+08	7.35477e+07	1.66793e+06	1.95254e+08	4.96988e+07	7.35416e+07	1.41017e+08	1.77827e+08	1.8873e+08
Dehydroepiandrosterone _DHEA_	208361	533911	170282	584113	256194	498089	581868	144632	1.08896e+06	750850	527917	451709	800682	943960	445933	227321	317046	643396	2.29331e+06	1.82969e+06	5.81784e+06	1.78867e+06	5.06009e+06	5.49973e+06	3.73857e+06	2.50982e+06	4.55947e+06	1.62557e+06	2.52387e+06	2.83443e+06	5.51336e+06	2.87681e+06	3.1791e+06	2.61123e+06	3.62666e+06	5.32933e+06	3.73821e+06	1.51771e+06	4.56069e+06	192652	168409	638152	832389	184752	517547	670675	573527	1.07611e+06	638642
Decanoylcarnitine	160101	157161	212610	136232	160497	143550	1.63292e+06	129130	157119	161500	163695	622626	178948	149574	143499	155301	132788	128710	152732	315374	256877	206475	202809	285595	950933	145038	315320	916858	165219	1.76963e+06	314556	700396	140915	144730	153201	426076	181368	322156	169117	237302	44888	155556	3.78911e+06	1.28544e+06	2.63888e+06	576767	608705	213880	1.43432e+06
D-Carnitine	2.07974e+07	1.36423e+08	3.12712e+07	1.24565e+08	6.49066e+07	5.00593e+07	1.86653e+08	5.34382e+07	5.17871e+07	5.80455e+07	7.04214e+07	6.83733e+07	5.73667e+07	6.94808e+07	1.45368e+08	5.20259e+07	8.5689e+07	6.87021e+07	7.63986e+07	1.11946e+08	6.82499e+07	6.73945e+07	7.23706e+07	1.02774e+08	7.24732e+07	9.03082e+07	9.44211e+07	8.93491e+07	1.79693e+08	7.9996e+07	48254303	8.11577e+07	9.87675e+07	6.6918e+07	7.93666e+07	203413919	1.58376e+08	4.84625e+07	6.84787e+07	104919838	1.60185e+06	2.80938e+07	9.23025e+07	6.33243e+07	6.44751e+07	6.12052e+07	7.34615e+07	2.02358e+08	8.39462e+07
Daidzein	4.31264e+06	9.23806e+06	4.71606e+06	4.01755e+07	7.75186e+06	1.0499e+07	2.82202e+06	2.07355e+07	3.28444e+06	4.83875e+06	3.04488e+06	1.35209e+07	3.75306e+06	4.70882e+06	1.34196e+07	3.50107e+06	1.15059e+07	2.92308e+07	6.32525e+06	1.38457e+07	2.05934e+07	4.02526e+07	1.15095e+07	2.17716e+07	1.32949e+07	1.25638e+07	3.29043e+07	2.63541e+07	2.49977e+07	1.72461e+07	1.76721e+07	1.74184e+07	1.48398e+07	2.16638e+06	4.98779e+07	3.85725e+07	1.88668e+07	6.88115e+06	7.64727e+06	3.05422e+07	3.88151e+06	3.92871e+07	1.3906e+08	2.19223e+08	4.87169e+08	4.1719e+06	6.83086e+06	7.06127e+06	7.50765e+07
Cytidine	1.77617e+07	2.14704e+07	1.79752e+07	2.37282e+07	1.87164e+07	1.98576e+07	2.87061e+07	1.35451e+07	1.76325e+07	2.58909e+07	2.37319e+07	2.05958e+07	1.894e+07	2.09358e+07	1.90224e+07	2.46976e+07	1.74116e+07	1.63315e+07	2.00372e+07	2.19812e+07	2.44918e+07	3.37368e+07	2.85493e+07	3.29749e+07	3.25542e+07	3.75863e+07	2.46297e+07	2.92533e+07	2.31828e+07	2.82093e+07	2.673e+07	2.29053e+07	2.48367e+07	4.21423e+07	3.35012e+07	4.22055e+07	2.7674e+07	2.09435e+07	1.52013e+07	2.59555e+07	385347	1.86307e+07	1.40028e+07	2.26761e+07	2.14937e+07	2.91632e+07	2.25051e+07	1.62063e+07	2.3064e+07
Creatinine	6.38739e+07	1.37974e+08	6.41553e+07	6.71438e+07	6.08056e+07	6.28936e+07	8.55222e+07	6.75378e+07	5.31969e+07	7.22712e+07	8.56245e+07	6.94256e+07	9.20081e+07	6.304e+07	6.06717e+07	7.71334e+07	7.55327e+07	4.20407e+07	5.74766e+07	123053737	6.20398e+07	7.10235e+07	6.81423e+07	6.66733e+07	4.88701e+07	6.82997e+07	7.82702e+07	6.66055e+07	5.91352e+07	8.36233e+07	3.96321e+07	8.03809e+07	6.44909e+07	72563788	9.44892e+07	1.44124e+08	3.76037e+08	6.43428e+07	7.01605e+07	6.50022e+07	5.24051e+06	3.48262e+07	5.57407e+07	5.51268e+07	8.96406e+08	7.49831e+07	7.03578e+07	6.77493e+07	5.39713e+07
Creatine	7.5688e+07	1.70912e+08	7.45885e+07	8.28248e+07	7.74749e+07	7.33368e+07	9.1845e+07	7.43021e+07	6.04105e+07	8.7876e+07	1.11657e+08	8.16084e+07	115100152	7.36168e+07	1.34756e+08	8.46868e+07	1.05026e+08	5.72356e+07	6.61623e+07	194451926	7.84793e+07	9.43929e+07	7.6816e+07	8.44575e+07	5.79513e+07	8.1762e+07	9.41264e+07	7.5571e+07	8.49453e+07	9.98114e+07	5.57197e+07	9.58042e+07	7.86787e+07	8.11559e+07	1.14246e+08	2.03276e+08	3.92259e+08	7.54995e+07	8.11079e+07	7.32912e+07	1.9114e+06	4.06151e+07	7.00038e+07	6.46008e+07	1116907946	9.20778e+07	8.87333e+07	7.52141e+07	6.71106e+07
Coumestrol	2.02532e+06	1.55917e+06	1.68012e+06	1.35136e+06	2.24057e+06	2.9038e+06	3.74294e+06	3.78032e+06	6.70704e+06	3.53079e+06	3.09927e+06	2.22097e+06	2.53046e+06	3.00746e+06	2.86369e+06	1.47017e+06	3.76133e+06	3.46489e+06	2.50656e+06	1.90975e+06	2.71974e+06	4.00061e+06	3.51557e+06	1.61116e+06	2.20143e+06	3.15734e+06	2.10135e+06	2.80358e+06	3.38116e+06	3.18953e+06	1.32636e+06	3.81333e+06	2.5757e+06	1.11035e+06	2.05625e+06	2.04739e+06	2.56716e+06	3.19616e+06	1.97017e+06	1.05574e+07	92781.8	599707	1.36392e+06	1.02905e+06	7.86893e+06	1.71031e+06	997053	6.69417e+06	6.51509e+06
Corticosterone	5.93715e+06	1.22464e+07	6.69889e+06	1.17303e+07	4.41496e+06	8.64273e+06	7.85384e+06	9.95264e+06	2.3878e+06	1.34544e+07	3.18513e+06	6.51321e+06	3.32475e+06	2.71863e+06	7.06262e+06	4.09601e+06	1.58578e+07	7.61718e+06	5.83142e+06	6.07088e+06	7.06105e+06	1.47271e+07	7.73303e+06	1.24579e+07	1.39359e+07	5.57054e+06	1.96961e+07	9.26714e+06	1.66602e+07	1.69036e+07	9.9827e+06	1.03176e+07	1.3367e+07	3.59477e+06	1.10868e+07	7.03084e+06	8.35466e+06	5.78108e+06	3.62259e+06	5.10312e+07	392983	1.41311e+07	2.96377e+07	3.6471e+07	2.35377e+07	6.02316e+06	3.16148e+07	2.23869e+07	4.73954e+07
Citric acid	1.67438e+06	6.591e+06	3.09079e+06	2.45653e+06	5.18202e+06	3.44198e+06	2.4285e+06	2.85561e+06	3.35146e+06	1.9595e+06	2.21613e+06	4.2166e+06	2.18711e+06	1.53084e+06	6.18429e+06	3.01373e+06	4.00725e+06	3.27357e+06	3.04451e+06	1.09639e+07	1.88736e+06	3.49588e+06	2.10171e+06	2.90529e+06	1.92844e+06	2.50839e+06	3.25078e+06	4.28237e+06	3.78506e+06	5.75862e+06	8.43677e+06	4.01279e+06	2.10332e+06	1.4501e+06	7.79745e+06	3.91858e+07	2.80215e+07	63877.4	1.31384e+06	4.82262e+06	3.13533e+06	2.62647e+06	41299.6	2.4263e+06	76245	2.98916e+06	2.20786e+06	1.63107e+06	5.35731e+06
cis-4-Hydroxy-D-proline	7.63858e+07	1.0735e+08	8.12277e+07	1.33624e+08	1.06603e+08	1.24197e+08	1.46575e+08	8.09398e+07	6.37962e+07	1.54277e+08	1.1448e+08	1.68535e+08	1.31567e+08	1.0437e+08	1.07808e+08	1.53229e+08	1.72717e+08	1.00223e+08	1.64906e+08	6.50958e+07	1.21046e+08	8.67883e+07	1.7637e+08	1.24683e+08	7.5622e+07	1.47106e+08	1.11066e+08	1.4166e+08	1.46948e+08	9.79541e+07	1.37242e+08	1.51409e+08	1.41932e+08	1.87783e+08	1.23811e+08	1.03556e+08	1.14502e+08	9.65381e+07	5.74436e+07	1.46396e+08	1.39334e+07	1.09167e+08	6.75043e+07	1.39658e+08	1.06139e+08	1.78625e+08	1.03743e+08	1.46055e+08	1.28823e+08
cis-3-Methyl butyryl fentanyl	9.26934e+06	1.81707e+07	9.53378e+06	1.00992e+07	9.81474e+06	1.18538e+07	1.31595e+07	1.33547e+07	10552536	1.00582e+07	6.87465e+06	8.45952e+06	9.28255e+06	7.17429e+06	1.15957e+07	7.97357e+06	1.19533e+07	1.31904e+07	1.85702e+07	9.46842e+06	9.24201e+06	1.24872e+07	8.32894e+06	1.42253e+07	1.24767e+07	1.58721e+07	1.25686e+07	1.13913e+07	1.72732e+07	1.41088e+07	1.13129e+07	9.97881e+06	1.2801e+07	8.03709e+06	1.21637e+07	1.13223e+07	9.53814e+06	9.98522e+06	1.25363e+07	1.30652e+07	359056	5.96882e+06	1.31192e+07	1.29538e+07	1.10145e+07	3.55536e+06	1.11464e+07	9.84386e+06	1.61964e+07
cis-12-Octadecenoic acid methyl ester	2.0471e+07	6.73021e+07	2.45607e+07	1.25406e+07	5.06538e+07	1.38531e+07	1.26091e+07	6.43731e+06	1.05537e+07	2.3986e+08	5.4665e+07	5.07718e+07	1.77183e+07	7.1476e+06	1.01687e+07	4.91185e+07	2.32305e+07	8.67458e+06	1.99933e+08	2.56607e+06	1.31755e+07	1.35403e+06	2.43886e+07	2.10873e+07	921364	3.80604e+06	3.24475e+06	2.95374e+07	1.00027e+07	1.07757e+08	1.0196e+07	4.93914e+07	1.49784e+07	8.23259e+06	1.87127e+07	4.38977e+06	1.76431e+07	8.16074e+07	1.72539e+06	1.58067e+07	2.21699e+06	1.05493e+08	2.60812e+07	3.03215e+07	2.43575e+07	2.6845e+08	5.2879e+07	1.26049e+07	2.72688e+07
Chrysin	1.09152e+06	181354	1.25864e+06	900406	1.21199e+06	604276	1.30866e+06	1.64569e+06	153774	256648	2.66266e+06	3.11345e+06	1.66939e+06	7.92295e+06	4.50973e+06	8.03363e+06	3.69594e+06	2.82178e+06	5.41263e+06	2.49935e+06	1.68515e+06	2.6721e+06	554718	449539	711894	1.54344e+06	3.76421e+06	1.3655e+06	3.79023e+06	3.60152e+06	1.63887e+06	2.93182e+06	8.1183e+06	4.16982e+06	6.27495e+06	5.9844e+06	2.22475e+06	528509	454408	9.46327e+06	50831	654867	4.97565e+06	5.37179e+06	1.33815e+07	2.42528e+06	5.98211e+06	7.04226e+06	1.04876e+07
Choline	4.91782e+07	3.68178e+07	2.44618e+07	2.17571e+07	2.78549e+07	2.15435e+07	3.17691e+07	2.80624e+07	3.1935e+07	3.324e+07	2.40307e+07	33743253	2.1605e+07	3.31275e+07	2.63556e+07	1.93984e+07	1.4907e+07	2.90703e+07	4.42808e+07	2.85742e+07	6.23592e+07	3.37045e+07	3.81329e+07	3.43366e+07	2.77516e+07	3.72886e+07	3.3955e+07	3.18724e+07	3.88436e+07	6.58121e+07	2.69297e+07	8.59525e+07	3.66469e+07	3.61012e+07	2.52439e+07	2.70692e+07	3.45966e+07	1.02729e+08	1.96784e+07	4.77063e+07	6.00227e+06	1.42777e+07	6.77308e+07	3.62175e+07	7.57994e+07	4.73455e+07	5.73493e+07	4.22398e+07	5.68715e+07
Cholic acid	1110595155	1.17538e+08	1842222886	2.80764e+08	2806513170	1.30831e+08	5139267714	1429104725	4.93767e+08	6.45168e+07	1986811039	3.24743e+08	5.42774e+08	8.09557e+08	2.80001e+08	2119049711	8.7464e+07	1.86478e+08	6.74934e+08	1360491937	1543815959	5.03816e+08	2.1426e+08	2.34167e+08	1.95302e+08	1.52785e+08	1422388138	4.16433e+08	1013393067	361277055	3.50766e+08	1.16296e+08	3.49586e+08	2.3657e+08	622281803	2.03722e+08	2.11611e+08	4.49081e+07	1221994375	2.48699e+08	6.68349e+08	4.25811e+07	2.43439e+07	2.96682e+08	1.2816e+08	292730951	5.65228e+08	1153528358	299363402
Chenodeoxycholic Acid	8.89462e+06	3.07105e+06	1.14289e+07	2.26155e+06	1.29167e+07	3.57885e+06	2.31064e+07	8.95375e+06	6.62217e+06	2.57234e+06	1.74104e+07	3.91279e+06	1.31945e+07	3.02981e+06	4.29379e+06	1.7791e+07	2.4625e+06	3.69387e+06	5.62692e+06	5.9426e+06	5.02931e+06	2.30451e+06	2.09585e+06	2.42888e+06	2.07676e+06	1.34125e+06	4.28832e+06	1.81653e+06	4.16916e+06	2.83483e+06	1.97804e+06	3.6636e+06	3.26368e+06	4.41888e+06	3.06437e+06	1.94463e+06	1.71992e+06	795307	4.18219e+06	1.20236e+06	8.82259e+06	2.7067e+06	47415.6	5.13006e+06	533766	6.27355e+06	5.6193e+06	5.42531e+06	2.31572e+06
Cetrimonium	2.19387e+07	2.2804e+07	2.38934e+07	2.73636e+07	2.6734e+07	22454064	2.13072e+07	4.14939e+07	2.98533e+07	2.05381e+07	2.10124e+07	7.74485e+07	2.16465e+07	2.68911e+07	3.23082e+07	2.12397e+07	3.16386e+07	3.25342e+07	6.85837e+07	3.2674e+07	3.25045e+07	3.01682e+07	3.49559e+07	4.27384e+07	3.84176e+07	4.15031e+07	2.27664e+07	2.11082e+07	2.96587e+07	9.88417e+07	3.48556e+07	2.76407e+07	2.79425e+07	3.33931e+07	3.68984e+07	3.29708e+07	2.75996e+07	4.94953e+07	2.41161e+07	7.6006e+07	852278	7.26243e+07	9.02747e+07	7.86525e+07	1.29273e+08	1.06298e+08	1.07368e+08	6.4497e+07	9.82393e+07
Cannabigerol-d9	4.87265e+07	4.62735e+07	52765994	2.07413e+07	6.19011e+07	4.27546e+07	9.61799e+07	6.21192e+07	3.48792e+07	2.19176e+07	4.69765e+07	6.26125e+07	6.52326e+07	1.86025e+07	4.66886e+07	4.11476e+07	7.10076e+07	5.26673e+07	4.95781e+07	3.90972e+07	3.85551e+07	2.53769e+07	3.66619e+07	7.59219e+07	2.52739e+07	2.29025e+07	3.93746e+07	23731093	6.73527e+07	3.998e+07	6.70892e+07	3.24933e+07	5.717e+07	4.72232e+07	3.66354e+07	3.87833e+07	3.39002e+07	1.38217e+07	3.29343e+07	6.54787e+07	8.30316e+07	3.0183e+07	493138	6.53629e+07	1.64991e+07	5.20361e+07	6.1961e+07	6.07466e+07	6.94063e+07
Cafestol	6.5157e+07	1.88309e+08	131502586	1.17111e+08	1.20359e+08	1.05062e+08	1.66089e+08	1.7942e+08	9.25948e+07	1.01533e+08	7.86607e+07	1.1282e+08	1.0283e+08	1.28314e+08	1.73154e+08	1.08833e+08	4.06388e+08	3.05437e+08	1.35341e+08	9.72006e+07	124433592	1.59356e+08	1.22044e+08	1.38351e+08	1.48404e+08	1.36535e+08	1.71455e+08	1.19797e+08	1.70117e+08	1.10451e+08	1.37089e+08	1.21078e+08	1.93504e+08	6.40396e+07	1.61362e+08	2.0689e+08	1.20633e+08	1.36917e+08	1.28196e+08	384787635	3.2293e+06	1.32828e+08	2.73816e+08	2.66886e+08	2.84653e+08	7.52779e+07	2.71648e+08	2.4508e+08	2.96139e+08
Bisphenol AP	270518	182774	1.02912e+06	74182	1.30272e+06	65942.9	344874	319723	1.40997e+06	205546	564167	557498	134785	264490	257566	1.90316e+06	697193	240486	466078	357972	698660	517950	338869	366982	110140	378136	440325	292917	497778	219627	347007	89833.1	442203	2.02827e+06	1.11425e+06	323462	4.66591e+06	391360	1.2441e+06	1.29938e+06	7.49627e+06	3.13341e+06	49212.8	1.6741e+06	540443	1.31177e+07	4.14551e+06	6.06626e+06	6.68641e+06
Bis_4-ethylbenzylidene_sorbitol	1.14286e+08	1.8262e+08	1.20362e+08	1.65042e+08	1.42903e+08	1.57961e+08	1.55166e+08	126033225	1.6008e+08	1.95191e+08	1.35318e+08	1.54916e+08	1.26132e+08	1.39507e+08	1.75866e+08	1.50689e+08	1.01849e+08	2.04458e+08	1.2169e+08	4.31777e+07	3.95833e+07	4.1848e+07	2.67831e+07	4.16308e+07	5.32152e+07	5.75949e+07	8.30745e+07	5.46616e+07	3.34885e+07	5.75878e+07	9.93509e+07	3.92155e+07	5.95838e+07	1.19671e+08	3.14242e+07	4.9348e+07	6.9683e+07	4.54956e+07	1.23583e+08	5.90675e+07	4.26661e+06	6.20721e+07	3.84977e+07	4.72616e+07	4.2335e+07	5.55123e+07	3.2487e+07	4.43861e+07	6.45734e+07
Bis_355-trimethylhexyl_ phthalate	1.86546e+06	3.18427e+06	2930525	3.77063e+06	1.81977e+06	1.82658e+06	2.47802e+06	1.95182e+06	4.10067e+06	2.88128e+06	2.63903e+06	2.91927e+06	2.11052e+06	3.44793e+06	3.6772e+06	2.17228e+06	3.02445e+06	2.81073e+06	2.35937e+06	2.26064e+06	1.6445e+06	2.47503e+06	1.73804e+06	3.15528e+06	1.66523e+06	2.59821e+06	2.70216e+06	2.60186e+06	1.90407e+06	1.87619e+06	1.73545e+06	2.25105e+06	1.72201e+06	1.79098e+06	1.7851e+06	2.67829e+06	1.94229e+06	1.86929e+06	2.21514e+06	2.61747e+06	1.98925e+06	2.19764e+06	3.10368e+06	2.01938e+06	4.51316e+06	2.82641e+06	1.87273e+06	1.96309e+06	2.67994e+06
Bis_2-ethylhexyl_ phthalate	3.06763e+07	4.38802e+07	3.64062e+07	4.43477e+07	3.29655e+07	3.33531e+07	4.76103e+07	2.56033e+07	3.13704e+07	4.67892e+07	3.00164e+07	2.86488e+07	3.71708e+07	3.01812e+07	2.70713e+07	2.70467e+07	4.60374e+07	2.67362e+07	4.12966e+07	3.13061e+07	2.44375e+07	2.85694e+07	2.59824e+07	2.69148e+07	1.69356e+07	2.69501e+07	5.68561e+07	3.13973e+07	3.50629e+07	4.23975e+07	2.84513e+07	4.06546e+07	3.02784e+07	2.62716e+07	2.88011e+07	3.19086e+07	2.84201e+07	4.07289e+07	2.70339e+07	2.42193e+07	22389875	2.62048e+07	3.82624e+07	2.02487e+07	3.63571e+07	4.36022e+07	3.17409e+07	1.91127e+07	28751908
Biotin	3.05044e+06	4.74994e+06	3.29375e+06	5.85837e+06	2.65751e+06	3.24638e+06	2.55471e+06	2.45891e+06	2.69507e+06	3.06644e+06	4.19026e+06	3.22266e+06	4.19218e+06	3.40307e+06	1.41049e+06	454755	2.65145e+06	3.18224e+06	4.915e+06	788641	1.50261e+06	1.01754e+06	1.10222e+06	1.20027e+06	832725	588768	2.06912e+06	1.48765e+06	800368	385319	1.16845e+06	1.24824e+06	851522	4.06553e+06	300897	1.84583e+06	2.42649e+06	2.83422e+06	4.60194e+06	834710	86909.2	2.40202e+06	876736	3.19584e+06	819720	3.6817e+06	5.17652e+06	2.93872e+06	1.74205e+06
Bialaphos	508751	54335.9	928741	118431	3.18685e+06	74743.2	1.18142e+06	288766	1.23163e+06	301968	735063	1.4736e+06	92867.5	206552	110149	3.37305e+06	813753	232847	1.01562e+06	310934	545666	755991	193701	909907	152827	961051	430638	734712	321350	724306	84025.4	191084	285315	1.48338e+06	2.24485e+06	56673	5.29177e+06	685169	1.03733e+06	190514	1.69236e+06	1.38924e+06	13404.3	202541	214973	524727	1.53438e+06	439349	946320
Atomoxetine	1.51067e+06	2.31209e+06	1.51367e+06	1.63369e+06	1.70823e+06	2.00066e+06	2.2979e+06	948452	1.23034e+06	1.68185e+06	2.97307e+06	1.32434e+06	2.71527e+06	2.14238e+06	1.12368e+06	2.20646e+06	1.2603e+06	1.17569e+06	1.45977e+06	1.73938e+06	2.06141e+06	1.45358e+06	2.08121e+06	1.66382e+06	1.48774e+06	1.98082e+06	1.49531e+06	1.48275e+06	1.59375e+06	2.52563e+06	883901	2.35827e+06	2.14654e+06	1.35971e+06	1.93437e+06	1.59528e+06	2.65717e+06	2.5751e+06	2.11248e+06	1.59964e+06	51421.5	1.33138e+06	2.38506e+06	1.721e+06	1.18162e+06	1.53967e+06	2.53153e+06	1.64206e+06	1.56271e+06
Asiatic acid	1.39946e+06	367918	2.74172e+06	3.78041e+06	6.29455e+06	7.03307e+06	4.2774e+06	1.02237e+07	606449	277090	3.11821e+06	2.51007e+06	8.97258e+06	6.93353e+06	5.3683e+06	3.9131e+06	6.23572e+06	1.5834e+07	4.60052e+06	8.00708e+06	8.1296e+06	6.4652e+06	5.41684e+06	3.83015e+06	1.82596e+06	5.1769e+06	8.4686e+06	4.00932e+06	1.16655e+07	1.93371e+06	1.0377e+07	5.23398e+06	9.30866e+06	1.20215e+07	8.52985e+06	4.98649e+06	2.8598e+06	1.14298e+06	7.57497e+06	8.87445e+06	4.94649e+06	3.29629e+06	75814.3	7.99424e+06	1.22374e+06	2.4709e+07	2.56855e+06	4.2824e+07	4.38524e+06
Artemisinin	1.82451e+06	6.18856e+06	4.35014e+06	3.92295e+06	5.5282e+06	1.03674e+06	6.85486e+06	2.09153e+06	6.35652e+06	269004	683995	1.21627e+06	4.57265e+06	278788	4.06892e+06	4.405e+06	8.04374e+06	1.24194e+06	1.56316e+06	1.39337e+06	4.34303e+06	4.01875e+06	5.20299e+06	3.32007e+06	571676	4.29061e+06	1.10356e+06	180269	3.12913e+06	915638	3.1802e+06	2.06688e+06	1.53042e+06	1.21992e+06	4.53365e+06	1.96441e+06	2.46774e+06	5.60937e+06	451037	6.77502e+06	185252	4.6124e+06	218747	5.28206e+06	324834	1.731e+06	1.52407e+06	3.89791e+06	162286
Arachidonic acid ethyl ester	2.64419e+08	2.24508e+08	1.91339e+08	1.49376e+08	1.94285e+08	1.59005e+08	2.39549e+08	1.33605e+08	1.62725e+08	1.04442e+08	2.64232e+08	1.41983e+08	1.9243e+08	1.89936e+08	1.22137e+08	2.24367e+08	1.53591e+08	1.18593e+08	207055136	120452778	149523724	8.87727e+07	2.53853e+08	1.71675e+08	7.38319e+07	1.04365e+08	9.47826e+07	1.06251e+08	1.20765e+08	2.99387e+08	8.48455e+07	2.31772e+08	1.42187e+08	1.77047e+08	1.51325e+08	1.19068e+08	1.9033e+08	3.33108e+08	129871625	1.37076e+08	3.08237e+06	1.69391e+08	3.68436e+08	217002821	1.87085e+08	3.16175e+08	2.7804e+08	1.95914e+08	2.68091e+08
Arachidonic acid	1417082516	1170303885	1026652218	457607948	1840861155	9.92877e+08	1602685398	1319087308	1772136149	1751427141	1662479110	1202615124	1723780681	533627320	9.84957e+08	1131650533	1153685429	1075578955	9.59465e+08	1130694796	1219636623	830230291	1411279501	1293696912	9.38654e+08	9.05328e+08	1138606224	1195144427	1427204908	1741900361	7.9787e+08	1992441204	1554287009	1541678394	9.15857e+08	966470969	1121154330	4.17032e+08	8.86976e+08	9.25539e+08	1956239265	1019921667	3.13147e+07	1102622345	389984954	1170518339	1681150166	1338477500	1246192139
Apigenin	2.42711e+06	2.85084e+06	4.69352e+06	9.87693e+06	2.91716e+06	8.84801e+06	4.56096e+06	7.79397e+06	1.13137e+06	3.12594e+06	1.08315e+07	1.52234e+07	2.05347e+07	6.14977e+07	9.09313e+06	1.66118e+07	1.17018e+07	7.90687e+06	7.58693e+06	5.07484e+06	2.86763e+07	2.29781e+07	8.67274e+06	6.91219e+06	1.14608e+07	2.0599e+07	3.90732e+07	1.23284e+07	1.17896e+07	6.51986e+06	1.12158e+07	6.75856e+06	6.42763e+07	7.65555e+06	1.80313e+07	3.08497e+07	1.57464e+07	1.17012e+07	4.2875e+06	1.90399e+07	113199	5.08334e+06	1.352e+07	1.48108e+07	9.04112e+06	2.52174e+07	1.97658e+07	7.99668e+06	1.23422e+07
Ambrosic acid	7.7401e+06	1.47666e+07	1.44526e+07	8.09187e+06	5.55363e+06	1.06215e+07	5.92238e+06	5.5044e+06	6.2999e+06	7.33499e+06	8.87885e+06	8.59571e+06	1.18997e+07	7.21794e+06	3.66796e+06	1.34077e+07	7.30401e+06	5.22528e+06	6.6295e+06	1.35596e+07	1.30454e+07	1.1907e+07	1.56878e+07	1.58702e+07	9.5429e+06	1.4658e+07	1.27649e+07	1.65759e+07	1.33413e+07	2.31193e+07	8.42865e+06	1.69788e+07	1.82078e+07	9.09044e+06	1.55626e+07	1.17837e+07	1.19291e+07	8.50871e+06	6.24948e+06	1.7612e+07	170210	3.31482e+06	9.75755e+06	8.92006e+06	1.1481e+07	1.05695e+07	5.10902e+06	1.57579e+07	1.14059e+07
alpha-Linolenic acid	3.996e+07	1.2415e+08	5.73145e+07	3.98693e+07	6.31477e+07	4.36986e+07	8.19839e+07	7.84596e+07	3.44774e+07	3.43396e+07	3.89356e+07	4.57915e+07	4.51013e+07	6.47746e+07	6.89327e+07	5.5702e+07	207168278	1.33517e+08	6.13258e+07	4.49708e+07	6.82064e+07	5.89627e+07	5.28521e+07	5.46474e+07	5.99248e+07	5.62392e+07	6.68373e+07	4.2085e+07	5.34419e+07	6.77522e+07	4.63728e+07	4.89919e+07	6.39552e+07	4.0006e+07	5.84921e+07	8.39441e+07	4.14131e+07	4.5156e+07	4.4392e+07	1.56128e+08	1.57664e+06	4.82477e+07	1.21468e+08	1.11879e+08	1.25058e+08	2.7667e+07	1.3001e+08	8.39274e+07	1.22717e+08
alpha-Eleostearic acid	7.33155e+07	1.06761e+08	7.11514e+07	9.5793e+07	9.28588e+07	9.04468e+07	8.26069e+07	9.35101e+07	7.92912e+07	9.30353e+07	4.94059e+07	8.02428e+07	6.75202e+07	9.31245e+07	9.10083e+07	5.92808e+07	1.33838e+08	1.27081e+08	9.69743e+07	6.94611e+07	8.77323e+07	1.08726e+08	1.03269e+08	134036256	9.61154e+07	9.72992e+07	122572909	1.02898e+08	1.2623e+08	7.71265e+07	1.04418e+08	1.12344e+08	1.08232e+08	7.18483e+07	9.38516e+07	1.05791e+08	9.08939e+07	1.04331e+08	1.06408e+08	1.6426e+08	2.84177e+06	7.86123e+07	1.31112e+08	9.98962e+07	1.31363e+08	6.51146e+07	1.15711e+08	1.18844e+08	1.2972e+08
alpha-Aspartylphenylalanine	4.62656e+06	7.3329e+06	7.00527e+06	1.46536e+07	1.49202e+07	8.67833e+06	8.50735e+06	6.45882e+06	4.97745e+06	7.01867e+06	4.42611e+06	8.10466e+06	3.14045e+06	5.02007e+06	8.6498e+06	2.00445e+06	7.81662e+06	6.17332e+06	6.09083e+06	5.59167e+06	3.79897e+06	6.99362e+06	6.8554e+06	7.84193e+06	5.05355e+06	5.75097e+06	4.27637e+06	7.52298e+06	6.44107e+06	7.17111e+06	7.69498e+06	7.83557e+06	5.72927e+06	3.52328e+06	6.23207e+06	1.10395e+07	5.90273e+06	8.7799e+06	3.63639e+06	6.06357e+06	199439	2.77121e+06	5.29843e+06	6.31417e+06	8.93323e+06	1.335e+07	3.54925e+06	5.34257e+06	3.60271e+06
Aflatoxin G2	6.43035e+06	7.42383e+06	4.87248e+07	1.47103e+07	6.8594e+06	7.29624e+06	6.90003e+06	1.61869e+07	5.3174e+06	7.26471e+06	6.74377e+06	1.89521e+07	1.4673e+07	1.01609e+07	8.13908e+06	1.34831e+07	8.95616e+06	1.48408e+07	1.37895e+07	2.01074e+07	3.83435e+07	1.62369e+07	1.07182e+07	1.3061e+07	1.459e+07	1.52666e+07	4.38981e+07	1.59644e+07	2.02682e+07	1.76848e+07	1.14356e+07	2.55114e+07	1.54928e+07	9.84168e+06	2.15351e+07	1.51911e+07	1.33836e+07	1.57659e+07	8.07871e+06	5.40062e+07	121557	7.5355e+06	3.47717e+07	2.1956e+07	2.10318e+07	1.73512e+07	2.83747e+07	2.52491e+07	2.2124e+07
Adrenic acid	6.26847e+08	3.59921e+08	5.59127e+08	102697870	2.24233e+08	5.08392e+08	210980555	1.96102e+08	2.71103e+08	6.28662e+08	6.13606e+08	1.80264e+08	4.66021e+08	6.9217e+07	2.16549e+08	3.74296e+08	215305813	2.05759e+08	5.13388e+08	2.91917e+08	3.84185e+08	219445283	2.81811e+08	2.84351e+08	2.10631e+08	2.15957e+08	2.19066e+08	3.63954e+08	2.43383e+08	5.10805e+08	222161302	4.6508e+08	2.5608e+08	2.61588e+08	3.52836e+08	2.84667e+08	3.44033e+08	8.17466e+07	2.13687e+08	1.53721e+08	3.1479e+08	2.61957e+08	1.56422e+06	235406211	3.7614e+07	582106126	4.37301e+08	2.25134e+08	4.25685e+08
Adenosine 35-cyclic monophosphate	143283	198232	166586	147491	150945	199991	161270	1.44933e+06	143395	2.21909e+06	1.08304e+07	4.61318e+06	155248	2.69474e+06	167256	178309	156065	2.26913e+06	5.58069e+06	123022	129981	132775	124612	135532	129342	122673	5.5325e+06	137802	137303	166927	1.90436e+06	170267	126818	138188	145604	156125	9.33535e+06	126612	1.43198e+07	144751	73930.8	112597	168079	131575	137498	9.39852e+06	338938	515490	157957
Adenosine	3.94537e+07	1.00346e+08	6.77805e+07	9.95395e+07	5.30734e+07	5.72172e+07	9.13028e+07	8.96136e+07	1.19663e+08	5.14716e+07	9.57665e+07	3.02564e+07	5.82999e+07	4.49871e+07	4.72781e+07	9.33153e+07	5.91732e+07	53442509	88758090	1.77175e+07	2.91342e+07	6.98182e+07	4.49006e+07	3.83005e+07	3.60701e+07	2.59599e+07	7.6777e+07	5.44957e+07	1.83994e+07	7.83253e+07	3.08629e+08	5.23812e+07	2.62199e+07	4.51614e+07	7.26149e+07	3.36041e+07	3.76248e+07	5.17285e+07	2.35309e+07	4.85117e+07	1.91322e+06	3.98786e+07	5.26745e+07	3.02478e+07	2.30146e+07	4.85221e+07	3.85774e+07	5.19361e+07	2.74728e+07
Adenine	1.74086e+08	1.64084e+08	2.24913e+08	1.72594e+08	8.70744e+07	1.03073e+08	9.2229e+07	1.61437e+08	164097805	9.58501e+07	6.92919e+07	9.00555e+06	201738715	1.78407e+08	7.6429e+07	1.89523e+08	1.96689e+08	7.55564e+07	1.6647e+08	1.0625e+08	1.74941e+08	9.8388e+07	1.15751e+08	102719004	1.37478e+08	1.21055e+08	7.73005e+07	7.77022e+07	7.24494e+07	6.97548e+06	1.81573e+08	4.70549e+07	3.85465e+07	2.81687e+08	1.70403e+08	1.73184e+08	9.99599e+07	1.10906e+08	1.09207e+08	1.39113e+08	3.10086e+06	1.01e+08	1.22158e+08	1.84411e+08	4.51948e+07	146616771	1.53293e+08	1.97698e+08	1.14844e+07
ADB-PINACA	8.19332e+07	7.56695e+07	8.91006e+07	8.25816e+07	5.59578e+07	87174382	1.21986e+08	1.06668e+08	7.52287e+07	7.25331e+07	5.65001e+07	110406856	5.98119e+07	1.23559e+08	6.97384e+07	8.3752e+07	1.25566e+08	1.07252e+08	1.35315e+08	1.1174e+08	9.59606e+07	8.56219e+07	8.17882e+07	1.06108e+08	9.90241e+07	8.87916e+07	9.38601e+07	7.02093e+07	1.31465e+08	1.08932e+08	7.9148e+07	9.45358e+07	8.08389e+07	8.74887e+07	1.09847e+08	125688487	5.87997e+07	7.85805e+07	1.44422e+08	1.08063e+08	431889	8.88464e+07	1.36684e+08	1.02646e+08	8.4334e+07	1.06378e+08	1.37756e+08	1.6004e+08	1.25601e+08
Acrylic acid	2.3067e+07	1.93539e+07	2.84289e+07	1.73588e+07	3.74894e+07	50644174	4.01792e+07	2.34e+07	1.99621e+07	3.91265e+07	3.18054e+07	3.36586e+07	4.35744e+07	2.13225e+07	5.31993e+07	3.37927e+07	3.41133e+07	3.20943e+07	4.88356e+07	2.41244e+07	2.74842e+07	3.50064e+07	2.94031e+07	3.66645e+07	4.42759e+07	4.39935e+07	2.9403e+07	4.10004e+07	3.40537e+07	4.05418e+07	5.72276e+07	4.17324e+07	4.12656e+07	4.18274e+07	4.63999e+07	4.10529e+07	3.82978e+07	8.10852e+06	1.93682e+07	5.80465e+07	3.52108e+07	1.90407e+07	1.33083e+06	3.47708e+07	12395661	3.55646e+07	3.33193e+07	1.90127e+07	4.40374e+07
Acetyl--methylcholine	1.70226e+08	2.3303e+08	2.61904e+08	1.06929e+07	2.88676e+08	1.82117e+08	3.43293e+08	1.7937e+08	1.47743e+08	2.30841e+08	319344859	2.65743e+08	2.713e+08	280545249	3.57363e+08	2.46594e+08	2.56568e+08	2.5764e+08	4.82066e+08	6.54407e+06	1.319e+07	1.76698e+08	7.68175e+06	2.58201e+08	1.28001e+08	5.80903e+06	170808133	2.6239e+08	1.49638e+08	1.26409e+07	1.76649e+08	5.66815e+07	2.50883e+08	2.09169e+08	5.66294e+06	9.50294e+06	2.16223e+08	1.57336e+08	2.18375e+08	3.69312e+06	586606	3.76041e+06	7.98359e+07	6.56851e+06	4.85226e+06	2.49569e+08	2.13538e+08	5.00011e+06	4.31499e+06
Acetylcholine	2.10919e+08	1.61048e+08	1.97411e+08	1.60834e+08	1.72597e+08	184597141	1.76464e+08	9.32454e+07	106431202	3.39388e+08	1.2949e+08	157105617	1.53941e+08	1.71334e+08	1.34326e+08	2.15547e+08	1.32592e+08	150891519	2.21665e+08	1.36273e+08	1.8871e+08	1.48444e+08	2.16192e+08	1.70564e+08	1.26579e+08	1.10274e+08	1.12703e+08	2.20462e+08	1.39519e+08	2.56135e+08	144115497	2.34398e+08	1.26964e+08	1.38405e+08	2.17552e+08	170195248	1.58052e+08	146338032	9.77401e+07	1.02148e+08	630477	1.20133e+08	1.20588e+08	7.654e+07	8.21019e+07	1.53991e+08	1.24156e+08	1.22608e+08	9.50541e+07
Acetylarginine	1.42722e+07	3.21869e+07	5.93918e+07	5.44998e+07	3.86192e+07	2.47995e+07	3.37101e+07	5.67496e+07	2.09583e+07	1.5078e+07	3.81242e+07	1.92091e+08	6.53386e+07	7.47237e+07	4.94885e+07	3.3126e+07	6.67554e+07	7.73935e+07	2.81974e+07	1.2701e+07	7.60566e+07	2.36484e+07	3.32156e+07	1.73875e+07	1.58803e+07	2.46325e+07	4.18032e+07	3.85423e+07	2.77981e+07	16386108	2.77462e+07	3.52049e+07	1.10002e+08	1.67893e+07	5.25884e+07	2.23619e+07	2.135e+07	2.2143e+07	2.79521e+07	1.20663e+08	715049	2.97644e+07	2.08646e+07	6.73179e+07	7.99112e+07	3.34438e+07	6.76923e+07	1.17118e+08	8.17623e+07
Acetochlor ESA	1.20922e+07	8.34395e+06	1.3387e+07	4.11032e+06	1.57126e+07	1.31717e+07	1.54272e+07	9.80305e+06	8.83311e+06	8.45652e+06	1.76365e+07	1.08264e+07	2.05051e+07	3.34979e+06	8.97523e+06	2.36647e+07	1.53789e+07	1.09125e+07	1.0507e+07	8.19055e+06	1.12431e+07	6.44481e+06	1.21955e+07	8.10186e+06	1.09499e+07	8.59693e+06	1.18642e+07	1.0668e+07	1.03236e+07	1.58338e+07	6.13186e+06	1.0245e+07	1.01306e+07	1.16146e+07	1.15005e+07	1.11381e+07	8.95565e+06	867850	1.30385e+07	1.13921e+07	9.51187e+06	5.07571e+06	48313.5	1.321e+07	603417	8.55415e+06	1.33984e+07	1.65875e+07	1.21391e+07
Abietic acid	4.36133e+08	5.62738e+08	4.67101e+08	1.87074e+08	6.58208e+08	4.8428e+08	7.26898e+08	5.80858e+08	4.35237e+08	3.99988e+08	4.7266e+08	5.0474e+08	5.21839e+08	1.42195e+08	5.38221e+08	4.71997e+08	7.3749e+08	5.24342e+08	3.94248e+08	3.59843e+08	5.35394e+08	5.09209e+08	6.28638e+08	614659603	4.5369e+08	5.12712e+08	6.10345e+08	5.23757e+08	5.75303e+08	6.81245e+08	3.98111e+08	7.04039e+08	6.5881e+08	3.33396e+08	4.809e+08	4.7734e+08	4.19967e+08	104222393	3.5302e+08	9.01579e+08	6.42198e+08	3.03056e+08	7.68271e+06	541224666	1.38319e+08	3.69958e+08	6.58266e+08	4.87295e+08	7.19748e+08
9-Oxo-10_E_12_E_-octadecadienoic acid	9.7427e+07	318939237	2.32945e+08	1.88333e+08	1.80259e+08	1.81669e+08	2.3925e+08	2.73919e+08	1.45516e+08	1.53334e+08	113276947	1.55586e+08	1.76558e+08	1.81636e+08	253045957	1.7144e+08	6.73726e+08	5.19227e+08	1.93661e+08	1.44892e+08	2.00894e+08	2.31066e+08	1.86376e+08	1.9155e+08	2.34471e+08	2.12663e+08	2.56228e+08	1.91244e+08	2.59352e+08	1.41637e+08	2.08909e+08	1.7539e+08	2.88497e+08	1.0746e+08	2.65394e+08	3.09947e+08	1.8621e+08	2.19646e+08	2.16118e+08	5.32451e+08	4.38352e+06	2.2812e+08	4.0255e+08	375347519	412305017	1.10728e+08	4.12043e+08	3.79733e+08	4.05391e+08
9-hydroxy-21010-trimethyltricyclo_6.3.0.0a_undec-6-ene-6-carboxylic acid	8.22241e+06	1.10833e+07	8.75494e+06	8.3221e+06	8.1748e+06	9.63677e+06	8.59621e+06	8.32496e+06	7.44347e+06	8.76994e+06	1.16088e+07	8.98869e+06	1.33198e+07	9.90551e+06	5.93903e+06	1.10056e+07	9.78135e+06	8.4978e+06	1.08936e+07	7.54498e+06	9.0806e+06	8.06737e+06	1.19346e+07	9.04972e+06	8.50593e+06	9.76352e+06	8.31921e+06	1.01333e+07	7.29128e+06	1.3594e+07	5.87933e+06	1.31396e+07	9.59357e+06	9.05349e+06	9.28745e+06	8.90428e+06	7.02816e+06	9.85667e+06	1.0426e+07	1.29644e+07	238884	7.11924e+06	614097	544028	123164	1.29474e+07	1.07266e+07	1.45452e+07	534634
9-HpODE	3.24129e+07	7.62035e+07	5.60479e+07	2.43807e+07	6.83774e+07	5.84129e+07	9.13582e+07	8.37501e+07	4.11284e+07	4.00417e+07	4.81325e+07	5.88413e+07	6.1428e+07	2.03289e+07	8.23456e+07	6.04048e+07	2.34345e+08	1.34386e+08	7.05253e+07	4.49843e+07	6.80667e+07	7.30522e+07	7.15826e+07	7.93742e+07	8.23288e+07	7.46738e+07	7.84368e+07	5.88206e+07	7.3989e+07	6.63074e+07	6.27933e+07	7.16629e+07	9.16506e+07	4.37686e+07	7.58226e+07	1.02542e+08	5.92062e+07	1.06832e+07	5.92545e+07	1.83653e+08	8.39282e+07	5.17166e+07	2.0316e+06	1.16047e+08	2.03261e+07	3.5707e+07	1.22759e+08	9.48946e+07	1.42743e+08
910-dihydroxy-12Z-octadecenoic acid	4.27712e+07	8.33789e+07	6.4153e+07	2.91521e+07	7.5532e+07	6.76662e+07	9.68287e+07	9.88211e+07	5.36679e+07	6.92073e+07	2.75751e+06	6.21264e+07	5.28399e+07	3.17793e+07	1.13122e+08	61752774	2.75229e+08	154988832	6.07592e+07	4.58865e+07	6.29762e+07	122757110	7.61367e+07	9.74256e+07	1.22207e+08	1.17659e+08	1.26661e+08	1.00836e+08	1.06151e+08	6.55907e+07	8.46207e+07	8.3927e+07	1.27122e+08	4.11908e+07	8.48752e+07	9.47434e+07	6.50442e+07	2.58341e+07	5.3053e+07	3.4364e+08	7.74305e+07	7.26415e+07	4.91553e+06	1.14883e+08	5.1123e+07	8.82415e+06	1.74171e+08	125325181	2.18045e+08
9_Z_11_E_13_E_-Octadecatrienoic Acid methyl ester	7.70322e+06	2.51377e+07	1.71335e+07	1.47276e+07	2.1793e+07	1.10732e+07	1.81914e+07	1.26279e+07	7.58899e+06	3.14125e+07	1.37369e+07	3.44139e+07	1.64909e+07	1.69067e+07	1.41554e+07	2.81261e+07	8.03609e+07	3.33001e+07	3.35699e+07	7.33307e+06	1.6494e+07	1.51174e+07	1.3763e+07	1.54157e+07	1.56333e+07	1.61603e+07	2.17472e+07	1.37236e+07	1.46152e+07	3.96635e+07	2.38528e+07	2.30429e+07	1.73377e+07	1.08523e+07	2.06269e+07	1.34646e+07	1.40283e+07	2.12192e+07	1.11503e+07	7.96216e+07	783464	2.79642e+07	3.79792e+07	4.06281e+07	4.03706e+07	3.12454e+07	5.40294e+07	1.61576e+07	4.13552e+07
8-Iso-15-keto-prostaglandin-F2	609632	318820	512252	123596	382640	386345	303078	324612	544526	1.86057e+06	1.76303e+06	428665	696088	120913	405201	1.08552e+06	214018	226432	516485	1.57631e+06	3.84372e+06	1.18685e+06	2.48099e+06	888421	1.22075e+06	1.48278e+06	2.01053e+06	1.98839e+06	2.7888e+06	3.16619e+06	1.69629e+06	1.57887e+06	1.08322e+06	1.90714e+06	2.01044e+06	1.95393e+06	1.72061e+06	220251	1.62176e+06	345727	576601	263207	12117.7	379025	88888.9	604589	527748	423718	342708
8-Hydroxyquinoline	2.17907e+06	1.22991e+06	8.84195e+06	3.64913e+06	4.22409e+06	2.93398e+06	2.12098e+06	1.01164e+06	1.37582e+06	3.17546e+06	7.69154e+06	6.47494e+06	2.54112e+06	7.52455e+06	3.11259e+06	6.97474e+06	1.57486e+06	2.40615e+06	2.75206e+06	967829	881779	1.41827e+06	1.36342e+06	1.59824e+06	1.49236e+06	1.36809e+06	558787	1.83982e+06	923982	409868	482621	1.14277e+06	1.72853e+06	449716	1.52009e+06	1.36108e+06	1.19921e+06	564468	1.54887e+06	184463	847514	1.33189e+06	806074	370887	1.83194e+06	706685	1.79666e+06	2.26062e+06	1.92902e+06
8-hydroxy-11-_hydroxymethyl_-1511-trimethyltricyclo_6.2.1.0_undec-2-en-9-one	1.00472e+06	738205	2.9323e+06	1.37582e+06	721911	821806	5.26904e+06	1.18789e+06	605040	1.11246e+06	1.71429e+06	1.39916e+06	1.64864e+06	856424	1.61273e+06	1.25442e+06	957217	1.93817e+06	4.82101e+06	978212	1.83439e+06	1.49906e+06	2.85198e+06	6.58719e+06	2.81145e+06	4.63879e+06	1.95647e+06	6.71385e+06	1.65648e+06	568285	2.32597e+06	1.89857e+06	5.63921e+06	2.20844e+06	2.79873e+06	3.94077e+06	567561	3.07716e+06	1.54026e+06	2.67418e+06	228699	1.01007e+06	1.00297e+06	974628	164487	1.43665e+06	1.394e+06	5.85838e+06	1.2283e+06
7-Methylguanine	3.91754e+07	1.40471e+08	257227635	2.52786e+08	2.56572e+08	1.75853e+08	2.26818e+08	101929228	1.49013e+08	1.96427e+08	1.68363e+07	1.94081e+08	2.01619e+08	2.35982e+08	143613001	2.74674e+08	1.28241e+08	3.91581e+07	1.51321e+08	3.48202e+07	1.60142e+08	1.04194e+08	124500090	111303758	9.32422e+07	1.09692e+08	1.07416e+08	124363160	2.86283e+07	1.54216e+08	102495931	1.42681e+08	1.01949e+08	1.03931e+08	1.1105e+08	1.52926e+08	1.64409e+08	1.18748e+08	1.39905e+08	1.13398e+08	1.85716e+06	8.90027e+07	1.33414e+08	1.28868e+08	8.84271e+07	1.92072e+08	1.4625e+08	2.99134e+07	1.17981e+08
7-__2E_-3-methyl-4-_4-methyl-5-oxo-25-dihydrofuran-2-yl_but-2-en-1-yl_oxy-2H-chromen-2-one	1.33337e+06	553304	1.02541e+06	513808	2.83373e+06	2.95609e+06	2.07464e+06	928858	428999	571312	614561	837192	1.18271e+06	1.61886e+06	1.28344e+06	554366	2.25002e+06	4.37793e+06	882322	2.47073e+06	3.17847e+06	8.84713e+06	4.20514e+06	3.1953e+06	4.73261e+06	5.51609e+06	1.99346e+06	3.86331e+06	4.16374e+06	7.45821e+06	2.18443e+06	6.0814e+06	4.90126e+06	2.31425e+06	3.39977e+06	3.1324e+06	2.36736e+06	1.02118e+06	4.78346e+06	1.0885e+06	47308.2	117714	216648	161560	358415	603556	194123	547385	847561
6-Methylquinoline	8.99575e+06	1.20386e+07	1.01861e+07	1.80603e+07	1.65194e+07	1.20791e+07	1.73907e+07	1.11441e+07	7.39163e+06	9.17933e+06	1.11452e+07	1.90465e+07	1.37681e+07	1.0394e+07	1.23257e+07	1.51957e+07	1.71205e+07	1.20854e+07	1.22394e+07	9.80828e+06	9.36156e+06	1.17222e+07	1.0123e+07	1.47915e+07	8.90907e+06	1.05088e+07	1.85645e+07	1.3083e+07	8.80215e+06	1.57247e+07	1.40602e+07	1.40084e+07	1.0018e+07	5.83112e+06	1.23286e+07	1.23536e+07	1.315e+07	6.49338e+06	1.04854e+07	7.06144e+06	165537	3.18531e+06	6.49745e+06	5.47357e+06	5.61803e+06	6.67537e+06	6.65828e+06	6.21349e+06	8.15425e+06
6-Methylnicotinamide	1.15246e+07	1.52409e+07	2.44264e+07	28123799	5.46417e+07	5.47199e+06	2.30319e+07	1.45547e+07	6.84754e+06	1.57239e+07	3.34902e+07	2.0336e+07	1.74904e+07	2.75598e+07	2.1702e+07	1.47626e+07	7.03296e+06	9.4886e+06	1.28269e+07	1.58938e+07	1.66424e+07	6.72556e+06	2.85559e+06	8.00374e+06	3.49882e+06	4.89138e+06	2.48574e+06	1.37371e+07	6.56278e+06	6.844e+06	4.49666e+06	1.05601e+07	8.26998e+06	9.63135e+06	6.1652e+06	4.62727e+06	5.8781e+06	7.4949e+06	3.46673e+06	8.58302e+06	788769	2.78615e+06	1.1484e+07	4.79675e+06	6.10373e+06	1.13372e+07	2.41199e+06	5.35932e+06	2.0979e+06
6-Methyl-3-_4-_trifluoromethyl_phenyl_-1H-pyrazolo_51-c__124_triazole	705536	513978	679676	167396	845024	606054	968302	324835	706925	298342	1.63144e+06	609380	1.08458e+06	108192	306276	839298	807753	306288	375952	412481	96047.9	42400.4	365971	244742	179088	152550	175130	207789	219593	349548	197276	520399	156539	225051	192093	102598	356108	40833.4	367683	30352.9	116384	51991	10247.2	95436.4	10550	121853	117062	175704	130981
6-Methoxyquinoline	8.91585e+06	8.29049e+06	4.53714e+07	3.22994e+07	3.2598e+07	1.57658e+07	2.27057e+07	1.3412e+07	1.2914e+07	3.22438e+07	3.85924e+07	2.49814e+07	2.60095e+07	2.7752e+07	1.49408e+07	3.79404e+07	8.74028e+06	1.54488e+07	1.35985e+07	1.53191e+07	18874860	6.84444e+06	1.01357e+07	1.27898e+07	5.67086e+06	1.21159e+07	1.20481e+07	9.52204e+06	1.35075e+07	2.35294e+07	7.16479e+06	9.34086e+06	1.25283e+07	1.82934e+06	1.03394e+07	1.57319e+07	1.482e+07	1.14069e+07	1.66692e+07	5.59186e+06	961442	4.58723e+06	1.39837e+07	8.59512e+06	7.23773e+06	1.36902e+07	9.59411e+06	9.72174e+06	8.43068e+06
6-Hydroxypicolinic acid	3.00665e+07	2.45273e+07	2.13706e+07	1.8645e+07	2.47328e+07	2.86508e+07	2.7351e+07	1.91274e+07	2.12581e+07	2.94324e+07	3.25889e+07	2.1581e+07	2.24363e+07	1.94698e+07	3.37226e+07	2.80419e+07	3.0692e+07	3.56918e+07	4.30896e+07	2.57201e+07	2.59185e+07	1.33212e+07	2.06066e+07	1.70433e+07	2.02689e+07	1.92571e+07	1.88168e+07	2.39749e+07	1.98596e+07	3.30892e+07	1.11226e+07	2.33857e+07	17471832	1.48998e+07	3.54139e+07	2.12237e+07	1.66666e+07	2.11062e+07	3.04952e+07	3.90789e+07	4.64563e+06	1.29405e+07	1.45855e+07	1.77742e+07	1.2562e+07	2.39854e+07	2.38376e+07	3.08605e+07	2.61885e+07
6-Hydroxycaproic acid	9.17604e+06	1.05535e+07	1.27365e+07	6.76296e+06	3.14238e+07	20319435	2.43789e+07	3.69998e+07	1.34998e+07	4.21984e+06	9.13457e+06	3.06423e+07	2.30866e+07	2.33573e+06	2.58429e+07	1.34165e+07	4.43764e+07	3.018e+07	1.78866e+07	1.10412e+07	2.01968e+07	1.36146e+07	8.56229e+06	3.63415e+07	1.85351e+07	6.83343e+07	3.9807e+07	3.27099e+07	4.4153e+07	2.24042e+07	2.58458e+07	3.27989e+07	2.76963e+07	1.33328e+07	2.72886e+07	1.55145e+07	1.25813e+07	1.76606e+06	2.2432e+07	3.89517e+07	1.14666e+07	6.8773e+06	50154.7	1.79547e+07	3.76939e+06	8.74936e+06	1.25467e+07	1.56591e+07	2.67605e+07
6-Aminocaproic acid	2.76815e+07	4.14563e+07	5.21844e+07	1.57616e+08	5.07377e+07	5.47995e+07	2.0692e+08	7.46052e+07	2.51687e+07	3.17956e+07	5.53052e+07	8.77607e+07	7.92372e+07	8.543e+07	1.29144e+08	4.6021e+07	5.93918e+07	5.52746e+07	5.91026e+07	4.26386e+07	1.24998e+08	1.38789e+08	7.00317e+07	5.51699e+07	6.53589e+07	1.02537e+08	1.44286e+08	9.86348e+07	2.54798e+08	6.14338e+07	5.48968e+07	8.86506e+07	1.1221e+08	1.03376e+08	9.44135e+07	1.13342e+08	6.31618e+07	4.10491e+07	2.80926e+07	1.09784e+08	275009	2.75306e+07	5.8006e+07	7.51371e+07	5.20927e+07	6.8231e+07	9.19885e+07	1.15377e+08	8.00457e+07
6-__dimethylamino_methylidene_-6789-tetrahydro-5H-benzo_a_cyclohepten-5-one	3.7278e+06	5.48867e+06	1.86578e+07	2.73311e+06	8.10714e+06	5.48046e+06	6.83628e+06	8.41098e+06	4.59561e+06	5.8249e+06	5.3688e+06	3.65037e+06	7.08353e+06	3.92101e+07	4.03632e+06	5.36602e+06	5.78431e+06	1.76728e+07	7.6487e+06	2.41149e+06	6.33093e+06	1.6918e+06	5.33749e+06	2.89727e+06	1.71286e+06	5.40048e+06	5.56124e+06	3.13783e+06	2.6631e+06	3.39824e+06	1.67076e+06	4.38131e+06	5.98303e+06	1.64666e+06	3.32482e+06	2.22116e+06	2.17596e+06	4.0556e+06	1.29846e+07	6.89264e+06	142390	7.78842e+06	1.66064e+07	1.37483e+07	1.06671e+07	2.49252e+06	1.41565e+07	1.61313e+07	1.49023e+07
5-Methyl-1-phenyl-4-_1-_thien-2-oyl_pyrazol-5-yl_pyrazole	1.11524e+07	1.91546e+06	1.47174e+07	1.50522e+07	3.87385e+06	2.84174e+07	2.50954e+06	6.45156e+06	7.30609e+06	1.24793e+07	7.03469e+06	7.03235e+06	4.22766e+06	7.75381e+06	1.1114e+07	4.36951e+06	3.89916e+06	1.5626e+07	4.12625e+06	7.39898e+06	1.10441e+07	1.68248e+07	4.62355e+06	10305395	2.30046e+07	8.07153e+06	3.36467e+06	3.494e+06	4.33486e+06	1.78151e+07	2.55441e+07	9.62855e+06	2.20793e+06	1.57228e+06	7.04494e+06	9.62535e+06	7.29303e+06	1.81e+07	2.51315e+06	4.33109e+07	148333	4.9792e+06	1.71888e+07	8.19869e+06	5.35145e+06	6.09997e+06	6.52652e+06	1.96782e+06	2.04116e+07
5-Hydroxyindole-3-acetic acid	4.99003e+07	1.54016e+08	1.81063e+08	2.28187e+07	1.11872e+08	1.88226e+08	212271316	1.51513e+08	1.01579e+08	1.10371e+08	1.79137e+08	1.48567e+08	2.04833e+08	3.18063e+07	6.63441e+07	3.62931e+07	2.06313e+08	1.64179e+08	6.11995e+07	1.16925e+08	1.27773e+08	1.47927e+08	4.50453e+07	1.47009e+08	124486812	2.35285e+07	1.31015e+08	1.78508e+08	1.08033e+08	1.87209e+08	8.32587e+07	9.21485e+07	1.73727e+08	5.86573e+07	6.23329e+07	6.71476e+07	4.78509e+07	2.50321e+07	3.34643e+07	1.80699e+08	9.33867e+07	7.13227e+07	7.94634e+06	1.2348e+08	2.72411e+07	125318116	1.50478e+08	1.58459e+08	1.6063e+08
5-hydroxy-2-_3-hydroxy-4-methoxyphenyl_-7-__2S3R4S5S6R_-345-trihydroxy-6-___2R3R4R5R6S_-345-trihydroxy-6-methyloxan-2-yl_oxymethyl_oxan-2-yl_oxy-4H-chromen-4-one	327719	366020	348185	307490	1.17575e+06	701390	8.18186e+06	2.55618e+06	327910	450257	378387	669957	355892	3.45354e+06	2.78592e+06	799567	5.04423e+06	2.91925e+06	4.09339e+06	305170	345663	742730	347364	304377	573729	296125	282717	281578	396040	356796	434027	562059	374485	528237	475095	8.40159e+06	345930	382031	5.54847e+06	1.11512e+07	90841.7	246648	7.81187e+06	246993	2.36016e+07	593266	337135	1.36094e+07	4.88235e+07
5alpha-Pregnan-320-dione	1.89577e+08	7.05239e+08	4.40105e+08	414953476	4.35346e+08	3.75674e+08	5.01779e+08	2.66841e+08	1.87713e+08	9.98358e+08	2.15143e+08	332965584	2.2523e+08	1.79164e+08	1.43467e+08	2.40871e+08	3.41669e+08	2.07279e+08	4.126e+08	2.21188e+08	4.22177e+08	3.9468e+08	4.32571e+08	4.26255e+08	2.64439e+08	3.95481e+08	5.19487e+08	392004503	480849987	4.31215e+08	5.21542e+08	779082709	5.18208e+08	3.61385e+08	5.37947e+08	4.62516e+08	5.1721e+08	7.80796e+08	2.5052e+08	2.20964e+07	1.44805e+07	4.90205e+08	6.75451e+08	5.34884e+08	6.56387e+08	592745858	7.35859e+08	2.52229e+08	7.46092e+08
5-__3Z_-5-Hydroxy-3-methyl-3-penten-1-yl_-14a-dimethyl-6-methylenedecahydro-1-naphthalenecarboxylic acid	794569	614764	1.35747e+06	269378	1.17005e+06	1.10983e+06	1.29566e+06	783059	774461	1.10377e+06	1.21363e+06	572908	1.06528e+06	291842	445292	1.31179e+06	747022	868922	1.26557e+06	1.26104e+06	3.66407e+06	2.48091e+06	3.23492e+06	3.37743e+06	2.47076e+06	3.93892e+06	5.14602e+06	3.05221e+06	1.82562e+06	6.92952e+06	4.83114e+06	4.11794e+06	2.51556e+06	1.47484e+06	3.87896e+06	3.06192e+06	4.23038e+06	195003	3.01302e+06	483732	907932	432534	55234.8	818311	139300	710345	758444	664437	466191
5-__10Z_-14-_35-dihydroxyphenyl_tetradec-10-en-1-yl_benzene-13-diol	4.19421e+08	5.08642e+08	8.14978e+08	2.06871e+08	2.45391e+08	6.07984e+08	2.67053e+08	7.69483e+08	7.45037e+08	1.89536e+08	5.20933e+08	2.74822e+08	6.82945e+08	594221269	3.9741e+08	6.16718e+08	5.18456e+08	644294939	5.40207e+08	4.5884e+08	4.57923e+08	2.56811e+08	3.48708e+08	9.85387e+07	4.58905e+08	1.13081e+08	4.70577e+08	2.92701e+08	3.37285e+08	1.89282e+08	3.81406e+08	3.03386e+08	302627024	3.24031e+08	6.94019e+08	6.53828e+08	2.74719e+08	7.97749e+08	5.39182e+08	4.58802e+08	3.22825e+06	6.96918e+08	7.22382e+08	4.69969e+08	4.03714e+08	4.36643e+08	4.95175e+08	9.0555e+08	4.46123e+08
55-__6Z_-6-Tetradecene-114-diyl_bis_13-benzenediol_	2.30318e+07	2.33287e+07	3.45981e+07	9.86657e+06	2.13921e+07	1.79891e+07	1.5777e+07	2.11222e+07	3.21829e+07	2.87501e+07	2.16546e+07	1.98508e+07	2.43495e+07	1.82373e+07	1.35291e+07	2.27459e+07	2.78044e+07	3.40236e+07	2.01552e+07	1.2986e+07	1.64167e+07	1.1693e+07	1.08689e+07	7.47037e+06	1.35453e+07	5.89867e+06	1.45066e+07	1.06932e+07	1.34182e+07	1.25683e+07	1.57486e+07	1.33586e+07	1.58595e+07	1.12565e+07	15486238	1.40611e+07	2.06196e+07	1.50766e+07	3.28441e+07	1.09303e+07	2.12716e+06	2.33577e+07	2.04679e+07	16429171	2.52463e+07	1.87985e+07	2.2279e+07	2.28367e+07	2.04987e+07
5_Z_8_Z_11_Z_-Eicosatrienoic acid methyl ester	1.13249e+07	8.11448e+07	1.95547e+07	2.66932e+07	5.32825e+07	2.01903e+07	2.98693e+07	7.01491e+06	7.49198e+06	3.85187e+08	5.62201e+07	2.95432e+07	2.11111e+07	1.51328e+07	1.19384e+07	5.07098e+07	4.82529e+07	2.00945e+07	5.09107e+07	2.88192e+06	2.10084e+07	5.19577e+06	1.99025e+07	1.31409e+07	2.61929e+06	6.95703e+06	7.90651e+06	1.18467e+07	1.06712e+07	7.62782e+07	1.56758e+07	6.65013e+07	1.03135e+07	7.52728e+06	2.11598e+07	9.81214e+06	3.36924e+07	7.19386e+07	4.63965e+06	2.72069e+07	1.6834e+06	4.93598e+07	4.05136e+07	1.75198e+07	4.31408e+07	1.60774e+08	5.09781e+07	7.82566e+06	3.52716e+07
5_6_-EET Ethanolamide	2.21507e+08	2.78009e+08	2.41813e+08	3.45397e+08	3.03929e+08	2.11412e+08	5.19154e+08	4.39415e+08	2.09583e+08	9.51401e+07	1.85907e+08	3.95517e+08	3.22365e+08	381297742	3.5652e+08	1.65047e+08	4.07876e+08	3.64374e+08	3.00549e+08	275664819	282673331	2.48309e+08	2.64587e+08	3.90893e+08	1.68134e+08	1.83482e+08	4.50316e+08	2.23907e+08	5.63865e+08	2.15066e+08	5.69463e+08	2.22216e+08	4.51834e+08	2.81496e+08	2.34583e+08	2.78251e+08	1.81984e+08	3.4888e+08	2.32964e+08	579240691	7.71302e+06	2.86501e+08	3.68341e+08	593767374	617358940	2.60721e+08	4.60286e+08	6.19725e+08	6.03962e+08
5-_124a5-tetramethyl-7-oxo-12344a788a-octahydronaphthalen-1-yl_-3-methylpentanoic acid	1.12664e+07	1.51735e+07	1.09229e+07	5.63493e+06	9.72131e+06	6.35646e+06	8.0622e+06	1.06022e+07	2.01178e+07	9.44134e+06	8.20279e+06	8.94685e+06	6.60427e+06	8.2054e+06	7.18462e+06	9.31078e+06	1.11719e+07	8.87402e+06	1.4181e+07	8.8651e+06	4.67721e+06	6.81708e+06	6.52544e+06	7.78659e+06	3.16416e+06	3.81211e+06	3.91959e+06	6.49621e+06	6.0722e+06	2.3461e+06	5.68099e+06	8.70464e+06	1.07526e+07	1.06364e+07	8.83909e+06	5.89192e+06	1.3027e+07	1.88262e+07	7.11666e+06	1.34915e+06	2.06058e+06	2.85239e+07	8.83079e+06	9.72212e+06	5.75053e+06	1.86661e+07	5.73497e+06	8.8269e+06	9.74149e+06
4-Pyridoxic acid	5.36066e+07	4.35399e+07	8.04662e+07	7.16643e+07	1.02099e+08	5.88264e+07	7.58575e+07	5.38646e+07	5.64879e+07	2.79143e+07	6.69918e+07	6.17951e+07	6.48998e+07	8.28891e+07	4.99222e+07	8.38722e+07	6.26527e+07	6.3927e+07	4.85218e+07	5.37857e+07	5.27362e+07	4.19821e+07	4.70343e+07	4.25208e+07	4.27011e+07	4.42583e+07	5.21724e+07	5.97846e+07	4.67459e+07	5.07552e+07	2.71192e+07	4.67065e+07	4.91379e+07	3.3921e+07	3.61194e+07	5.5167e+07	4.4409e+07	2.97972e+07	4.78273e+07	4.9705e+07	1.53139e+06	1.23181e+07	4.6334e+07	3.22145e+07	3.31463e+07	2.88793e+07	3.33894e+07	6.09364e+07	4.97089e+07
4-Phthalimido-2-butyne	1.62527e+06	2.02253e+06	1.62473e+06	696564	1.43614e+06	1.07347e+06	2.46914e+06	1.82455e+06	1.61337e+06	1.99074e+06	2.69423e+06	1.46944e+06	1.71209e+06	528460	2.42042e+06	1.64874e+06	1.70687e+06	2.11278e+06	1.80103e+06	983687	1.23637e+06	550845	1.31494e+06	1.32076e+06	1.06101e+06	879586	1.40132e+06	1.46605e+06	1.22598e+06	1.19531e+06	1.50895e+06	1.13678e+06	1.11126e+06	1.29017e+06	881933	932671	1.41052e+06	379178	2.29626e+06	1.02182e+06	2.38731e+06	2.7344e+06	10501.3	2.86992e+06	255275	2.30378e+06	2.62565e+06	975160	1.3749e+06
4-Phenylbutyric acid	5.99589e+07	9.13497e+07	1.13768e+08	3.96991e+07	7.20318e+07	5.75174e+07	5.91711e+07	7.89028e+07	8.79708e+07	1.55051e+08	1.26406e+08	7.75069e+07	1.02981e+08	7.83136e+07	4.93063e+07	1.06671e+08	9.00307e+07	6.18547e+07	8.65368e+07	2.88947e+07	5.16232e+07	2.07661e+07	7.06328e+07	3.30022e+07	3.50325e+07	2.61326e+07	3.8466e+07	3.95628e+07	4.63738e+07	5.11766e+07	4.32178e+07	6.18162e+07	4.69392e+07	4.60103e+07	4.32079e+07	4.31991e+07	9.31337e+07	6.22543e+07	7.8433e+07	56053467	3.98595e+06	8.94616e+07	1.28072e+08	9.44569e+07	7.92449e+07	9.74327e+07	1.26163e+08	9.73e+07	9.78159e+07
4-Methylphenol	8.8856e+06	1.67535e+06	2.35205e+07	5.83334e+06	2.44103e+07	5.2141e+06	3.00161e+07	1.93329e+07	1.8715e+07	2.07585e+06	1.51253e+07	8.32312e+06	1.01661e+07	5.79978e+06	1.1187e+07	4.272e+07	1.12921e+07	1.93048e+07	1.00175e+07	5.14236e+06	1.5434e+07	8.72533e+06	4.91948e+06	5.45161e+06	3.79511e+06	4.35846e+06	5.65284e+06	1.34117e+07	1.08262e+07	1.15904e+07	7.8577e+06	1.00377e+07	1.18587e+07	1.87213e+07	1.23282e+07	3.71057e+06	1.22197e+07	578087	1.21974e+07	8.56097e+06	5.03917e+06	1.53851e+06	31027.3	9.81953e+06	1.6151e+06	1.86199e+07	8.83194e+06	1.06144e+07	1.07828e+07
4-Methyl-5-thiazoleethanol	6.80027e+07	2.45775e+07	5.63167e+07	4.93041e+07	6.04893e+07	1.8754e+07	5.43587e+07	4.71023e+07	7.54876e+07	1.40263e+07	1.73666e+07	7.07337e+07	7.30797e+07	1.45471e+07	1.96626e+08	1.26454e+07	6.11398e+07	1.77508e+07	1.47329e+07	5.70571e+07	7.25779e+06	3.93325e+06	6.09002e+06	1.63882e+07	1.22751e+07	1.20279e+07	4.67705e+07	9.91334e+06	5.25982e+07	1.37459e+08	3.76896e+06	3.13152e+07	4.99064e+07	6.40177e+07	4.3196e+06	6.06562e+06	3.9157e+06	5.72007e+06	1.17847e+07	5.76743e+07	73584.8	3.79671e+06	8.85933e+06	6.25078e+06	4.57782e+06	1.96644e+07	1.19341e+07	4.01487e+07	1.31114e+07
4-Indolecarbaldehyde	5.3042e+07	158432151	188149818	2.83175e+07	1.1666e+08	1.95758e+08	2.17851e+08	1.68071e+08	1.05878e+08	114165856	1.82577e+08	1.54744e+08	209755919	3.21916e+07	9.56787e+07	3.4956e+07	2.13446e+08	1.83619e+08	5.92192e+07	120411063	1.36726e+08	1.58702e+08	4.10807e+07	1.53936e+08	1.30107e+08	1.54621e+08	1.37289e+08	1.83629e+08	1.19026e+08	1.91178e+08	9.07052e+07	9.05601e+07	1.7687e+08	5.97929e+07	6.50805e+07	6.78047e+07	4.69023e+07	2.44047e+07	3.29454e+07	2.03133e+08	9.74937e+07	7.21242e+07	5.42762e+06	1.27488e+08	4.04059e+07	1.28575e+08	1.53616e+08	1.63e+08	1.69666e+08
4-Hydroxyindole	4.50615e+06	1.27259e+07	1.0036e+07	3.50223e+06	5.42099e+06	1.0304e+07	1.16922e+07	9.60725e+06	8.2859e+06	1.38861e+07	1.15441e+07	1.14973e+07	8.26621e+06	6.10075e+06	1.71997e+06	1.77784e+06	8.92345e+06	8.27719e+06	3.7099e+06	9.7045e+06	1.06615e+07	8.55132e+06	1.96945e+06	1.10316e+07	1.00963e+07	1.0343e+07	1.03994e+07	1.26358e+07	7.88655e+06	1.5715e+07	6.468e+06	6.39282e+06	1.04086e+07	5.5314e+06	3.82769e+06	3.94584e+06	2.55577e+06	1.31612e+07	3.06147e+06	1.27459e+07	387594	8.92488e+06	1.50869e+07	1.27563e+07	1.06552e+07	1.32847e+07	1.52965e+07	1.38139e+07	1.22888e+07
4-Hydroxybenzaldehyde	3.98137e+07	2.86861e+07	3.29694e+07	2.84352e+07	3.07477e+07	2.93876e+07	2.1625e+07	3.34749e+07	4.60897e+07	3.05643e+07	1.55861e+07	4.8503e+07	1.98704e+07	2.57458e+07	1.36448e+08	2.44922e+07	1.83218e+07	7.3081e+07	3.5544e+07	1.67493e+07	3.28225e+07	2.81246e+07	1.03827e+07	3.42626e+07	2.42367e+07	2.04246e+07	1.61483e+07	2.13687e+07	3.0188e+07	4.32916e+07	3.0586e+07	2.78976e+07	2.01102e+07	1.43734e+07	2.88667e+07	2.35778e+07	1.54581e+07	2.30678e+07	1.90262e+07	4.91164e+07	148555	1.49087e+07	2.29862e+07	2.19759e+07	4.78765e+07	2.37078e+07	2.62773e+07	2.46268e+07	3.37325e+07
4-Guanidinobutyric acid	7.44022e+06	9.8299e+06	4.27404e+06	7.20186e+06	4.19515e+06	1.26431e+07	5.20691e+06	4.62669e+06	6.3473e+06	2.48671e+06	3.9948e+06	4.08265e+06	4.39403e+06	5.37073e+06	2.09286e+07	3.49853e+06	6.14694e+06	1.13714e+07	2.99191e+06	1.34414e+07	3.95773e+06	6.84368e+06	2.81075e+06	8.41505e+06	7.12072e+06	1.02347e+07	4.93395e+06	7.06067e+06	5.91594e+06	5.1839e+06	2.88748e+06	4.85152e+06	6.82361e+06	3.65712e+06	5.68746e+06	3.39764e+07	1.28449e+07	2.29395e+06	4.28757e+06	6.53626e+06	71421.8	1.01668e+06	5.35539e+06	3.16833e+06	2.55468e+07	2.28603e+06	3.92289e+06	6.35957e+06	7.10051e+06
4-Ethoxy ethylbenzoate	3.59075e+07	2.27447e+07	2.45405e+07	2.39119e+07	2.01929e+07	2.27031e+07	2.26428e+07	2.5543e+07	2.22741e+07	2.69682e+07	3.35055e+07	3.00633e+07	3.09751e+07	3.95457e+07	2.43201e+07	3.43885e+07	3.48329e+07	2.71432e+07	3.04423e+07	2.94901e+07	3.05544e+07	2.9527e+07	3.70041e+07	3.47381e+07	2.81103e+07	3.86022e+07	3.08409e+07	3.12789e+07	2.95406e+07	3.02719e+07	3.09109e+07	3.75025e+07	3.3581e+07	4.73526e+07	3.21041e+07	3.26464e+07	2.80425e+07	3.80318e+07	3.98251e+07	3.53476e+07	2.53989e+06	2.89961e+07	2.78768e+07	3.09954e+07	2.99509e+07	2.82478e+07	3.68948e+07	3.60415e+07	3.3831e+07
4-Dodecylbenzenesulfonic acid	146251	171546	157464	89031.2	174800	175138	181228	131197	137244	186802	239754	886674	182065	82926.6	181943	195365	195179	176270	1.19861e+06	437639	326587	1.0068e+06	1.69904e+06	898312	770001	538365	780760	2.18035e+06	371360	852073	642350	1.39671e+06	909690	556367	687260	950468	1.36307e+06	59455.2	265122	1.44057e+06	1.1858e+06	700036	156162	917551	243474	233886	1.08188e+06	614544	1.04349e+06
4-Coumaric acid	3.64307e+06	3.87676e+06	1.3156e+07	3.49213e+06	2.83705e+06	4.66967e+06	3.2426e+06	5.13727e+06	1.37112e+07	1.75819e+06	3.47121e+06	3.49842e+06	2.78999e+06	5.03724e+06	4.5173e+06	4.269e+06	5.3748e+06	3.72098e+06	2.17249e+06	3.97663e+06	3.1729e+06	2.57258e+06	2.53858e+06	2.88213e+06	2.01154e+06	1.45517e+06	3.67241e+06	2.18038e+06	3.39863e+06	2.48728e+06	2.1864e+06	2.32966e+06	4.78364e+06	3.76038e+06	3.58227e+06	2.30108e+06	4.13449e+06	1.58486e+06	1.20662e+06	5.07793e+06	130885	888147	6.73434e+06	1.50473e+06	7.37211e+06	2.42147e+06	2.06447e+06	4.21794e+06	4.5156e+06
4-Amino-3-hydroxybenzoic acid	2.14405e+07	6.2532e+06	4.81432e+06	5.0999e+06	6.4294e+06	4.17453e+06	4.70507e+06	3.64669e+06	3.63828e+06	3.54747e+06	5.77286e+07	5.35394e+06	6.4401e+06	6.28926e+06	4.06809e+06	7.05636e+06	5.37398e+06	2.81971e+07	5.12037e+06	1.05223e+07	5.7141e+06	4.24581e+06	5.2994e+06	3.93643e+06	4.05085e+06	3.93436e+06	4.38794e+06	5.44928e+06	1.51466e+07	7.07057e+06	2.89003e+06	5.95135e+06	4.97409e+06	3.34375e+06	5.25062e+06	5.47887e+06	4.00894e+06	4.86875e+06	5.13734e+06	3.4831e+07	646648	1.94376e+06	4.08095e+06	3.55015e+06	2.92065e+06	4.55427e+06	3.44445e+06	39691171	4.48392e+06
4-Acetamidobenzoic acid	225333	2.89973e+07	163999	299360	604579	170363	188442	1.81874e+06	169944	31298.1	1.6897e+06	115115	765788	804158	600327	248571	1.14261e+06	4.56977e+06	126318	5.78357e+06	337575	159042	158420	109789	145349	127648	1.76565e+07	146553	76699.5	1.22496e+06	563559	616298	27350.1	162498	132268	1.20832e+07	1.10108e+07	109828	5.19542e+06	185765	116161	110089	14037.7	124563	15520.3	27591	386912	273280	152140
4-_5-_7-hydroxy-558a-trimethyl-2-methylidene-decahydronaphthalen-1-yl_-3-methylpentyl_oxy-4-oxobutanoic acid	2199084342	2095191542	2529030376	1925357688	2634982743	1924510208	2140991876	2573802193	2677754974	1560258472	2029959902	1695388743	2214253056	2053675609	1909268311	2121100829	1516860894	1977136624	2319312797	2197947385	2110176367	1769378455	1737796947	2235802237	1911814606	1155078755	1795357380	1663871388	2380711448	1250783792	1956700026	1311162233	1803177290	2476214594	1717282732	2149195355	1407239422	1802557248	2063430739	1000614279	1.9946e+08	2836374504	2473021853	2971940748	2128684186	2421652778	2444190620	2512982863	1681816651
4-_2-_23-Dihydroxy-568a-trimethyloctahydro-2H-spiro_naphthalene-12-oxiran_-5-yl_ethyl_-5-hydroxy-2_5H_-furanone	362865	252626	461108	19240.7	406227	271168	194880	251066	291074	2.35108e+06	482153	226959	233645	59072.9	72714.6	490524	54966.8	262146	36552	48460.8	99009.9	180207	92904.7	271920	41223.9	80068	368324	253544	303222	220799	34846.8	161046	195007	323621	258098	251351	171811	57214.9	176255	349789	150421	210622	10152.4	65703.6	26948.8	132427	325599	408637	308574
48-dihydroxy-668-trimethyl-1H3H4H4aH5H6H7H7aH8H9H-azuleno_56-c_furan-1-one	6.38149e+06	1.24493e+06	3.77192e+06	4.73581e+06	1.19051e+07	1.06127e+07	1.11017e+07	4.7882e+06	5.31505e+06	2.40653e+06	2.57595e+06	891936	4.24683e+06	1.06059e+07	7.39702e+06	1.15987e+06	1.04638e+07	1.6638e+07	5.71599e+06	5.01987e+06	7.07914e+06	1.51773e+07	7.29071e+06	5.00574e+06	6.81034e+06	7.46921e+06	3.0013e+06	7.92946e+06	9.7868e+06	6.54021e+06	3.10842e+06	7.40596e+06	7.36111e+06	4.45293e+06	8.22295e+06	6.51294e+06	3.2619e+06	1.19502e+06	1.79833e+07	4.38283e+06	54455.1	182124	891252	185111	4.079e+06	351418	364919	840842	3.02818e+06
46-Dimethyl-2_1H_-pyrimidinone	875266	4.11286e+06	512941	1.08668e+06	718303	1.42255e+06	464139	368121	245395	5.37886e+06	1.18371e+06	384009	438006	653048	2.95771e+06	488905	1.18325e+06	1.80818e+06	6.67305e+06	1.03133e+06	602985	156067	978455	932408	921735	191677	476407	1.48713e+06	887766	1.34323e+06	537890	2.68665e+06	416737	365878	1.18837e+06	1.67243e+06	3.50209e+06	748471	816074	941832	567760	1.13992e+06	648958	337901	523229	3.34924e+06	1.52237e+06	823278	1.03352e+06
46-dihydroxy-5a-methyl-3-methylidene-2-oxo-dodecahydronaphtho_12-b_furan-9-carbaldehyde	1.27529e+06	1.10709e+06	1.3286e+06	2.61665e+06	7.21532e+06	1.97697e+06	9.74472e+06	6.58599e+06	5.56322e+06	3.69078e+06	1.70292e+06	1.14724e+06	2.10609e+06	7.02775e+06	5.56661e+06	3.00666e+06	9.34242e+06	7.08013e+06	9.68072e+06	612401	829924	844334	2.71296e+06	1.49078e+06	1.15155e+06	2.7298e+06	1.86264e+06	1.93805e+06	1.19605e+06	1.25598e+06	1.78819e+06	1.18575e+06	873536	1.74144e+06	2.15965e+06	1.23779e+06	3.14842e+06	1.27327e+06	7.75593e+06	1.75154e+06	131745	1.46543e+06	1.81353e+06	2.3672e+06	2.25453e+06	2.498e+06	2.18031e+06	1.91947e+06	1.26814e+06
4-_4-methoxyphenyl_-2-_methylanilino_-6-oxo-16-dihydropyrimidine-5-carbonitrile	2.65659e+06	4.06773e+06	3.79593e+06	814070	2.50862e+06	1.88542e+06	3.8115e+06	4.29387e+06	2.7653e+06	2.0787e+06	5.76679e+06	735689	4.51684e+06	880306	1.65922e+06	4.67808e+06	4.7099e+06	3.62249e+06	2.82876e+06	1.73014e+06	3.91011e+06	1.3179e+06	1.44286e+06	1.06574e+06	1.31336e+06	1.78882e+06	3.29133e+06	1.80575e+06	1.89249e+06	572743	1.91404e+06	1.9378e+06	1.61751e+06	1.8058e+06	2.44824e+06	1.70807e+06	3.36329e+06	618476	4.55266e+06	227685	70309.7	1.11002e+06	17685.2	761996	18785.3	1.42088e+06	3.03678e+06	2.74131e+06	16948.9
3-Methylxanthine	1.29563e+06	2.38383e+06	8.18274e+06	9.57119e+06	5.96924e+06	5.94146e+06	1.15662e+07	3.0409e+06	3.72661e+06	1.46969e+07	7.33923e+06	2.07206e+06	4.50619e+06	6.27222e+06	3.15414e+06	8.47053e+06	1.36912e+06	533137	2.22708e+06	543788	1.64439e+06	1.18463e+06	1.58225e+06	1.04774e+06	1.43375e+06	884752	1.50365e+06	1.74193e+06	1.07137e+06	2.58903e+06	2.95069e+06	3.17097e+06	1.9228e+06	996094	656490	804655	2.20254e+06	1.37294e+06	1.58254e+06	2.40463e+06	1.6133e+06	1.49552e+06	3.77153e+06	1.46059e+06	915651	2.37491e+06	1.15508e+06	901162	2.13475e+06
3-Methoxyphenylacetic acid	8.64141e+07	1.26785e+06	113730777	2.84703e+07	8.96249e+07	9.37582e+07	1.09434e+08	4.56473e+06	1.04506e+06	8.9138e+06	5.00237e+07	7.28636e+07	4.36108e+06	2.11077e+07	9.47074e+07	8.26909e+07	6.50882e+07	5.06996e+06	5.08666e+07	5.64251e+07	1.35419e+07	5.96031e+07	5.27355e+07	6.04878e+07	5.26252e+07	3.73957e+07	7.73908e+06	6.74694e+07	9.01299e+07	5.17074e+07	2.9645e+06	2.80412e+07	6.71513e+07	2.64561e+07	5.28883e+07	6.14838e+07	2.08126e+07	3.19068e+06	3.77473e+06	3.91926e+07	2.89423e+07	7.64768e+06	447872	3.37112e+07	4.33812e+06	5.564e+06	2.78508e+07	3.49616e+07	5.11904e+07
3-Methoxy-5734-tetrahydroxy-flavone	181298	204490	1.89951e+06	630576	183382	461419	461528	330981	172398	522669	893585	2.13253e+06	1.37742e+06	1.13836e+06	214875	1.21691e+06	982630	730704	2.85885e+06	589254	4.5398e+06	3.08902e+06	1.32529e+06	655998	527754	1.96347e+06	4.40437e+06	1.35424e+06	2.24198e+06	2.44347e+06	1.11495e+06	4.02686e+06	4.43625e+06	2.67294e+06	5.85537e+06	2.93389e+06	1.54672e+06	1.43152e+06	175479	4.83715e+06	52814.6	1.23115e+06	1.50342e+06	2.26408e+06	2.71416e+06	3.13584e+06	3.50647e+06	1.1003e+06	2.76626e+06
3-Hydroxypicolinic acid	1.24687e+07	1.22138e+07	8.93307e+06	1.749e+07	1.41683e+07	1.75796e+07	1.44037e+07	1.01507e+07	7.70806e+06	7.55207e+06	1.00022e+07	1.46576e+07	1.27608e+07	1.09791e+07	2.21138e+07	1.55946e+07	2.34369e+07	2.40267e+07	1.11442e+07	1.27592e+07	1.26147e+07	1.01521e+07	9.92512e+06	1.06669e+07	9.62422e+06	1.88288e+07	1.17838e+07	1.07509e+07	1.75492e+07	9.0681e+06	4.91302e+06	1.50527e+07	1.30753e+07	9.81672e+06	2.31431e+07	1.4846e+07	1.07445e+07	4.65024e+06	9.05129e+06	2.3791e+07	876190	6.90657e+06	1.08067e+07	7.52073e+06	1.04738e+07	7.31934e+06	7.99372e+06	1.80786e+07	1.28401e+07
3-Hydroxylidocaine	301635	829702	670202	979252	800374	209023	236422	738387	259163	496051	236198	644957	504181	590500	522671	178243	431523	460346	825887	374382	586366	736630	2.13932e+06	968352	431934	1.72436e+06	1.18439e+06	1.37155e+06	1.02576e+06	663561	594304	564726	1.56371e+06	508222	865642	1.04553e+06	692350	395129	288795	743167	51218	839165	3.09205e+06	1.5038e+06	204997	289075	1.68871e+06	724033	394562
3-Hydroxybutyric acid	7.38682e+07	2.79874e+07	7.52552e+07	3.31776e+07	4.14256e+07	112893700	7.4933e+07	2.88973e+07	6.23984e+07	1.12455e+08	8.68991e+07	4.45679e+07	5.0374e+07	2.53231e+07	9.41007e+07	8.54778e+07	5.93109e+07	2.09468e+07	7.5721e+07	7.47262e+07	3.10837e+07	6.74057e+07	5.50855e+07	4.70859e+07	7.17603e+07	5.59152e+07	4.21884e+07	1.27811e+08	5.90862e+07	1.08212e+08	4.94556e+07	7.31649e+07	7.02791e+07	6.90006e+07	7.94099e+07	8.79648e+07	6.67929e+07	2.40027e+07	2.84876e+07	6.29932e+07	7.00879e+07	3.39459e+07	5.97672e+06	4.51949e+07	3.61328e+07	4.29732e+07	6.62033e+07	4.3364e+07	1.11956e+08
3-Hydroxy-3-methylglutaric acid	2.30185e+06	2.99481e+06	5.05141e+06	1.70221e+06	1.4706e+06	2.86556e+06	3.47549e+06	2.4255e+06	3.12715e+06	2.02099e+06	1.57737e+06	2.8717e+06	1.91737e+06	1.26545e+06	7.81593e+06	3.62784e+06	4.44427e+06	1.87691e+06	2.48216e+06	4.39955e+06	1.43361e+06	1.85614e+06	2.12233e+06	1.7054e+06	3.13043e+06	1.72539e+06	3.84428e+06	4.00728e+06	4.73373e+06	2.88437e+06	2.41869e+06	1.90476e+06	3.47702e+06	5.16367e+06	4.59085e+06	1.06135e+07	2.48621e+06	7.95085e+06	2.36513e+06	2.22665e+06	2.61265e+06	1.09502e+07	756610	1.95997e+06	8.36706e+06	5.61654e+07	767041	4.75327e+06	2.16362e+06
3-Hydroxy-2-methylpyridine	3.3516e+06	2.1449e+06	4.59389e+06	1.78008e+06	4.35603e+06	3.67419e+06	3.32657e+06	2.54798e+06	2.61626e+06	1.28917e+06	4.41231e+06	4.21254e+06	3.35973e+06	1.38675e+06	5.4805e+06	4.11432e+06	3.20206e+06	3.64668e+06	3.23483e+06	2.46601e+06	3.04324e+06	3.00058e+06	2.76656e+06	2.74246e+06	2.90502e+06	2.60055e+06	2.41437e+06	3.16129e+06	2.23567e+06	2.78485e+06	2.19722e+06	2.72237e+06	2.30274e+06	2.3034e+06	2.97107e+06	2.92393e+06	2.3239e+06	211018	2.16191e+06	3.1903e+06	1.8631e+06	1.03346e+06	270141	3.37954e+06	677489	1.74912e+06	2.4661e+06	3.02166e+06	3.1033e+06
3-amino-2-phenyl-2H-pyrazolo_43-c_pyridine-46-diol	1.44152e+06	5.83523e+06	2.57899e+06	1.83321e+06	9.6381e+06	3.30741e+06	1.34505e+07	7.49842e+06	3.17722e+06	1.07308e+07	1.1583e+08	2.33605e+06	1.43433e+06	1.15509e+08	5.89119e+06	8.67371e+06	4.79895e+07	2.73423e+07	1.92673e+07	938875	5.65278e+06	692157	810801	1.06387e+07	591164	651148	1.06118e+06	4.48712e+06	1.37513e+06	5.86133e+06	2.54752e+07	6.13735e+06	1.61985e+06	1.88209e+06	4.16438e+06	5.49741e+06	1.24775e+07	1.34079e+07	3.12763e+06	1.39632e+07	131301	2.34963e+06	5.44309e+07	2.03774e+07	2.56566e+07	3.00563e+06	9.95477e+06	1.84709e+06	2.01989e+07
3-Acetyl-11-keto--boswellic acid	4.44593e+06	7.1614e+06	6.49119e+06	1.10903e+07	5.13492e+06	8.23799e+06	6.25875e+06	6.07767e+06	3.02741e+06	8.03192e+06	8.99973e+06	7.32084e+06	7.64685e+06	1.41402e+07	1.36004e+07	3.3759e+06	8.64825e+06	1.92605e+07	8.77182e+06	6.7641e+06	9.0417e+06	1.63919e+07	1.19425e+07	9.89179e+06	1.31464e+07	1.47469e+07	1.46065e+07	1.22476e+07	2.00874e+07	1.04732e+07	6.44999e+06	1.10367e+07	2.31173e+07	7.3358e+06	1.0988e+07	1.04116e+07	1.28021e+07	6.49227e+06	7.48044e+06	1.67721e+07	174807	1.00973e+07	6.69627e+06	1.07329e+07	6.53289e+06	1.66121e+07	1.52057e+07	3.86829e+07	1.19623e+07
34-Dihydroxyphenylpropionic acid	5.08076e+06	2.52382e+06	1.2356e+08	6.40007e+07	9.72195e+07	4.22115e+07	1.35662e+08	9.91282e+06	4.90448e+06	6.58406e+06	1.6337e+07	4.69864e+07	1.78105e+08	2.85397e+08	2.1312e+08	2.67025e+08	1.10561e+08	1.41927e+07	1.03018e+07	3.65083e+07	7.60013e+07	2.31452e+08	2.88621e+08	2.40978e+08	2.35415e+08	2.65622e+08	3.52437e+07	2.76256e+08	5.3e+07	2.14843e+07	1.10711e+08	1.08072e+08	263262370	2.04071e+08	2.16806e+08	2.21787e+08	2.33499e+07	1.95227e+08	5.15913e+06	3.3167e+07	1.83407e+06	1.1887e+08	310324375	225214138	6.47477e+07	3.15807e+06	2.39075e+08	4.27422e+07	2.48466e+08
3-_345-trimethoxyphenyl_propanoic acid	1.05227e+06	661209	639711	1.46544e+06	3.80345e+06	1.00631e+06	2.20606e+06	1.11258e+06	1.0859e+06	9.14226e+06	586707	6.09823e+06	1.12802e+06	1.05262e+06	1.00122e+06	593682	1.83673e+06	869575	1.07802e+06	742568	627908	1.10622e+06	1.20861e+06	5.30729e+06	1.26395e+06	1.31625e+06	1.05493e+06	6.14202e+06	1.54496e+06	7.74077e+06	1.37869e+06	3.26077e+06	1.44299e+06	1.49533e+06	1.03269e+06	1.37237e+06	1.65017e+06	1.48827e+06	735210	3.3395e+06	591846	7.34697e+06	1.00052e+07	8.04701e+06	6.20768e+06	8.43619e+06	9.35413e+06	1.71906e+06	7.38216e+06
3-_1-hydroxyethyl_-236788a-hexahydropyrrolo_12-a_pyrazine-14-dione	9.47514e+06	9.37734e+06	9.38794e+06	5.86484e+06	1.4673e+07	6.81042e+06	9.72332e+06	6.84297e+06	1.27826e+07	8.9022e+06	9.41248e+06	5.12836e+06	1.10158e+07	1.58322e+07	7.35285e+06	1.04079e+07	9.15846e+06	7.13847e+06	9.90336e+06	9.65522e+06	8.53404e+06	2.74228e+06	8.2281e+06	5.78338e+06	6.61486e+06	6.60396e+06	4.2338e+06	8.16626e+06	6.30484e+06	1.11368e+07	4.68875e+06	1.01077e+07	5.4865e+06	8.05691e+06	6.86413e+06	9.63033e+06	8.88397e+06	6.66258e+06	1.25259e+07	2.42591e+06	788384	2.61745e+06	3.87743e+06	2.51064e+06	2.31765e+06	1.0024e+07	2.6612e+06	3.5314e+06	2.9392e+06
2-Oxindole	1.44285e+06	1.30816e+06	597537	3.81097e+06	8.48382e+06	384606	436036	616496	517314	486303	709643	450659	183232	950552	724652	425209	890603	672461	397629	8.68798e+06	574002	418574	429498	473528	170444	406745	889474	245477	197248	2.30642e+06	407629	820076	392438	505858	199805	2.69892e+07	1.90944e+07	484715	437919	544499	412780	421552	324800	445409	278537	500908	674685	764466	510989
2-Linoleoyl glycerol	2.03542e+08	485752206	1.58399e+08	1.05328e+08	327583844	1.14315e+08	230086758	5.86881e+07	1.71375e+08	7.25923e+08	2.96944e+08	3.34332e+08	1.42552e+08	6.91962e+07	2.5043e+08	1.84531e+08	1.18509e+08	5.30455e+07	5.82934e+08	3.46093e+07	9.49241e+07	2.32768e+07	1.7608e+08	1.45097e+08	1.19972e+07	3.77622e+07	3.46907e+07	2.01785e+08	8.27255e+07	5.80743e+08	7.954e+07	3.28452e+08	1.09046e+08	4.59104e+07	1.2097e+08	3.7119e+07	1.3806e+08	4.69962e+08	3.15905e+07	1.16245e+08	1.6945e+07	5.65598e+08	1.55189e+08	2.0471e+08	1.59249e+08	6.50202e+08	3.1065e+08	8.81121e+07	1.68033e+08
2-Isopropylmalic acid	3.60671e+06	3.25812e+06	3.73672e+06	2.77409e+06	6.08309e+06	7.9528e+06	4.97778e+06	2.97159e+06	3.99845e+06	3.97843e+06	3.83728e+06	5.94277e+06	5.40092e+06	1.58927e+06	4.93642e+06	5.79051e+06	9.0525e+06	3.34131e+06	5.35148e+06	3.35186e+06	4.2967e+06	4.18044e+06	6.79271e+06	4.94624e+06	4.9888e+06	3.84522e+06	5.69202e+06	1.04504e+07	3.22528e+07	9.13084e+06	5.73016e+06	6.43083e+06	5.1236e+06	6.00673e+06	6.86872e+06	1.21627e+07	5.75889e+06	2.11152e+06	2.11484e+06	6.42249e+06	4.29519e+06	3.46811e+06	181574	4.22746e+06	2.23273e+06	3.90066e+06	3.35068e+06	6.06457e+06	5.18856e+06
2-Hydroxyquinoline	2.21389e+07	1.94422e+07	1.62469e+07	2.7283e+07	1.46427e+07	2.53986e+07	7.83349e+06	7.50794e+06	7.65146e+06	1.3647e+07	4.47479e+06	8.73938e+06	5.82129e+06	5.08453e+06	4.67884e+07	7.22057e+07	1.83781e+07	8.64303e+06	1.12811e+08	1.04472e+07	8.50292e+06	5.62169e+06	1.56103e+08	1.32886e+07	5.48238e+06	1.31486e+07	8.45867e+06	7.9309e+06	2.94167e+06	7.80729e+06	7.41648e+06	1.06725e+08	8.51751e+06	4.69316e+06	8.57721e+07	4.52149e+07	3.28537e+07	1.04097e+07	1.88129e+07	1.34644e+07	153901	5.19492e+06	8.03566e+06	1.13532e+07	6.60662e+06	5.58048e+06	8.65395e+06	7.30134e+06	8.29789e+06
2-Hydroxymyristic acid	1.16517e+06	1.74483e+06	870850	373645	909425	1.32312e+06	771716	890626	1.04326e+06	661080	1.82295e+06	855354	1.05414e+06	378302	1.48786e+06	1.06094e+06	721839	1.0124e+06	2.05265e+06	876939	568758	457532	1.25108e+06	1.2298e+06	686662	491252	550760	1.53825e+06	648176	1.94348e+06	432774	1.92129e+06	1.01737e+06	440292	748157	707331	709567	187031	1.01041e+06	529440	906758	523900	71295.8	1.17545e+06	199670	969421	1.02265e+06	819187	1.0842e+06
2-Hydroxyhippuric acid	51015.9	28900.5	65065.7	100899	82680.8	81972.9	93935.8	46175.3	65660	38805.9	123354	49134.2	121439	88756.2	82682.2	73803.4	90164.5	41663.5	42958.4	1.25381e+06	81913.7	37025.4	42149.7	35996.3	39193.2	35960	157862	45289.1	46362	325499	75787.3	58519.1	43728.1	86870.1	45597	3.8287e+06	2.63642e+06	14878.6	106886	51903.4	65452.1	21715	12673.5	101662	67003	84441.1	102478	48075.7	47386.7
2-Hydroxy-2-methyl-3-buten-1-yl beta-D-glucopyranoside	728543	364162	496070	126493	361523	750174	1.14658e+06	260806	300521	672558	1.58677e+06	977728	2.26137e+06	84419.7	368596	1.66784e+06	650081	358573	936683	1.01019e+06	1.89322e+06	501793	1.58747e+06	1.63416e+06	994443	1.73938e+06	956864	1.64571e+06	1.13401e+06	1.2508e+06	1.0044e+06	1.67163e+06	1.40457e+06	1.74189e+06	1.99904e+06	1.24125e+06	1.99666e+06	74082.7	1.54442e+06	418200	246352	196007	12463.3	273779	31729.1	1.54036e+06	340524	152651	155123
2-Furoic acid	520616	1.20066e+06	679392	539134	1.05434e+06	1.50989e+06	334718	773545	1.48555e+06	824578	380841	944900	748725	258572	1.19812e+06	542467	693490	631557	601748	3.0022e+06	674789	898296	787980	541660	922509	747866	1.4505e+06	725232	1.18298e+06	1.16999e+06	2.40159e+06	1.26569e+06	1.37521e+06	557568	2.4689e+06	9.31721e+06	6.02323e+06	250179	452826	2.26285e+06	825313	857481	70842.9	738582	331222	739333	757432	696511	1.13494e+06
2-Deoxyinosine	5.73579e+07	9.5593e+07	5.38038e+07	5.45097e+07	6.57397e+07	1.48301e+08	4.58485e+07	2.22025e+07	1.8109e+07	5.4357e+07	1.49857e+07	4.56724e+07	3.45372e+07	1.82146e+07	6.1455e+07	8.11359e+07	4.19635e+07	8.31169e+07	1.78315e+08	1.10626e+07	1.18663e+07	1.20574e+07	1.12943e+07	2.42054e+07	1.00072e+07	6.23445e+06	1.1433e+07	4.58919e+07	5.79266e+06	2.99967e+06	1.06015e+07	4.82912e+07	8.17858e+06	3.45611e+07	4.49837e+07	3.82975e+07	4.41229e+07	1.93341e+07	3.80606e+06	2.58551e+07	2.35608e+06	5.83321e+07	1.63944e+07	4.23387e+07	3.64638e+07	5.56083e+07	2.83196e+07	3.53739e+07	5.84144e+07
2-Deoxyadenosine	3.96575e+08	355281626	4.62514e+08	3.80566e+08	1.87325e+08	2.24892e+08	2.00563e+08	3.3127e+08	3.51875e+08	2.00765e+08	139732913	1.98489e+07	4.42517e+08	3.98213e+08	1.64889e+08	4.20301e+08	4.31308e+08	1.64052e+08	3.79552e+08	2.45576e+08	3.81159e+08	2.26806e+08	2.52591e+08	2.24073e+08	3.15274e+08	2.85779e+08	1.75836e+08	1.67351e+08	1.62314e+08	1.47593e+07	3.20358e+08	1.04432e+08	9.03151e+07	6.14584e+08	3.58978e+08	4.11592e+08	2.39798e+08	2.58338e+08	2.30702e+08	3.21339e+08	147738	1.80159e+08	2.88437e+08	4.34359e+08	1.13165e+08	3.31283e+08	3.49981e+08	4.8836e+08	2.09956e+07
2-Amino-134-octadecanetriol	3.4122e+07	8.30577e+07	4.67759e+07	3.83741e+07	5.20097e+07	6.60754e+07	4.56537e+07	2.89079e+07	3.75886e+07	3.24878e+07	5.58127e+07	5.32972e+07	2.69508e+07	6.56587e+07	3.97856e+07	4.29262e+07	1.74237e+07	4.09877e+07	5.62149e+07	261782	1.84198e+06	878999	295476	2.62122e+06	2.6021e+06	2.03856e+06	1.99434e+06	238994	725787	242041	6.2303e+07	244092	1.49233e+06	4.54544e+07	252436	448067	221337	262046	4.68885e+07	197819	210372	165755	341675	1.64102e+06	198451	696347	217026	462115	783132
2-3-hydroxy-5-__E_-2-_4-hydroxyphenyl_ethenyl_phenoxy-6-_hydroxymethyl_oxane-345-triol	604713	786752	2.07533e+06	3.31054e+06	2.62615e+06	2.19972e+06	2.69275e+06	2.41696e+06	753244	1.38191e+06	841460	2.39737e+06	2.79366e+06	2.10135e+06	2.58341e+06	1.26882e+06	2.02039e+06	3.68429e+06	1.42889e+06	2.21664e+06	2.71026e+06	3.03229e+06	1.87057e+06	2.04107e+06	3.71427e+06	5.73491e+06	3.29796e+06	2.06129e+06	4.70364e+06	5.00136e+06	2.93113e+06	5.15474e+06	6.03561e+06	1.59486e+06	2.5491e+06	3.78598e+06	2.73495e+06	2.02975e+06	1.31921e+06	2.8063e+07	176666	1.12445e+06	4.06997e+06	2.29288e+06	539981	2.01251e+06	4.98536e+06	2.3108e+06	2.1361e+07
2-_3R4S_-3-__5-Butyl-12-oxazol-3-yl_methyl_-4-piperidinyl-1-_4-phenyl-1-piperazinyl_ethanone	3.21466e+07	1.54369e+07	3.95226e+07	3.79349e+07	4.4465e+07	3.02954e+07	3.85448e+07	1.59904e+07	5.13966e+07	6.15283e+07	2.19221e+07	1.14739e+08	2.74461e+07	1.61768e+07	1.63844e+07	2.69336e+07	9.69759e+06	7.82813e+06	4.02348e+07	1.50054e+07	2.50891e+07	3.08089e+07	2.4873e+07	5.12754e+07	1.8586e+07	6.27768e+06	2.08901e+07	2.01002e+07	2.63865e+07	2.30354e+07	4.50246e+07	5.31629e+07	6.16037e+07	3.91651e+07	4.70046e+07	5.7906e+07	2.25701e+07	1.10855e+08	3.19755e+07	2.07391e+07	850229	6.0876e+07	1.74585e+07	3.9361e+07	3.50613e+07	7.6663e+07	3.69844e+07	8.78112e+06	1.1052e+08
2-__Dimethylamino_methylidene_indan-1-one	252314	232533	2.31987e+06	361041	790931	516403	569760	1.04818e+06	476529	452971	480634	255826	622592	7.19785e+06	396700	330965	731024	2.55112e+06	843338	156094	606135	197668	456514	171517	172054	541381	461196	179045	177629	261811	160747	468336	749623	164697	305533	196296	183153	173427	990549	1.23729e+06	58467.7	1.00855e+06	1.93003e+06	1.48873e+06	1.07491e+06	312211	1.56619e+06	1.18354e+06	1.67846e+06
2-__5R8S8aS_-38-dimethyl-2-oxo-12456788a-octahydroazulen-5-yl_prop-2-enoic acid	9.50328e+06	1.48643e+07	1.80956e+07	1.06248e+07	7.39256e+06	1.73366e+07	8.65708e+06	6.04507e+06	4.67527e+06	1.44551e+07	1.05853e+07	1.47976e+07	1.82562e+07	1.07597e+07	8.62111e+06	1.00528e+07	8.23379e+06	1.22718e+07	8.63727e+06	1.39016e+07	1.93429e+07	1.31159e+07	1.32222e+07	1.69614e+07	1.26358e+07	1.24832e+07	1.59288e+07	1.63327e+07	1.19024e+07	2.64207e+07	9.37173e+06	1.92426e+07	2.20378e+07	1.06835e+07	1.7832e+07	23258518	1.72914e+07	1.25216e+07	1.67162e+07	1.60103e+07	171718	3.95718e+06	1.39297e+07	8.40616e+06	9.44877e+06	1.23463e+07	6.69775e+06	1.66827e+07	1.15793e+07
2-__2S4aR8aS_-2-Hydroxy-4a-methyl-8-methylenedecahydro-2-naphthalenyl_acrylic acid	9.0571e+07	3.26834e+07	1.0026e+08	2.48969e+07	1.27452e+08	6.31448e+07	1.45745e+08	6.02574e+07	5.17449e+07	4.25604e+07	8.91621e+07	6.41867e+07	1.14326e+08	2.66485e+07	5.32173e+07	9.57398e+07	1.0966e+08	6.63299e+07	7.2235e+07	72305006	6.12054e+07	6.76974e+07	7.69761e+07	7.20868e+07	7.3049e+07	6.77114e+07	9.40091e+07	9.00609e+07	1.04712e+08	9.64165e+07	6.29655e+07	8.88724e+07	7.4495e+07	3.48591e+07	7.10513e+07	6.14001e+07	6.13844e+07	1.496e+07	7.33807e+07	8.13229e+07	4.19508e+07	2.58747e+07	890703	4.62867e+07	1.91184e+07	1.1172e+08	8.23541e+07	6.9314e+07	7.90675e+07
2-__2S3R4S5R_-34-Dihydroxy-5-__isopropylcarbamoyl_amino_methyltetrahydro-2-furanyl_-N-_4-methoxybenzyl_acetamide	960161	419644	1.2103e+06	1.85921e+06	1.42087e+06	2.07352e+06	2.06153e+06	1.1639e+06	991879	814305	855191	854230	664013	1.88759e+06	1.62679e+06	385381	854259	3.22875e+06	1.11231e+06	1173576	1.28476e+06	7.06014e+06	1.83375e+06	3.65726e+06	6.65301e+06	4.33713e+06	1.81663e+06	2.00777e+06	3.99748e+06	2.57741e+06	364842	1.11866e+06	4.20272e+06	1.41307e+06	1.89137e+06	2.44614e+06	555371	605158	1.746e+06	636875	112160	276079	690103	290459	1.13446e+06	373328	309679	365468	455171
2-__1S4S5S_-4-__Cyclohexylcarbamoyl_amino_methyl-5-isopropyl-2-methyl-2-cyclohexen-1-yl_-N-_2-_dimethylamino_ethyl_acetamide	186129	3.44822e+06	341136	191060	342404	517765	1.67287e+06	182180	1.68953e+06	3.14975e+06	261955	2.79743e+06	564412	389831	109370	278753	2.15604e+06	65448.6	738235	169032	1.59551e+06	3.70193e+06	791169	279478	304430	169100	209064	122353	152879	9.93059e+06	83296.9	3.38352e+06	552223	238013	116313	437408	94746.9	22034.4	160779	228035	2.02656e+06	158282	16759.4	716361	46359.4	193852	181397	157856	244113
26-Pyridinecarboxylic acid	4.13534e+07	2.71855e+07	1.23252e+07	9.29854e+06	3.31135e+07	5.31118e+06	7.24679e+06	5.51878e+07	1.23835e+07	9.97144e+06	6.8749e+06	1.82205e+07	1.01766e+07	6.48421e+06	1.29398e+07	3.71514e+07	1.71193e+07	3.76238e+07	1.29679e+07	2.46575e+07	2.75544e+06	1.88157e+07	6.01007e+06	6.64992e+07	6.73179e+06	809608	2.89496e+07	2.11119e+07	2.93997e+07	6.62827e+06	2.5552e+07	7.73759e+06	1.79464e+07	1.44703e+07	5.0288e+07	3.20038e+07	2.59907e+07	1.71348e+07	7.47987e+06	1.00272e+07	222177	1.42922e+07	2.25724e+06	5.17378e+06	1.18649e+07	1.11383e+07	2.9151e+07	8.02967e+06	3.83833e+07
26-Dimethylpyrazine	2.86339e+07	8.3954e+07	2.57229e+07	6.4767e+07	7.09682e+07	3.81409e+07	4.35959e+07	3.74307e+07	3.45876e+07	1.87251e+07	6.11341e+07	6.20287e+07	3.29601e+07	4.76348e+07	4.02679e+07	5.8163e+07	4.02023e+07	4.2869e+07	4.91443e+07	1.2251e+08	3.22033e+07	3.07072e+07	3.16959e+07	4.58891e+07	2.35315e+07	3.03873e+07	3.98264e+07	5.97869e+07	3.14606e+07	4.24431e+07	2.48734e+07	4.24977e+07	2.88931e+07	2.61061e+07	3.53923e+07	2.14359e+08	1.96005e+08	1.75485e+07	3.02038e+07	2.27072e+07	375892	8.78084e+06	1.17527e+07	1.45395e+07	2.0246e+07	2.36173e+07	1.37944e+07	2.4352e+07	2.32195e+07
25-di-tert-Butylhydroquinone	4.3475e+06	1.06664e+07	7.54867e+06	2.71642e+06	2.53744e+06	1.09789e+07	1.05255e+07	1.27622e+06	1.10415e+06	1.29877e+07	8.80412e+06	4.8148e+06	8.8638e+06	1.33169e+06	1.06817e+06	1.36568e+07	1.76337e+06	1.22336e+06	6.71265e+06	2.73756e+06	4.36026e+06	1.07547e+06	9.95991e+06	6.74339e+06	2.08731e+06	3.25839e+06	5.09617e+06	2.07107e+06	3.65985e+06	8.10263e+06	5.08198e+06	1.36604e+07	2.17322e+06	4.23559e+06	9.46928e+06	8.64097e+06	3.18268e+06	2.58554e+06	974848	4.45079e+06	2.80956e+07	7.1891e+06	276515	1.06864e+07	1.70964e+06	5.80942e+06	1.68376e+07	6.48631e+06	6.02214e+06
25-Dimethylphenol	5.19728e+07	3.73685e+06	9.38255e+07	2.53786e+07	112217056	1.18927e+08	111742498	1.55559e+07	2.86371e+06	1.27052e+07	4.35693e+07	7.03537e+07	1.07985e+07	2.09867e+07	1.08555e+08	7.83478e+07	1.37626e+08	1.93485e+07	5.13526e+07	6.6512e+07	2.01554e+07	5.82033e+07	7.26994e+07	4.51363e+07	4.12493e+07	5.34038e+07	2.97534e+07	8.02746e+07	6.53687e+07	6.64147e+07	1.07337e+07	3.86081e+07	4.97116e+07	2.33426e+07	5.43265e+07	7.57131e+07	3.09706e+07	3.15315e+06	1.24845e+07	8.22532e+07	3.50017e+07	8.40597e+06	539507	3.80191e+07	738722	1.80762e+07	4.00344e+07	5.52093e+07	7.09542e+07
24-Quinolinediol	241361	249241	46024.2	196020	473086	42463	348832	36573.1	238725	37235.9	416873	248140	318253	237759	288470	439075	253486	212348	2.2706e+08	123636	4.1597e+06	209165	1.1886e+08	242417	225453	191873	224128	211804	5.34146e+06	286787	1.21982e+07	9.40285e+07	244750	1.37485e+07	1.02039e+08	1.32134e+08	9.07593e+07	123260	2.2704e+07	38562	37613.8	1.67742e+06	12456	46208.9	109311	36994.5	83047.7	263728	231989
24-dihydroxyheptadec-16-en-1-yl acetate	5.81249e+07	1.24512e+08	8.92301e+07	1.33469e+08	6.28536e+07	1.15773e+08	8.60554e+07	129233985	6.96805e+07	1.03031e+08	5.69287e+07	6.89467e+07	7.13161e+07	6.50821e+07	1.17423e+08	6.14303e+07	1.32038e+08	1.29276e+08	7.32134e+07	8.9165e+07	6.8181e+07	1.49226e+08	6.7115e+07	9.87868e+07	1.3526e+08	1.16475e+08	1.3671e+08	80653480	1.57367e+08	8.87545e+07	9.79193e+07	8.15957e+07	1.17046e+08	6.34352e+07	1.0196e+08	9.43953e+07	8.19671e+07	6.65966e+07	8.54315e+07	2.31246e+08	2.84766e+06	8.64019e+07	1.93533e+08	1.96409e+08	1.41187e+08	4.05079e+07	1.4925e+08	1.28768e+08	1.66094e+08
23-dihydroxypropyl 12-methyltridecanoate	3.91615e+07	4.77945e+07	2.29036e+07	5.57095e+06	7.45966e+06	3.46993e+06	3.49077e+06	1.88014e+07	2.80647e+07	1.91722e+06	4.02652e+07	1.49491e+07	2.6189e+07	2.74322e+07	2.09535e+07	3.17918e+07	8.2488e+06	8.45222e+06	1.23599e+07	2.98432e+07	3.63283e+07	3.5242e+06	1.84613e+06	1.44714e+06	1.09005e+06	1.6186e+06	3.11485e+07	1.68046e+06	2.17279e+07	1.90236e+07	7.17295e+07	3.08726e+06	1.70383e+06	1.97303e+07	1.58118e+06	1.45792e+06	6.05441e+07	2.66224e+06	6.08296e+07	2.47528e+07	1.05058e+06	7.39578e+06	2.74568e+06	3.18696e+06	7.27103e+06	4.2859e+07	3.82489e+06	5.36445e+06	7.26646e+06
2349-Tetrahydro-1H--carboline-3-carboxylic acid	2.99753e+07	3.94704e+07	3.02703e+07	5.83755e+07	5.81791e+07	4.23777e+07	6.35947e+07	3.71832e+07	2.78458e+07	3.38209e+07	3.65424e+07	6.22211e+07	4.50073e+07	4.11765e+07	4.26591e+07	4.47815e+07	5.56563e+07	4.53698e+07	4.44408e+07	2.87148e+07	3.52609e+07	3.985e+07	3.83122e+07	4.98597e+07	2.77825e+07	3.39209e+07	6.38034e+07	5.26132e+07	3.05619e+07	5.41066e+07	4.51832e+07	5.25612e+07	3.21857e+07	1.9562e+07	4.04077e+07	4.08842e+07	4.33944e+07	1.8198e+07	3.23121e+07	2.38223e+07	53127.3	1.13052e+07	23325089	2.06953e+07	1.98124e+07	2.17038e+07	2.3226e+07	2.2171e+07	2.97847e+07
22-Methylenebis_4-methyl-6-tert-butylphenol_	1516948888	1434149122	1537566642	858555825	2224932729	2402834448	2208250685	1041124221	2218992266	1057414306	2094760406	2295787697	2130413427	6.66415e+08	1192774626	2082997319	1198005485	1169014521	1375991341	228775542	4.90804e+08	2.09462e+08	5.51768e+08	2.85375e+08	4.20897e+08	7.2237e+08	1.6669e+08	1.98423e+08	6.80399e+07	9.68644e+08	2265168424	1.04299e+08	5.8267e+08	1896363313	3.50791e+07	2.28547e+08	532196101	8.60394e+06	1205253526	783845754	7.43248e+08	733451794	9.49253e+06	5.5766e+08	1.61279e+08	6.45834e+08	6.30883e+08	2.89182e+08	647147136
22-Dimethylglutaric acid	3.06797e+06	5.50243e+06	3.82163e+06	1.56963e+06	1.3796e+06	4.02077e+06	2.65312e+06	2.36564e+06	4.02304e+06	3.49001e+06	6.9768e+06	2.95128e+06	4.9289e+06	1.10017e+06	3.85048e+06	6.7037e+06	5.16504e+06	3.99896e+06	3.89139e+06	1.53481e+06	2.4065e+06	7.09519e+06	1.81867e+06	3.1302e+06	3.30828e+06	1.7928e+06	2.13028e+06	2.90425e+06	2.13508e+07	1.43825e+07	3.10443e+06	9.35741e+06	1.65402e+06	4.72219e+06	4.14059e+06	974785	1.32609e+06	1.15103e+06	1.36424e+06	4.35167e+06	2.7986e+06	2.22066e+06	76068.6	2.52283e+06	650130	5.06736e+06	4.06719e+06	879208	4.33019e+06
220-dihydroxy-13-methoxy-47172222-pentamethyl-5102123-tetraoxahexacyclo_18.2.1.0aa.0a.0a.0a_tricosa-6_14_712-trien-11-one	2.52811e+06	178110	1.30353e+06	1.50236e+06	162602	1.80781e+06	334208	176425	902313	758939	1.71397e+06	437414	1.29148e+06	1.40168e+06	308825	305547	237332	642677	201664	2.70606e+06	1.06694e+06	1.7115e+06	269810	924654	1.55994e+06	1.07246e+06	590243	298127	566910	1.52576e+06	2.15535e+06	1.00058e+06	890322	394592	200542	909146	1.39475e+06	1.9606e+06	145011	984429	30592.7	332224	1.15375e+06	478160	598599	3.0001e+06	297029	397313	1.11359e+06
2-_Acetylamino_hexanoic acid	1.47285e+06	2.29345e+06	2.64112e+06	1.84047e+06	5.90517e+06	4.11581e+06	4.39545e+06	1.02851e+06	2.152e+06	2.8731e+06	2.61438e+06	713519	2.2206e+06	1.18659e+06	8.50149e+06	1.5978e+06	2.61666e+06	2.62004e+06	1.2716e+06	584520	794833	549064	1.69842e+06	1.62547e+06	1.61435e+06	633042	421552	2.99996e+06	865800	1.89223e+06	1.59467e+06	1.45689e+06	1.61047e+06	784497	2.54506e+06	9.78778e+06	2.18906e+06	135387	530559	1.21347e+07	4.08874e+06	2.91592e+06	122773	1.09739e+07	2.67416e+06	609040	1.86215e+06	1.21277e+06	2.71291e+06
2-_acetylamino_-4-_methylthio_butanoic acid	5.82839e+06	5.43576e+06	5.8485e+06	3.9043e+06	6.96472e+06	1.6134e+07	6.0743e+06	6.66433e+06	1.07296e+07	6.97861e+06	6.3214e+06	1.28072e+07	5.83798e+06	1.34525e+06	4.52408e+07	1.39456e+07	1.77627e+07	9.94008e+06	9.36118e+06	4.4403e+06	7.1723e+06	3.00926e+07	1.27384e+07	3.48332e+07	2.24628e+07	3.48304e+06	5.17556e+06	3.94406e+07	5.62265e+06	7.97335e+06	5.08418e+06	9.24737e+06	5.90235e+06	3.02837e+07	3.04108e+07	3.09408e+07	1.1148e+07	925256	4.41946e+06	3.65776e+07	1.33694e+07	6.16105e+06	58235.9	1.99523e+07	4.99398e+06	4.20496e+06	1.12557e+07	6.71501e+06	3.18841e+07
2-_acetylamino_-3-_1H-indol-3-yl_propanoic acid	1.22963e+06	2.2371e+06	1.06939e+06	1.93912e+06	2.88446e+06	1.08538e+06	1.4359e+06	2.35758e+06	2.29819e+06	807756	2.29689e+06	1.40786e+06	741255	1.41168e+06	3.6612e+06	1.6789e+06	1.31042e+06	3.11547e+06	1.44439e+06	3.91004e+06	1.00072e+06	1.1165e+06	635597	1.03353e+06	972117	739228	1.54173e+06	912589	5.06499e+06	1.07288e+06	2.77847e+06	1.01228e+06	528926	579659	1.16237e+06	4.59327e+06	3.40441e+06	910869	864522	4.73125e+06	125419	624827	928425	1.68733e+06	878042	960458	896351	5.63025e+06	1.46366e+06
2-_8-Hydroxy-4a8-dimethyldecahydro-2-naphthalenyl_acrylic acid	3.15812e+06	3.47155e+06	2.37416e+06	958073	4.31007e+06	3.7991e+06	4.69172e+06	2.69145e+06	1.74554e+06	2.52039e+06	5.79694e+06	2.41731e+06	4.59126e+06	895211	1.71989e+06	5.11844e+06	5.60843e+06	3.65975e+06	6.18454e+06	1.59232e+06	1.3669e+06	2.34653e+06	4.24407e+06	2.48084e+06	2.45562e+06	2.0789e+06	2.03065e+06	4.2482e+06	1.65288e+06	5.87218e+06	1.53535e+06	4.93311e+06	1.8017e+06	1.77618e+06	3.00899e+06	2.43878e+06	1.72695e+06	380934	2.58111e+06	2.05566e+06	1.54991e+06	1.4359e+06	23366.9	1.45771e+06	299962	3.94692e+06	2.19067e+06	2.17374e+06	2.03491e+06
2-_34-dihydroxyphenyl_-57-dihydroxy-34-dihydro-2H-1-benzopyran-4-one	201166	230537	966845	191371	202713	286328	787856	194743	200373	960173	2.4817e+06	7.48099e+06	1.50326e+06	3.42861e+06	3.70789e+06	1.58681e+07	2.82136e+06	524884	3.397e+07	1.0766e+06	1.97486e+06	1.04057e+06	641764	190470	184686	676621	1.37616e+06	326510	477818	6.02022e+06	1.03419e+06	4.33106e+06	4.72909e+06	1.01347e+07	1.21813e+07	7.93103e+06	9.28167e+06	4.26903e+06	236043	6.94346e+06	83126.7	743140	1.6978e+07	9.32535e+06	612179	6.94104e+06	2.33592e+07	1.50234e+06	1.31613e+07
2-_2-amino-3-methylbutanamido_-3-phenylpropanoic acid	3.80278e+06	9.69025e+06	5.52384e+06	6.71137e+06	4.70549e+06	7.3755e+06	4.44064e+06	6.86377e+06	3.11702e+06	2.40104e+07	4.08077e+06	1.09968e+07	4.60567e+06	2.95261e+06	1.01757e+07	5.90706e+06	5.52419e+06	4.12221e+06	8.0476e+06	4.97881e+06	8.13282e+06	7.76866e+06	4.09545e+06	6.36593e+06	5.02293e+06	1.55865e+07	5.79396e+06	8.69904e+06	4.71779e+06	3.19085e+06	1.35116e+07	1.19083e+07	3.13307e+06	2.89795e+06	1.31577e+07	4.66016e+06	4.31048e+06	2.95107e+06	2.65579e+06	1.06465e+07	249061	3.10357e+06	3.25302e+06	2.83378e+06	4.58851e+06	5.48586e+06	3.81605e+06	3.90526e+06	6.29702e+06
2-_1415-Epoxyeicosatrienoyl_ glycerol	1.41102e+08	1.37797e+08	78002977	7.25633e+07	5.52596e+07	7.21267e+07	4.13341e+07	6.1928e+07	9.11047e+07	7.07646e+07	6.31244e+07	1.16118e+08	5.16656e+07	4.45073e+07	6.04101e+07	5.16998e+07	1.95415e+07	5.09605e+07	4.88818e+07	1.91198e+08	1.04367e+08	5.90827e+07	4.25783e+07	1.18302e+08	5.8685e+07	3.64152e+07	1.60999e+08	4.65896e+07	2.09778e+08	2.29153e+07	215786356	2.30425e+07	8.62582e+07	2.48569e+08	1.02223e+08	8.08456e+07	1.91512e+08	1.46238e+08	1.52344e+08	1.20013e+07	272302	1.96813e+07	7.95001e+06	2.39547e+07	1.90202e+07	3.45739e+07	3.02994e+07	7.74145e+06	3.16566e+07
1-Vinylimidazole	4.04104e+07	6.0154e+07	3.42927e+07	5.69104e+07	6.91755e+07	4.86038e+07	7.87079e+07	2.7074e+07	3.20881e+07	4.13939e+07	9.09982e+07	5.17295e+07	5.10918e+07	7.49424e+07	7.0729e+07	7.93848e+07	6.37388e+07	2.99468e+07	109279781	1.25179e+08	7.4764e+07	6.88954e+07	7.37774e+07	8.99575e+07	4.66197e+07	6.42137e+07	3.0191e+07	1.13685e+08	7.10558e+07	1.22366e+08	4.78742e+07	1.08271e+08	7.56078e+07	4.61676e+07	7.78169e+07	1.62339e+08	1.17171e+08	4.65868e+07	2.07871e+07	5.95615e+07	486919	3.93452e+07	5.04332e+07	4.17957e+07	5.04529e+07	5.18522e+07	6.45185e+07	5.07026e+07	6.78523e+07
1-Stearoylglycerol	7.99147e+08	1266957898	1208316424	1043481928	1093140044	1290654437	1231091730	7.85924e+08	9.34902e+08	1239437658	8.04759e+08	1481731769	1031154952	1131938766	8.00979e+08	9.62989e+08	8.5221e+08	9.56188e+08	1369065393	2088115102	2087208358	1794069310	2467845518	1371013931	1561993007	2617011293	1326952969	1502737751	1157277377	2556542788	1362794873	1391564282	1619486897	939221820	7.5516e+08	1424808924	1830739960	1407707946	8.61047e+08	4052898462	4.41553e+07	2539123287	3659567923	3033152354	2736720246	3202899793	3365134975	2780396596	4098304234
1-Methyladenine	2.88157e+06	4.83e+06	4.17177e+06	3.4339e+06	2.57609e+06	4.51712e+06	3.00829e+06	1.29292e+06	2.10499e+06	1.66028e+06	1.03902e+06	824199	1.98567e+06	1.9056e+06	2.50315e+06	4.57345e+06	2.817e+06	2.0691e+06	4.93125e+06	828646	1.5006e+06	1.66967e+06	1.06169e+06	1.51943e+06	1.22389e+06	853067	651078	1.37281e+06	748292	525238	951542	1.60932e+06	968883	3.5458e+06	2.38306e+06	2.79461e+06	2.47343e+06	762546	456368	1.59367e+06	99413.5	1.70465e+06	1.77804e+06	1.37928e+06	608727	2.06995e+06	1.35347e+06	1.85746e+06	1.01834e+06
1-Methyl-36-_1H2H_-pyridazinedione	2.0468e+07	2.23191e+07	2.76175e+07	6.78055e+06	3.38932e+07	5.96955e+07	1.77709e+07	6.63018e+06	6.06411e+06	2.79577e+07	1.99824e+07	2.48547e+07	2.88375e+07	3.23826e+06	1.22341e+07	4.65176e+07	3.43163e+07	3.23863e+07	5.2244e+07	4.68968e+06	1.02098e+07	4.45589e+06	1.37385e+07	1.02528e+07	4.27327e+06	6.27069e+06	2.94494e+06	2.31765e+07	2.39037e+06	1.49101e+07	6.00076e+06	2.94538e+07	5.82445e+06	1.51194e+07	2.46739e+07	1.4995e+07	2.00992e+07	1.99542e+06	7.55254e+06	1.80289e+07	1.42379e+07	1.54599e+07	1.27751e+06	1.62421e+07	3.21148e+06	2.75187e+07	1.86162e+07	1.07554e+07	1.35545e+07
1-methyl 4-__5R9S13S_-5913-trimethyltetracyclo_11.2.1.0aa.0a_hexadec-14-en-5-yl_methyl butanedioate	9.07061e+07	2.05821e+08	1.5742e+08	1.83e+08	9.39108e+07	1.7274e+08	1.40087e+08	1.69029e+08	9.51879e+07	191540344	9.79208e+07	1.52193e+08	107818108	9.23186e+07	1.40798e+08	1.32702e+08	2.45742e+08	2.06772e+08	1.33419e+08	1.10444e+08	2.78013e+07	2.17327e+08	1.12346e+08	1.95847e+08	1.81211e+08	1.76978e+08	2.74271e+08	1.54417e+08	2.04946e+08	1.80839e+08	1.60243e+08	1.34796e+08	1.84273e+08	1.04026e+08	2.12629e+08	143610221	1.45499e+08	1.28777e+08	1.23205e+08	1.21741e+08	146922	5.793e+07	1.28305e+08	1.05008e+08	9.00736e+07	9.19219e+07	1.08076e+08	7.94564e+07	112840152
1-Linoleoyl glycerol	1.09065e+08	2.55563e+08	1.33846e+08	2.20503e+08	1.80403e+08	253597114	228737023	3.31939e+08	1.17375e+08	2.00711e+08	1.28321e+08	2.46088e+08	1.55978e+08	1.40915e+08	1.98539e+08	2.44901e+08	3.40927e+08	2.59918e+08	3.0465e+08	2.31932e+08	8.2515e+07	3.65938e+08	3.58022e+08	5.48249e+08	2.6663e+08	3.7783e+08	5.84414e+08	4.6357e+08	4.60447e+08	3.47323e+08	3.54411e+08	3.93307e+08	5.86524e+08	2.77926e+08	5.47545e+08	460878231	2.39195e+08	3.97656e+08	186371680	571406146	3.6998e+06	2.51201e+08	552146426	7.84353e+08	4.75813e+08	2.12432e+08	6.9605e+08	4.67346e+08	6.5494e+08
19_R_-Hydroxy prostaglandin A2	28688.1	27137.9	35523.4	20927.3	37236.5	87161.5	40457.7	28727.5	30289.2	27403.8	51467.4	1.56632e+06	46791.3	15222.7	29011.1	48212.2	40521.8	30205.5	44151	2.2881e+06	4.22159e+06	4.50975e+06	3.31611e+06	1.77844e+06	2.78785e+06	2.88828e+06	2.82041e+06	3.14131e+06	2.69806e+06	5.57685e+06	2.36805e+06	4.3527e+06	4.02968e+06	1.46262e+06	3.93626e+06	2.22372e+06	2.70018e+06	11532.3	1.76523e+06	4.17974e+06	808794	375654	51588.8	858674	865062	1.53689e+06	1.0451e+06	1.33e+06	3.96204e+06
18-beta-Glycyrrhetinic acid	4.60232e+07	3.92171e+07	6.89523e+07	3.21657e+07	6.95371e+07	5.16613e+07	6.34945e+07	4.15106e+07	6.93533e+07	8.90705e+07	7.20695e+07	3.92073e+07	8.59119e+07	7.03572e+07	3.88126e+07	7.22127e+07	5.51668e+07	5.86767e+07	5.77888e+07	3.39607e+07	4.28922e+07	3.80095e+07	3.51374e+07	2.5532e+07	1.86371e+07	3.59024e+07	3.94345e+07	4.12011e+07	3.54001e+07	3.87565e+07	4.32719e+07	4.92913e+07	3.89109e+07	4.39566e+07	4.51261e+07	4.39931e+07	6.0444e+07	3.9707e+07	7.61263e+07	3.49536e+07	1.35685e+07	51345314	8.36953e+07	5.83994e+07	4.76791e+07	3.77032e+07	6.74317e+07	6.69486e+07	5.82399e+07
17alpha-Hydroxyprogesterone	2.40102e+07	7.15156e+07	5.2279e+07	5.63208e+07	5.21309e+07	4.716e+07	6.40308e+07	5.20018e+07	2.00842e+07	1.13307e+08	3.19252e+07	7.52893e+07	4.15638e+07	3.72403e+07	3.5672e+07	5.97851e+07	1.90493e+08	8.25112e+07	9.26956e+07	3.94241e+07	5.2653e+07	9.1138e+07	5.82297e+07	8.52168e+07	7.99646e+07	8.49766e+07	1.13224e+08	6.91454e+07	8.47231e+07	7.78198e+07	7.50863e+07	1.03006e+08	1.05151e+08	4.87566e+07	9.87626e+07	6.50389e+07	6.59254e+07	9.49554e+07	4.74734e+07	1.53716e+08	1.9338e+06	6.54857e+07	1.33189e+08	1.12392e+08	8.47428e+07	8.09834e+07	1.36108e+08	6.02793e+07	1.51319e+08
16alpha-Hydroxyestrone	57458.2	20825.6	41324.1	15675.2	44171.3	87252.1	42311.2	27558	202675	221309	425292	27456.9	53046.6	38919.8	93790.5	49111.2	39419.1	96822.8	68945.8	967708	1.16663e+06	499409	1.1931e+06	817576	1.20032e+06	1.289e+06	1.14301e+06	244547	704042	1.33553e+06	1.20016e+06	1.40518e+06	1.65513e+06	579941	1.3932e+06	801904	871723	9399.82	1.98296e+06	17976.4	14821	13094.6	8501.72	15579.2	8442.07	17979.9	17366.3	26402.1	16668.4
16-Hydroxyhexadecanoic acid	5.16897e+07	7.0123e+07	3.77387e+07	1.44777e+07	7.79296e+07	3.64113e+07	7.46889e+07	4.96406e+07	4.1164e+07	3.69577e+07	7.46646e+07	5.34508e+07	5.50514e+07	1.66439e+07	4.89109e+07	9.04668e+07	5.20176e+07	4.1496e+07	7.78488e+07	3.50317e+07	5.46779e+07	1.27754e+07	5.60205e+07	3.13672e+07	1.45528e+07	2.33559e+07	1.43096e+07	5.67814e+07	3.04527e+07	5.84596e+07	3.04141e+07	6.43167e+07	3.14013e+07	3.40987e+07	2.66774e+07	2.63781e+07	3.42049e+07	9.66389e+06	2.89298e+07	3.61693e+07	1.15309e+08	3.44612e+07	2.11145e+06	4.40658e+07	7.89048e+06	8.16233e+07	3.27238e+07	3.59622e+07	3.57071e+07
16-Heptadecyne-124-triol	9.85183e+06	1.93523e+07	1.28222e+07	1.31339e+07	1.18611e+07	1.29844e+07	13098177	1.11653e+07	6.56741e+06	2.79418e+07	1.00491e+07	1.23947e+07	9.27223e+06	9.77797e+06	5.79735e+06	1.09393e+07	1.3147e+07	8.80286e+06	1.22895e+07	1.08809e+07	1.16972e+07	2.44009e+07	1.45301e+07	2.84452e+07	2.04604e+07	2.61703e+07	3.50481e+07	2.07844e+07	2.57823e+07	2.4395e+07	1.48281e+07	3.62495e+07	2.5585e+07	1.31244e+07	2.22032e+07	1.46766e+07	1.52036e+07	2.99987e+07	9.31529e+06	7.53179e+06	2.61734e+06	13722273	2.09795e+07	1.83745e+07	1.32069e+07	2.62273e+07	1.53076e+07	1.12067e+07	3.07132e+07
1616-Dimethyl prostaglandin A2	2.74479e+06	7.38029e+06	5.01233e+06	4.50593e+06	1.37421e+06	9.69377e+06	2172573	6.70596e+06	4.37028e+06	8.48442e+06	8.50851e+06	5.1852e+06	9.73149e+06	2.7071e+06	3.96519e+06	2.68497e+06	4.98509e+06	7.81231e+06	6.05367e+06	3.49925e+06	8.46299e+06	6.31579e+06	1.1451e+07	4.86072e+06	5.68705e+06	9.01694e+06	6.1757e+06	7.9772e+06	8.38192e+06	1.45708e+07	4.97777e+06	1.72872e+07	1.23821e+07	7.27167e+06	6.418e+06	4.44165e+06	5.19528e+06	8.83084e+06	1.02055e+07	5.91367e+06	135132	5.55873e+06	9.20504e+06	4.3071e+06	2.27209e+06	8.35084e+06	5.64874e+06	4.26781e+06	7.79496e+06
14_S_-HDHA	2.18526e+08	2.18179e+08	1.73029e+08	7.53499e+07	8.71645e+07	7.77437e+07	6.75432e+07	1.02113e+08	155808954	8.48642e+07	1.23729e+08	1.259e+08	1.04306e+08	7.526e+07	7.62389e+07	1.11686e+08	4.03958e+07	6.46838e+07	5.72123e+07	2.58395e+08	2.03739e+08	6.67975e+07	4.99949e+07	1.34421e+08	5.77078e+07	2.99204e+07	2.18796e+08	4.84374e+07	2.55424e+08	3.4271e+07	3.40213e+08	2.8182e+07	8.68425e+07	2.99976e+08	1.13673e+08	8.97901e+07	2.74171e+08	246964594	3.02626e+08	1.12569e+07	340833	2.35235e+07	1.49608e+07	3.41139e+07	2.49061e+07	5.06488e+07	4.72588e+07	1.63389e+07	4.17895e+07
13Z16Z-Docosadienoic Acid	2.61989e+07	1.35094e+07	1.76426e+07	5.05101e+06	8.16595e+06	1.72644e+07	7.75964e+06	8.56915e+06	1.12819e+07	2.82956e+07	2.75024e+07	8.0655e+06	1.36612e+07	2.81979e+06	1.22265e+07	1.98877e+07	1.39389e+07	1.22065e+07	1.78053e+07	1.31365e+07	1.55364e+07	1.15232e+07	1.2345e+07	1.06617e+07	9.26309e+06	8.69961e+06	8.00408e+06	1.14031e+07	8.2002e+06	1.65945e+07	1.04143e+07	1.95953e+07	1.1551e+07	7.75644e+06	2.1623e+07	1.00199e+07	1.92206e+07	2.38928e+06	9.14693e+06	9.31158e+06	9.94051e+06	8.80609e+06	326260	9.67225e+06	1.61868e+06	1.2605e+07	1.35758e+07	4.77908e+06	1.34079e+07
13-HpODE	5.69819e+06	1.49601e+07	1.1093e+07	8.90815e+06	1.06768e+07	1.09826e+07	1.8289e+07	1.09685e+07	8.21816e+06	6.30669e+06	3.01175e+06	1.25713e+07	8.85008e+06	8.74388e+06	9.6179e+06	1.0316e+07	3.49304e+07	2.42781e+07	8.85064e+06	1.06262e+07	1.1062e+07	9.83132e+06	7.14946e+06	8.36053e+06	9.41126e+06	9.45067e+06	1.35577e+07	8.19742e+06	9.0788e+06	1.09366e+07	1.06856e+07	8.73357e+06	1.33189e+07	1.2354e+07	8.67097e+06	1.4469e+07	7.48704e+06	1.0528e+07	1.41681e+07	1.79813e+07	961397	2.7122e+06	1.21667e+07	1.0157e+07	2.10399e+07	4.88595e+06	8.92668e+06	2.1102e+07	3.2124e+07
13_S_-HpOTrE	2.53419e+06	6.41826e+06	4.40783e+06	1.57578e+06	3.17171e+06	2.56143e+06	2.48035e+06	4.07497e+06	2.4688e+06	2.10789e+06	3.13945e+06	3.56102e+06	3.44368e+06	1.08889e+06	3.51558e+06	3.99671e+06	1.78402e+07	9.4423e+06	4.92973e+06	2.91854e+06	4.17255e+06	2.57324e+06	4.32717e+06	3.2933e+06	3.30056e+06	3.31382e+06	3.63306e+06	3.75567e+06	3.96867e+06	3.73605e+06	3.49183e+06	3.16971e+06	5.07114e+06	2.03361e+06	5.36768e+06	6.29198e+06	3.08585e+06	647033	2.56665e+06	1.31624e+07	3.71026e+06	1.99634e+06	29528.6	5.04214e+06	955903	2.43253e+06	4.59964e+06	5.33722e+06	6.98949e+06
12_13_-DiHOME	4.05703e+07	1.05016e+08	5.8291e+07	3.9888e+07	5.39974e+07	4.61931e+07	5.99276e+07	7.16792e+07	5.3569e+07	4.58725e+07	3.90389e+07	4.31045e+07	4.03575e+07	3.85792e+07	33022912	4.14971e+07	4.94496e+07	3.49303e+07	7.82874e+07	5.49787e+07	4.59515e+07	51446735	4.81785e+07	5.33088e+07	5.18084e+07	2.4352e+07	5.64188e+07	6.34324e+07	6.17443e+07	5.83146e+07	4.29123e+07	5.61151e+07	6.48832e+07	3.65796e+07	6.17058e+07	5.76774e+07	5.7586e+07	1.02711e+08	4.80492e+07	4.13618e+07	8.81862e+06	6.86635e+07	7.18638e+07	7.1776e+07	6.11267e+07	6.30238e+07	7.4177e+07	7.61294e+07	3.22134e+07
11-Deoxy prostaglandin F1alpha	8.93426e+06	6.28761e+06	8.038e+06	6.00505e+06	6.58443e+06	4.78208e+06	7.39875e+06	4.08571e+06	6.1984e+06	5.32849e+06	6.70314e+06	7.11801e+06	6.68879e+06	6.38832e+06	4.8192e+06	1.10963e+07	4.1113e+06	5.63952e+06	6.17775e+06	4.68301e+06	3.47917e+06	2.61645e+06	6.75767e+06	2.41786e+06	3.27603e+06	3.4159e+06	4.83294e+06	2.4726e+06	2.35337e+06	4.34217e+06	7.49403e+06	3.54802e+06	3.36671e+06	6.74952e+06	2.78589e+06	3.89734e+06	1.61783e+06	2.02048e+06	6.97359e+06	2.94842e+06	166434	4.5601e+06	3.92989e+06	3.24461e+06	1.42183e+06	2.4858e+06	3.09354e+06	1.78156e+06	3.0287e+06
11_Z_-Eicosenoic acid	285821243	2.81352e+08	2.47299e+08	1.00943e+08	2.40315e+08	2.94225e+08	221882204	2.22753e+08	2.59365e+08	4.13142e+08	4.68513e+08	1.86519e+08	2.45318e+08	7.09286e+07	2.69072e+08	3.47361e+08	3.11416e+08	2.80086e+08	2.93072e+08	2.41454e+08	2.29521e+08	2.81173e+08	2.87145e+08	255003170	244307688	2.17723e+08	2.18725e+08	2.61518e+08	2.37079e+08	2.84883e+08	2.81642e+08	3.14124e+08	2.74618e+08	1.87859e+08	3.00515e+08	2.90967e+08	3.34406e+08	6.39615e+07	1.90564e+08	3.247e+08	4.20533e+08	2.22493e+08	1.01925e+07	3.24207e+08	6.13463e+07	2.70263e+08	2.99403e+08	163731950	3.40946e+08
11_Z_14_Z_-Eicosadienoic acid	162493345	1.17525e+08	1.20995e+08	3.82755e+07	1.8293e+08	115760699	1.41641e+08	1.1763e+08	1.04099e+08	1.58824e+08	1.21752e+08	8.71993e+07	130749892	3.95084e+07	1.7564e+08	4.46123e+08	1.69955e+08	1.73087e+08	1.3688e+08	1.02812e+08	1.0549e+08	1.00289e+08	2.52381e+08	1.08299e+08	8.6566e+07	6.80411e+07	1.07768e+08	8.65705e+07	1.01649e+08	1.18039e+08	2.06963e+08	1.86281e+08	1.32945e+08	8.56326e+07	127700208	7.55617e+07	3.49016e+08	3.65479e+07	8.39399e+07	1.40893e+08	1.70943e+08	1.31912e+08	5.10593e+06	1.10602e+08	3.30027e+07	1.78522e+08	1.72192e+08	9.95426e+07	1.93376e+08
11_Z_14_Z_17_Z_-Eicosatrienoic acid	7.35908e+08	5.21773e+08	5.55223e+08	1.95475e+08	6.84521e+08	4.96167e+08	6.12231e+08	4.57917e+08	5.26131e+08	1083308910	8.33495e+08	4.56156e+08	664443359	2.33609e+08	4.48386e+08	6.57885e+08	5.23793e+08	5.18669e+08	8.32201e+08	3.38006e+08	3.43539e+08	214329785	4.89788e+08	4.10029e+08	2.76591e+08	2.44281e+08	3.20158e+08	4.79843e+08	448992420	6.36283e+08	2.60475e+08	9.01313e+08	3.27735e+08	499539515	3.56516e+08	2.46073e+08	5.85223e+08	1.93844e+08	2.88024e+08	3.13481e+08	6.96195e+08	7.43404e+08	7.92922e+07	5.24021e+08	1.41492e+08	6.77908e+08	8.87791e+08	4.64418e+08	6.63449e+08
1-_5-_hydroxymethyl_-258a-trimethyl-144a56788a-octahydronaphthalen-1-yl_methyl-4-methylidene-7-oxabicyclo_4.1.0_heptane-235-triol	2.87207e+07	5.04334e+07	2.51419e+07	2.43569e+07	1.89092e+07	2.76624e+07	1.12882e+07	3.14256e+07	2.36499e+07	1.25255e+07	1.92442e+07	1.73275e+07	2.06565e+07	2.39495e+07	3.51837e+07	1.79591e+07	3.44017e+07	4.06571e+07	4.12507e+07	5.49116e+07	2.31733e+07	2.32344e+07	2.30988e+07	3.32913e+07	2.34302e+07	2.36017e+07	2.4085e+07	2.86717e+07	2.80624e+07	3.10153e+07	3.10642e+07	3.1619e+07	4.24756e+07	1.68521e+07	2.35415e+07	2.83353e+07	2.43915e+07	1.76526e+07	3.35279e+07	2.2695e+07	229802	1.37714e+07	1.07168e+07	1.63351e+07	1.47211e+07	1.76322e+07	1.1385e+07	2.57164e+07	1.41877e+07
1-_4-hydroxy-5-_hydroxymethyl_tetrahydrofuran-2-yl_pyrimidine-24_1H3H_-dione	2.2443e+08	1.96884e+08	2.6264e+08	1.22398e+08	1.97241e+08	3.15343e+08	1.62688e+08	1.1165e+08	1.24021e+08	1.12818e+08	1.00794e+08	1.52117e+08	2.06285e+08	6.89791e+07	1.95902e+08	2.70438e+08	1.83564e+08	1.97935e+08	2.80061e+08	7.98514e+07	8.70794e+07	8.49666e+07	6.94542e+07	7.95731e+07	8.04341e+07	5.5516e+07	5.24946e+07	1.06815e+08	3.96838e+07	1.85014e+07	7.29397e+07	1.23075e+08	3.71066e+07	1.62275e+08	1.1884e+08	1.58047e+08	1.46345e+08	1.10622e+07	5.00816e+07	1.19777e+08	139302017	1.23994e+08	1.62245e+06	1.25803e+08	2.5457e+07	1.36954e+08	1.1353e+08	1.1412e+08	1.1624e+08
15-Isoquinolinediol	436861533	7.27416e+08	8.62318e+08	3.29441e+08	6.46737e+08	8.49876e+08	9.47657e+08	5.96349e+08	6.08253e+08	7.58858e+08	8.66547e+08	8.76558e+08	5.27468e+08	2.49172e+08	3.88255e+08	3.53633e+08	9.30535e+08	7.6719e+08	1046879673	6.89176e+08	663862726	6.51795e+08	5.74651e+08	8.21747e+08	6.54223e+08	7.91141e+08	7.91127e+08	877609289	5.25985e+08	1309256476	4.50342e+08	822545300	7.74252e+08	4.06224e+08	6.88953e+08	7.2875e+08	5.6411e+08	1.95645e+08	3.30975e+08	8.68957e+08	6.80789e+08	499360021	1.51171e+07	667808834	1.86076e+08	7.92208e+08	6.23864e+08	8.67071e+08	7.40895e+08
14-dihydroxyheptadec-16-en-2-yl acetate	8.98003e+06	1.2271e+07	9.91395e+06	1.9363e+07	1.45221e+07	1.3942e+07	6.43825e+06	4.23722e+06	6.49346e+06	8.79332e+06	1.24677e+07	6.21761e+07	1.51368e+07	5.35525e+06	1.34193e+07	1.3923e+07	2.61432e+07	1.99711e+07	2.05958e+07	1.37521e+06	9.28897e+06	3.22107e+06	2.44599e+06	3.99176e+06	2.26405e+06	3.80733e+06	1.43444e+06	1.22484e+06	1.52302e+06	1.35408e+07	5.96658e+06	5.52701e+06	2.94866e+06	955045	4.83748e+06	2.794e+06	3.08628e+06	7.85791e+06	1.6315e+06	6.73929e+07	477990	1.77508e+07	1.2031e+07	9.18917e+06	2.17934e+07	8.8976e+07	1.31409e+07	4.32931e+06	2.42759e+07
14-Androstadiene-317-dione	3.6047e+06	2.29074e+06	3.08838e+06	2.62191e+06	4.77011e+06	6.1387e+06	3.13468e+06	1.19402e+06	9.97998e+06	1.35419e+06	4.53835e+06	3.9265e+06	4.48807e+06	3.30353e+06	1.79546e+06	3.16368e+06	914354	1.27408e+06	1.69029e+06	282890	333299	403787	305124	364646	372795	402369	430885	357287	325430	390106	3.39579e+06	369976	443717	4.03361e+06	337885	332229	284988	330321	2.49018e+06	446525	101464	979445	424633	359637	372959	789538	402273	322706	1.19938e+06
12-dihydroxyheptadec-16-yn-4-yl acetate	1.21397e+07	2.79456e+07	1.41247e+07	1.66487e+07	1.53681e+07	1.11687e+07	9.34168e+06	8.90018e+06	6.75758e+06	1.23323e+07	1.19067e+07	2.1699e+07	2.03475e+07	1.01572e+07	8.80083e+06	1.56601e+07	3.10577e+07	2.24601e+07	1.76631e+07	6.14036e+06	1.0587e+07	1.64867e+07	1.10516e+07	8.52568e+06	1.16374e+07	7.84535e+06	1.33558e+07	2.17427e+07	1.06721e+07	1.31893e+07	1.35812e+07	1.24915e+07	1.18547e+07	1.96557e+07	1.10185e+07	1.52522e+07	9.81988e+06	1.21852e+07	6.90026e+06	3.71355e+07	709907	1.37758e+07	1.19853e+07	2.54056e+07	1.93242e+07	2.52517e+07	2.56674e+07	1.24448e+07	2.28576e+07
1-_4-Methyl-1-piperazinyl_-2-__3R4S_-3-_5-_4-_2-methyl-2-propanyl_phenyl_-12-oxazol-3-ylmethyl_-4-piperidinyl_ethanone	1.36785e+07	1.06463e+07	5.17223e+06	9.33823e+06	3.89211e+06	1.07308e+07	2.73854e+06	1.68928e+07	1.07648e+07	498057	3.36554e+06	1.27428e+06	7.71278e+06	1.25799e+07	1.76869e+07	559720	1.13654e+07	2.23509e+07	1.60456e+07	1.62465e+07	3.92896e+06	1.27509e+07	1.546e+07	1.38223e+07	1.60503e+07	1.61193e+07	1.56949e+07	1.40748e+07	1.75655e+07	5.20358e+06	1.09874e+07	1.38757e+07	1.71593e+07	1.11552e+07	4.20252e+06	1.90593e+07	2.09941e+06	197348	1.77147e+07	1.54962e+07	118631	6.00542e+06	1.44431e+06	1.26265e+07	1.0913e+07	1.29753e+07	933611	1.37015e+07	3.77458e+06
1-_3-hydroxy-3-methylpent-4-en-1-yl_-2558a-tetramethyl-decahydronaphthalen-2-ol	3.03996e+06	1.55792e+07	1.2265e+07	3.79618e+06	4.19554e+06	1.02372e+07	4.46603e+06	2.21044e+06	3.52542e+06	5.07383e+07	3.47316e+06	3.09016e+06	2.84641e+06	2.43201e+06	2.33645e+06	2.95008e+06	8.89736e+06	2.53289e+06	3.50728e+06	1.12007e+06	4.30769e+06	4.92359e+06	1.15925e+07	5.16181e+06	2.11105e+06	2.67414e+06	5.93803e+06	7.65542e+06	2.62949e+06	5.44808e+06	9.78878e+06	5.53706e+06	2.48423e+06	4.72521e+06	6.77729e+06	4.08393e+06	1.45992e+07	5.20352e+06	2.89581e+06	3.24862e+06	871735	1.45536e+06	4.43317e+06	1.76241e+06	3.63765e+06	1.71644e+06	5.54232e+06	1.2742e+06	7.20574e+06
1-_133-Trimethyl-23-dihydro-1H-indol-2-yliden_acetone	3.58022e+06	3.47972e+06	1.68295e+07	3.7417e+06	4.96696e+06	3.4725e+06	7.18229e+06	4.76926e+06	3.02179e+06	3.84003e+06	6.35451e+06	3.18617e+06	4.61814e+06	3.56823e+07	2.38946e+06	2.75098e+06	7.52231e+06	1.12483e+07	5.8875e+06	3.12608e+06	5.59885e+06	995718	4.8538e+06	1.77931e+06	2.85455e+06	3.85095e+06	3.58973e+06	7.14862e+06	5.13592e+06	8.42868e+06	1.05027e+06	5.71673e+06	4.3542e+06	1.80016e+06	5.04111e+06	3.87961e+06	2.88173e+06	3.25712e+06	9.41741e+06	5.50764e+06	155637	6.07478e+06	6.95472e+06	8.01675e+06	5.3617e+06	3.69095e+06	9.46732e+06	9.15123e+06	9.70489e+06
_S_-Equol	2.06577e+07	4.67907e+07	4.18146e+07	5.18012e+07	67295414	4.77755e+07	5.47726e+07	4.58337e+07	2.36758e+07	5.22618e+07	3.30943e+07	6.06524e+07	5.25526e+07	4.65196e+07	3.40397e+07	4.24724e+07	8.07709e+07	8.62881e+07	4.71377e+07	5.82196e+07	5.49951e+07	7.88284e+07	5.4706e+07	4.99859e+07	5.0986e+07	6.69747e+07	7.24121e+07	5.46368e+07	5.13233e+07	6.42832e+07	3.70972e+07	7.59587e+07	7.28495e+07	2.30462e+07	4.18459e+07	5.76795e+07	4.05886e+07	3.03345e+07	5.76524e+07	9.50552e+07	48077.9	1.48622e+07	177932	148712	140788	3.11264e+07	6.13032e+07	6.98798e+07	6.96813e+07
_R_-Equol	8.61327e+06	6.18809e+06	1.02192e+07	6.85481e+06	1.33598e+07	8.16875e+06	1.06703e+07	7.27235e+06	1.12028e+07	8.8754e+06	9.63391e+06	1.08037e+06	1.2053e+07	8.9155e+06	4.44104e+06	1.20957e+07	1.04277e+07	1.16177e+07	5.43232e+06	1.20136e+07	1.5805e+07	9.49944e+06	1.03596e+07	7.62128e+06	8.34319e+06	7.8744e+06	1.24449e+07	7.26724e+06	1.01137e+07	1.01018e+06	6.07957e+06	7.75355e+06	6.33332e+06	7.87674e+06	5.3285e+06	5.84919e+06	5.31263e+06	9.86345e+06	1.20245e+07	322547	73262.8	3.3544e+06	266439	184999	159722	7.86858e+06	8.41669e+06	1.3721e+07	1.10807e+06
_R_-3-Hydroxy myristic acid	4.48124e+06	7.32329e+06	4.15376e+06	2.91594e+06	1.52418e+07	7.24823e+06	1.09325e+07	2.96295e+06	5.14543e+06	7.34653e+06	1.08137e+07	1.28848e+07	5.4875e+06	3.65966e+06	5.35774e+06	1.46806e+07	4.95163e+06	6.62344e+06	8.34816e+06	5.75835e+06	7.43633e+06	5.78082e+06	1.09535e+07	1.02909e+07	4.62491e+06	6.02645e+06	3.77667e+06	1.77555e+07	3.79329e+06	1.8266e+07	3.47189e+06	1.60772e+07	1.12282e+07	8.63707e+06	8.84154e+06	5.18978e+06	6.21495e+06	1.99832e+06	5.28719e+06	6.82165e+06	5.2354e+06	8.49422e+06	856059	5.31745e+06	1.54204e+06	1.08074e+07	7.36674e+06	3.76388e+06	5.09552e+06
_6E_-10-Heptyl-589-trihydroxy-3458910-hexahydro-2H-oxecin-2-one	1.02003e+07	1.49205e+07	1.50847e+07	5.05066e+06	6.92667e+06	1.27275e+07	2.96309e+06	5.16084e+06	9.96296e+06	5.9827e+06	9.31504e+06	1.01841e+07	1.02579e+07	1.08236e+07	7.53804e+06	1.45148e+07	1.02189e+07	3.79702e+06	1.93884e+07	4.90131e+06	6.78672e+06	1.50997e+06	5.9784e+06	7.11715e+06	5.88801e+06	1.8668e+06	4.9623e+06	9.29451e+06	4.01467e+06	6.25472e+06	4.41058e+06	9.92421e+06	5.15417e+06	6.21938e+06	1.22264e+07	7.2974e+06	1.76909e+07	2.92704e+07	1.06153e+07	1.43338e+06	72498.6	1.01817e+07	9.80079e+06	6.98696e+06	3.89677e+06	1.50179e+07	9.3009e+06	8.20351e+06	6.96121e+06
_59_-17-Hydroxykaur-15-en-19-oic acid	5.18717e+06	2.88106e+06	4.61844e+06	1.70697e+06	3.38084e+06	3.89121e+06	1.58581e+06	1.71357e+06	4.00061e+06	6.17103e+06	6.15826e+06	5.68713e+06	1.0629e+06	564040	2.30404e+06	2.33961e+06	1.5305e+06	1.79163e+06	1.42311e+06	3.48157e+06	6.74357e+06	3.04899e+06	4.04449e+06	1.56999e+06	3.84018e+06	5.30177e+06	5.09665e+06	3.55972e+06	2.01941e+06	4.37575e+06	4.67473e+06	4.01869e+06	2.05972e+06	4.62695e+06	2.99197e+06	5.8829e+06	8.63129e+06	228149	5.00871e+06	722709	821260	509890	20636.3	685945	58189.4	1.02321e+06	650688	431681	2.24525e+06
_5S_-5-hydroxy-17-diphenylheptan-3-one	9.7608e+06	5.75143e+06	5.40125e+06	6.3316e+06	7.82343e+06	9.18358e+06	8.45809e+06	6.09113e+06	5.42874e+06	8.29744e+06	6.94312e+06	7.07256e+06	8.15388e+06	6.05927e+06	1.05741e+07	7.04828e+06	1.45704e+07	8.6222e+06	1.00593e+07	6.3604e+06	3.87194e+06	9.05383e+06	8.51206e+06	1.20384e+07	1.01787e+07	1.29404e+07	7.84491e+06	1.22069e+07	1.30539e+07	1.07554e+07	8.48294e+06	1.20309e+07	7.84121e+06	2.88049e+06	8.44798e+06	8.02879e+06	6.48195e+06	1.10019e+07	3.4887e+06	1.03973e+07	86250.2	5.08962e+06	4.21243e+06	5.1312e+06	1.1715e+07	1.35542e+07	7.67632e+06	6.73991e+06	1.05993e+07
_4E_-17-Bis_4-hydroxyphenyl_-4-hepten-3-one	562721	161354	302400	163671	1.36041e+06	1.42356e+06	1.22058e+06	143594	135429	517994	235732	182892	919327	1.17892e+06	527963	412043	3.16179e+06	4.98671e+06	165291	378169	1.07743e+06	3.96291e+06	489865	400225	1.43532e+06	1.39599e+06	203355	672692	994245	2.07293e+06	538928	2.00654e+06	1.52753e+06	191948	734269	593611	732481	214141	2.00931e+06	334481	52599.3	150584	228068	183001	153868	239934	195803	195603	272210
_4aS5R6S8aS_-5-__3E_-5-methoxy-3-methyl-5-oxopent-3-en-1-yl_-568a-trimethyl-344a56788a-octahydronaphthalene-1-carboxylic acid	3.86624e+06	2.17051e+06	3.15134e+06	608853	3.48166e+06	3.74672e+06	4.01902e+06	2.13942e+06	1.35111e+06	2.00377e+06	4.54267e+06	1.50003e+06	4.4807e+06	1.19172e+06	3.0746e+06	1.93866e+06	3.42544e+06	4.81514e+06	3.99638e+06	2.55525e+06	3.04182e+06	3.56381e+06	4.18106e+06	2.16183e+06	3.0038e+06	4.09162e+06	2.84621e+06	4.14564e+06	3.7473e+06	6.34314e+06	1.6944e+06	5.86794e+06	4.17707e+06	1.73662e+06	3.49931e+06	2.72907e+06	2.68512e+06	263731	5.79917e+06	2.81117e+06	1.462e+06	911249	24080.5	1.51447e+06	413578	1.69656e+06	2.99687e+06	2.35397e+06	2.902e+06
_359_-323-Dihydroxy-1-oxoolean-12-en-28-oic acid	1.6263e+06	1.91515e+06	2.74611e+06	1.40043e+06	1.13752e+06	1.35491e+07	1.80945e+06	5.34283e+06	2.81275e+06	1.77168e+06	3.45839e+06	1.82441e+06	5.4636e+06	1.24214e+06	6.07209e+06	3.42834e+06	2.9718e+06	3.01488e+06	2.31109e+06	3.82091e+06	4.09565e+06	3.12187e+06	4.06794e+06	2.26608e+06	7.00707e+06	2.7428e+06	4.14505e+06	1.91475e+06	3.2037e+06	2.62101e+06	2.18571e+06	6.83198e+06	7.37527e+06	5.44955e+06	3.96679e+06	1.79901e+07	3.5137e+06	221038	2.88033e+06	3.89432e+06	1.14013e+06	915260	69074.2	2.1234e+07	755934	5.35876e+06	2.03729e+06	2.79944e+06	1.53238e+06
_3S4aR5R6R_-36-dihydroxy-4a5-dimethyl-3-_prop-1-en-2-yl_-2344a5678-octahydronaphthalen-2-one	8.57461e+06	5.52302e+06	9.97704e+06	4.23329e+06	9.62242e+06	8.73549e+06	1.01678e+07	3.93148e+06	4.80247e+06	6.29099e+06	8.05958e+06	3.79095e+06	9.02293e+06	1.01109e+07	7.19605e+06	6.46494e+06	7.19287e+06	7.84652e+06	7.08162e+06	6.88096e+06	6.22163e+06	8.3214e+06	7.36102e+06	7.27751e+06	9.31343e+06	6.72438e+06	6.91495e+06	6.73604e+06	8.69314e+06	6.23927e+06	5.76044e+06	8.55837e+06	1.2268e+07	1.0652e+07	8.79008e+06	6.16699e+06	7.32435e+06	6.30503e+06	7.90151e+06	2.8328e+06	202488	1.30674e+06	3.30928e+06	5.28063e+06	1.75719e+06	4.84159e+06	3.67822e+06	2.76354e+06	5.07338e+06
_3R4S6R_-N-_2-Methoxybenzyl_-6-_4-_2-pyridinyl_-1H-123-triazol-1-yl_methylquinuclidine-3-carboxamide	4.88442e+06	511725	7.58505e+06	360969	5.13097e+06	584989	5.631e+06	261647	619508	1.75059e+07	8.48089e+06	6.9981e+06	1.37342e+06	217174	477096	9.87455e+06	2.96541e+06	411430	2.88784e+06	556842	2.35417e+06	522857	1.969e+06	823481	432587	1183939	1.80396e+06	779369	505578	2.00708e+06	856617	438888	656978	577329	1.40465e+06	147083	2.8338e+06	80653.5	1.53522e+06	72468.4	351777	124406	18247.1	176183	40117.2	249718	194371	153754	139225
_2Z_-5-_124a5-tetramethyl-7-oxo-12344a788a-octahydronaphthalen-1-yl_-3-methylpent-2-enoic acid	5.05403e+06	1.25661e+07	6.67321e+06	1.56065e+07	4.93689e+06	1.04632e+07	7.18683e+06	1.69848e+07	6.59186e+06	8.60478e+06	5.11412e+06	1.19307e+07	5.66328e+06	5.75576e+06	1.39991e+07	6.27916e+06	2.47698e+07	1.75338e+07	6.42013e+06	7.1112e+06	7.41131e+06	2.11709e+07	7.05669e+06	1.18398e+07	1.55502e+07	1.81559e+07	2.22419e+07	1.06994e+07	1.8264e+07	1.02099e+07	1.48591e+07	1.05738e+07	1.33475e+07	7.04887e+06	1.33018e+07	1.10319e+07	7.22174e+06	5.89581e+06	6.51708e+06	4.92785e+07	343367	1.01692e+07	2.15047e+07	2.06578e+07	1.95723e+07	4.13956e+06	2.03217e+07	1.29518e+07	2.91737e+07
_2R3R4S5S6R_-2-__3Z_-hex-3-en-1-yloxy_-6-_hydroxymethyl_oxane-345-triol	1.67251e+06	1.12797e+06	6.134e+06	3.50071e+06	1.00515e+07	3.53484e+06	3.85841e+06	3.8954e+06	8.92684e+06	2.74993e+06	5.57285e+06	2.37321e+06	3.40707e+06	7.90345e+06	2.45993e+06	5.44383e+06	2.56113e+06	1.85631e+06	1.5061e+06	2.03397e+06	1.14344e+06	425749	742778	938172	661099	343211	582956	1.50152e+06	880544	1.51467e+06	677812	1.32819e+06	988563	1.12358e+06	927718	1.82491e+06	1.03194e+06	1.0708e+06	1.01039e+06	832552	112317	529166	597955	609177	459763	2.18433e+06	527494	630052	824725
_2R_-2-__2R5S_-5-__2S_-2-hydroxybutyl_oxolan-2-yl_propanoic acid	9.36112e+06	1.2729e+07	9.43615e+06	7.9809e+06	7.75073e+06	1.16869e+07	9.20009e+06	7.91428e+06	6.34677e+06	5.36911e+06	6.99544e+06	9.38296e+06	7.70198e+06	1.13857e+07	1.24618e+07	7.65873e+06	1.22971e+07	1.09762e+07	1.55518e+07	1.09485e+07	9.99115e+06	8.95498e+06	1.18527e+07	1.15559e+07	8.21685e+06	1.06648e+07	9.03696e+06	1.39511e+07	1.06244e+07	2.26462e+07	9.87864e+06	1.89728e+07	1.38933e+07	7.39065e+06	1.14321e+07	1.01004e+07	7.79275e+06	1.06662e+07	9.07339e+06	1.63191e+07	834905	7.97152e+06	1.40454e+07	1.20517e+07	1.2124e+07	1.19297e+07	1.40162e+07	1.21252e+07	1.30538e+07
_2R_-23-Dihydroxypropanoic acid	7.22927e+06	3.33721e+06	1.05992e+07	6.001e+06	1.22301e+07	1.43481e+07	5.69529e+06	1.05143e+07	1.0782e+07	9.98429e+06	7.12263e+06	7.3943e+06	6.16183e+06	1.86077e+06	2.22721e+07	6.56806e+06	1.39517e+07	1.24088e+07	7.44606e+06	7.69301e+06	4.5206e+06	7.60925e+06	4.23948e+06	6.20514e+06	8.02403e+06	1.12748e+07	5.55534e+06	1.87099e+07	6.5626e+06	6.64037e+06	1.34265e+07	7.16906e+06	4.18269e+06	4.78526e+06	1.03964e+07	1.42354e+07	9.75417e+06	1.37817e+06	5.96502e+06	1.48853e+07	9.85313e+06	4.70191e+06	939085	5.33991e+06	7.97359e+06	6.42699e+06	7.13864e+06	5.51156e+06	2.116e+07
_2E2E_-NN-14-Butanediylbis_3-_4-hydroxyphenyl_acrylamide_	235104	652144	432932	1.03335e+06	272492	352889	312959	428598	254898	379023	437666	1.19539e+06	443642	477875	279299	448504	817079	549188	251291	493606	1.3112e+06	1.19608e+06	1.3978e+06	395388	3.10176e+06	386454	4.12929e+06	602790	3.51432e+06	1.84041e+06	1.53105e+06	322427	8.24252e+06	303705	5.14291e+06	964260	416911	925446	289336	774101	78596.1	1.99227e+06	2.72799e+07	5.80923e+06	1.32049e+07	283668	1.05007e+07	1.74716e+07	2.2268e+06
_1S19R_-810-Dioxa-417-diazaheptacyclo_15.4.3.0118 0419 0513 0711 01419_tetracosa-5_13_61122-tetraen-3-one	300277	331079	628027	304680	269041	245995	1.65521e+06	257870	771252	249047	485456	258317	288902	653813	283197	1.40456e+06	271120	283754	1.44349e+07	221397	290892	1.58959e+06	2.3628e+06	2.05823e+06	414639	205532	420668	543160	376701	1.31079e+06	248355	3.71368e+06	406163	283789	808977	261547	230900	1.35724e+06	696608	196186	52486.1	481988	1.55101e+06	479455	462895	287662	2.60118e+06	214232	216726
_15Z_-91213-Trihydroxy-15-octadecenoic acid	1.37716e+07	1.5611e+07	3.83834e+07	1.1681e+07	3.64251e+07	2.10316e+07	6.00802e+07	2.49327e+07	1.57758e+07	8.84515e+06	1.2772e+07	1.95481e+07	3.1848e+07	8.56738e+06	2.46479e+07	2.5291e+07	7.37325e+07	3.04949e+07	1.80277e+07	1.88957e+07	2.90508e+07	3.17701e+07	2.01242e+07	2.54591e+07	2.22385e+07	3.03805e+07	3.30827e+07	2.18992e+07	2.12796e+07	2.78239e+07	1.99748e+07	3.1218e+07	4.13794e+07	3.25043e+07	2.4636e+07	2.8699e+07	6.96575e+06	2.38769e+06	3.58358e+07	4.4031e+07	2.15119e+07	6.03009e+06	500287	2.94322e+07	3.12018e+06	1.49312e+07	3.17598e+07	3.40853e+07	4.96849e+07
_12Z_-91011-trihydroxyoctadec-12-enoic acid	2.56237e+07	8.80452e+07	2.25139e+07	6.94346e+06	2.24441e+07	2.59027e+07	1.69133e+07	1.11624e+07	4.2746e+07	3.53207e+07	1.99863e+07	6.04189e+06	7.5489e+06	1.87453e+07	2.6322e+07	3.84624e+07	1.17996e+07	1.29089e+07	1.64317e+08	2.00907e+07	5.68863e+06	8.86895e+06	1.48465e+07	1.41829e+07	1.22076e+07	9.47419e+06	6.3512e+06	7.62509e+07	1.10848e+07	1.55132e+07	9.06379e+06	3.66028e+07	1.23893e+07	1.80384e+07	9.93398e+06	2.09695e+07	2.9811e+07	2.98041e+07	1.68844e+07	1.36281e+07	326452	4.56385e+07	1.47237e+07	1.51769e+07	9.6263e+06	8.8102e+07	9.71444e+06	9.90387e+06	1.73292e+07
_11E15Z_-91013-trihydroxyoctadeca-1115-dienoic acid	3.00792e+07	3.44184e+07	4.38559e+07	4.95177e+07	2.47113e+07	4.85879e+07	3.83417e+07	3.36587e+07	9.90453e+06	2.18131e+07	1.55824e+07	3.06294e+07	2.77244e+07	4.2002e+07	5.16018e+07	3.00692e+07	5.37063e+07	5.19275e+07	2.84879e+07	2.54049e+07	2.88903e+07	4.16955e+07	3.55178e+07	3.697e+07	4.29847e+07	4.81876e+07	4.46056e+07	3.36807e+07	3.83199e+07	3.06609e+07	2.83401e+07	3.47242e+07	4.22844e+07	3.09643e+07	2.58678e+07	5.19946e+07	2.79599e+07	2.64848e+07	3.4081e+07	9.55818e+07	217399	2.65349e+07	3.25344e+07	3.76507e+07	4.70881e+07	2.39573e+07	3.46234e+07	6.84043e+07	6.26888e+07
[truncated: 8 more columns]
