# Supplementary material for: A. muciniphila Supplementation in Mice during Pregnancy and Lactation Affects the Maternal Intestinal Microenvironment
Source: Nutrients. 2022 Jan 17;14(2):390. doi: 10.3390/nu14020390 (PMC8779157; doi:10.3390/nu14020390)
Supplement: Supplementary file 1 [file nutrients-14-00390-s001.zip › Table S4.xlsm]

## Sheet: Table S4
Groups	B21AKK							B21CON			B42AKK												B42CON
compounds	B21AKK_1	B21AKK_2	B21AKK_3	B21AKK_4	B21AKK_5	B21AKK_6	B21AKK_7	B21CON_1	B21CON_2	B21CON_3	B42AKK_1	B42AKK_2	B42AKK_3	B42AKK_4	B42AKK_5	B42AKK_6	B42AKK_7	B42AKK_8	B42AKK_9	B42AKK_10	B42AKK_11	B42AKK_12	B42CON_1	B42CON_2	B42CON_3	B42CON_4	B42CON_5	B42CON_6	B42CON_7	B42CON_8	B42CON_9
Xanthurenic acid	7.55799e+07	4.69902e+06	1.12293e+07	5.83492e+07	1.80422e+07	1.39334e+07	3.41329e+06	1.25887e+07	1.07004e+07	1.80885e+07	1.36153e+07	1.04399e+07	1.27014e+07	1.16034e+07	1.12697e+07	9.5e+06	8.9262e+06	1.81601e+07	9.70246e+06	1.16902e+07	7.28739e+06	1.94924e+07	8.978e+06	1.20534e+07	1.58631e+07	8.97816e+06	1.16909e+07	24341921	1.89636e+07	9.20719e+06	8.76782e+06
Xanthine	1.25475e+07	933597	1.55323e+07	17299709	1.65788e+06	3.8427e+06	878188	6.43411e+06	7.68796e+06	1.8909e+07	1.36725e+07	1.98783e+07	1.04015e+07	8.82773e+06	2.95121e+07	3.54629e+07	1.18681e+07	1.25554e+07	1.41713e+07	7.18619e+06	1.41387e+07	1.21892e+07	3.82714e+07	9.08608e+06	1.03116e+07	2.34625e+07	4.18454e+07	1.01127e+07	1.86904e+07	1.62778e+07	1.9774e+07
VLK	1.18988e+07	71785.3	1.76864e+07	1.59328e+06	85443.1	225376	78665.4	300122	1.40525e+06	1.74314e+07	413002	318965	238969	311661	621279	1.30825e+06	731782	343679	180772	155337	133427	248279	1.24543e+06	480188	475005	347009	4.96126e+06	357199	885049	265218	233295
Vanillin	8.7039e+06	2.93765e+06	8.1893e+06	7.19117e+06	1.52135e+06	1.96757e+06	1.00111e+06	8.70995e+06	7.28701e+06	8.66212e+06	6.29121e+06	1.01691e+07	7.92922e+06	5.54223e+06	6.30859e+06	5.10662e+06	8.48139e+06	7.69414e+06	5.37046e+06	7.3193e+06	6.73206e+06	7.39408e+06	4.26122e+06	8.20177e+06	6.6475e+06	8.15115e+06	5.99172e+06	6.3412e+06	8.28668e+06	8.1474e+06	4.31496e+06
Valylproline	7.97693e+07	6.44676e+06	8.54471e+07	6.07653e+07	3.23877e+06	9.43081e+06	2.69186e+06	34513911	7.92668e+07	5.53519e+07	4.04088e+07	3.77049e+07	2.90088e+07	3.17553e+07	2.91119e+07	4.02122e+07	3.50864e+07	5.93678e+07	3.30763e+07	3.3436e+07	2.04209e+07	4.24205e+07	2.70255e+07	3.23826e+07	4.9632e+07	3.98829e+07	7.24509e+07	3.73602e+07	4.39662e+07	3.80189e+07	4.40731e+07
Ursolic acid	1.87424e+07	18476175	1.27937e+07	2.86133e+07	1.3231e+07	1.3498e+07	1.64626e+07	2.17053e+07	1.54677e+07	4.93876e+07	1.0693e+08	3.52592e+07	4.32921e+07	3.54872e+07	3.76711e+07	8.41833e+07	4.30084e+07	6.88312e+07	63431161	4.3464e+07	1.17966e+07	9.79687e+07	3.54868e+07	1.90578e+07	2.02431e+07	4.61138e+07	4.55186e+07	1.99421e+07	2.47533e+07	1.02333e+07	1.83179e+07
Urocanic acid	2.49704e+08	3.16095e+07	2.37315e+08	1.22955e+08	1.95932e+07	6.53154e+07	2.14738e+07	4.74659e+07	7.85652e+07	1.9458e+08	1.1076e+08	8.50328e+07	5.70532e+07	4.31798e+07	8.85745e+07	6.49888e+07	8.4043e+07	89732467	9.60817e+07	4.93233e+07	7.85505e+07	1.10905e+08	9.18215e+07	7.6141e+07	6.52607e+07	9.61915e+07	1.63364e+08	8.12524e+07	8.626e+07	9.94727e+07	8.42529e+07
Uridine	1.3554e+08	5.30363e+07	8.11827e+07	1.47947e+08	2.79999e+07	1.08945e+08	1.7807e+07	9.82862e+07	6.02858e+07	1.26892e+08	2.91464e+07	9.44576e+07	1.40927e+08	8.67421e+07	6.17867e+07	9.28793e+07	2.83527e+07	1.07737e+08	3.46775e+07	3.60968e+07	1.85373e+08	2.87057e+07	9.02023e+07	2.09723e+07	1.09312e+08	2.55211e+07	5.81792e+07	1.25082e+07	9.90779e+06	7.51416e+06	1.34788e+08
Uric acid	4.9156e+07	2.80594e+06	8.75093e+06	7.3661e+07	3.66236e+06	2.13324e+07	3.45721e+06	1.55632e+07	9.0066e+06	1.83022e+07	7.44638e+06	1.26926e+07	5.8794e+06	6.96082e+06	9.09871e+06	8.0125e+06	5.55834e+06	6.56679e+06	3.86695e+06	5.98508e+06	6.95843e+06	7.59776e+06	8.66653e+06	7.01714e+06	9.65298e+06	7.93173e+06	6.94743e+06	6.89401e+06	1.29047e+07	10060159	9.31749e+06
Uracil	247135348	3.56078e+07	6.43554e+07	9.60627e+07	1.75579e+07	4.48466e+07	1.17263e+07	6.8088e+07	3.5156e+07	1.02786e+08	3.40705e+07	8.02576e+07	6.23067e+07	6.03567e+07	5.36863e+07	1.34857e+08	3.43894e+07	1.14482e+08	67690125	5.92399e+07	8.25052e+07	3.20658e+07	5.04228e+07	5.08784e+07	1.58338e+08	1.91265e+07	7.45855e+07	1.80862e+07	1.99665e+07	7.51892e+06	8.01771e+07
Undecanoic acid	4.24964e+06	1.45751e+06	6.05013e+06	3.13738e+06	1.70086e+06	2.69242e+06	1.39814e+06	2.31536e+06	2.59414e+06	9.5441e+06	1.05785e+07	8.45316e+06	8.34227e+06	2.55517e+07	6.36171e+06	4.74146e+06	4.81532e+06	5.00723e+06	1.17433e+07	8.75418e+06	5.6645e+06	1.7792e+07	5.06625e+06	5.41531e+06	6.59033e+06	4.36788e+06	6.44939e+06	6.30657e+06	4.93966e+06	7.13639e+06	1.05621e+07
U-44069	897769	6.87742e+06	575515	1.30784e+06	4.18617e+06	1.36854e+07	5.12988e+06	6.71712e+06	1.08312e+06	485734	930624	458806	425135	373076	508960	430596	457889	454142	2.06332e+06	479398	525363	519274	436921	383562	429714	445145	477197	344421	427215	454340	438923
Tropine	1.14145e+06	670782	1.57506e+06	972916	594575	232315	629711	666089	397438	1.32983e+06	559353	1.08799e+06	1.17228e+06	1.28895e+06	1.32097e+06	787753	844765	2.77712e+06	519322	668872	912799	1.58346e+06	1.4983e+06	1.49656e+07	794356	874048	1.33937e+06	5.53226e+06	4.26803e+06	4.11706e+06	1.45171e+06
Trigonelline	4.20964e+06	5.01088e+06	6.83677e+06	1.27456e+06	1.30636e+06	869295	1.94295e+06	2.12235e+07	2.11373e+07	1.11031e+07	8.3224e+06	6.18984e+06	1.86412e+07	6.76552e+06	5.90771e+06	5.68619e+06	7.86061e+06	1.24439e+07	9.3921e+06	5.73029e+06	1.20392e+07	7.37813e+06	7.94797e+06	1.47505e+07	1.06431e+07	1.77502e+07	5.60462e+06	1.20201e+07	1.38456e+07	1.82114e+07	1.01921e+07
Tridemorph	1.45145e+07	1.60519e+07	8.401e+06	1.40519e+07	1.56849e+07	1.37561e+07	1.31155e+07	6.24894e+06	1.6027e+07	1.80002e+07	1.38229e+07	1.88432e+07	1.28029e+07	1.6479e+07	1.32078e+07	1.55042e+07	1.4286e+07	1.26412e+07	1.90701e+07	2.01832e+07	1.4717e+07	1.47076e+07	1.85158e+07	1.02711e+07	1.26526e+07	7.41244e+06	1.47508e+07	2.34742e+07	1.35097e+07	1.23233e+07	2.51913e+07
Tridecylic acid	1.71663e+07	427625	2.00284e+07	1.65251e+07	1.26891e+07	458064	1.10029e+07	2.85062e+07	553657	9.82383e+06	750982	1.58758e+06	1.54582e+06	483390	1.66692e+07	1.73791e+07	795536	710711	980054	667395	521548	2.51569e+06	1.71979e+07	3.79816e+07	809681	8.68897e+06	1.15915e+07	3.90144e+07	3.7338e+06	4.11523e+07	2.23729e+07
trans-3-Indoleacrylic acid	2.90798e+08	2.27691e+07	1327219504	1.2075e+08	2.55621e+07	6.18875e+07	2.5864e+07	8.14943e+07	1.72231e+07	4.99131e+08	3.86393e+08	1.14375e+08	9.17441e+07	7.33334e+07	1.36415e+08	1.04481e+08	1.96055e+08	1.42348e+08	1.26455e+08	5.86842e+07	1.82656e+08	8.78465e+07	1.3456e+08	1.99887e+08	7.7519e+07	1.60571e+08	4.11377e+08	1.68076e+08	2.02912e+08	1.3142e+08	1.10398e+08
trans-10-Heptadecenoic acid	1.01229e+08	2.65946e+07	9.60781e+07	7.11557e+07	6.26396e+07	5.22702e+07	3.39893e+07	6.32677e+07	7.88752e+07	8.84135e+07	6.85409e+07	7.92541e+07	6.73984e+07	7.4036e+07	8.55357e+07	8.18986e+07	7.50362e+07	6.50615e+07	6.51435e+07	6.30674e+07	5.31943e+07	8.09012e+07	9.99839e+07	5.96884e+07	7.95557e+07	8.62806e+07	9.05295e+07	6.07359e+07	7.02915e+07	6.95055e+07	9.13415e+07
Tolycaine	9.51109e+06	219130	1.43758e+07	8.61547e+06	210770	296854	213204	1.18331e+06	4.51197e+06	3.68605e+07	1.43884e+06	860255	924786	1.29763e+06	3.02709e+06	6.31111e+06	1.45339e+06	1.51417e+06	1.61091e+06	1.5344e+06	515269	1.28647e+06	4.30242e+06	926844	1.39837e+06	781784	6.32197e+06	1.24119e+06	3.69613e+06	1.49701e+06	2.00421e+06
Thymine	7.05137e+07	4.3322e+06	8.69195e+07	5.77918e+07	6.33125e+06	2.47265e+07	1.39601e+06	5.79645e+07	4.49618e+07	8.46608e+07	9.37348e+07	9.66864e+07	7.06986e+07	6.03707e+07	1.27135e+08	1.41754e+08	7.64591e+07	8.39167e+07	1.0412e+08	6.48078e+07	5.28379e+07	9.31725e+07	1.88647e+08	7.07049e+07	7.37163e+07	9.47704e+07	1.67927e+08	7.5932e+07	1.16181e+08	1.10904e+08	7.40637e+07
Thymidine	3.6375e+07	5.19416e+06	2.38398e+07	4.38613e+07	2.13855e+06	6.84972e+06	1.48461e+06	1.65206e+07	2.80146e+07	4.31263e+07	1.58719e+07	1.71481e+07	1.19509e+07	2.32758e+07	1.52996e+07	2.43256e+07	7.55145e+06	1.32158e+07	2.17719e+07	6.78807e+06	2.13301e+07	4.22541e+06	3.68443e+07	1.60784e+07	1.57881e+07	2.75229e+07	4.47562e+07	1.94577e+07	2.29019e+07	2.6148e+07	1.02141e+07
Thiamine	1.1978e+08	1.74681e+07	2.44819e+08	1.05354e+08	5.38126e+07	2.61281e+07	1.82077e+07	4.52574e+07	2.94993e+08	2.80348e+08	1.4457e+07	3.33969e+08	8.94673e+07	328644	296543628	3.17109e+08	585825	3.2106e+08	2.51982e+08	2.56686e+06	1.77026e+06	2.22285e+06	2.65669e+08	1.51029e+06	2.89974e+08	1.92326e+08	4.28005e+08	870996	1.92941e+08	702792	1.99872e+08
Tetramethylpyrazine	1.29407e+06	335803	2.32047e+06	471643	352099	120523	157900	171996	1.65333e+06	716420	421734	536429	209925	225690	5.28294e+06	1.82081e+06	841863	566398	261900	2.62261e+06	242022	1.03779e+06	1.32953e+07	217948	223423	246734	252334	198742	222655	266891	205100
Testosterone cypionate	622473	249263	1.58587e+06	234560	426948	245160	303187	297552	872196	1.78936e+06	804874	1.15748e+06	1.071e+06	1.03944e+06	2.27074e+06	1.96636e+06	2.11778e+06	1.47704e+06	726159	871378	434787	2.85281e+06	1.96044e+06	358876	1.19641e+06	936362	2.05929e+06	276078	596231	459506	650087
Taurodeoxycholic Acid	1.22189e+07	1.35718e+07	2.20902e+07	5.02401e+06	4.85943e+06	1.53945e+07	5.81588e+06	7.12536e+06	2.15592e+07	9.90346e+06	6.95088e+07	3.00433e+07	2.16764e+07	3.05527e+07	1.48272e+07	8.54789e+06	2.62788e+07	1.18673e+07	4.19674e+07	7.96802e+07	1.53377e+07	3.92657e+07	1.58021e+07	1.6923e+07	1.33187e+07	1.36563e+07	2.45209e+07	2.48159e+07	2.1545e+07	2.67234e+07	1.04936e+07
Taurocholic acid	6.08949e+07	1.14365e+08	5.25939e+07	2.01913e+07	3.60175e+07	1.01332e+08	7.48286e+07	4.21076e+07	117970916	6.61702e+07	8.97034e+07	3.29359e+07	8.48408e+07	6.04187e+07	4.73635e+07	5.82424e+07	7.68157e+07	5.46345e+07	8.86819e+07	1.07374e+08	8.06597e+07	169142032	1.18278e+08	6.54467e+07	4.82673e+07	7.2027e+07	7.67197e+07	1.05757e+08	4.74549e+07	3.01989e+07	8.32776e+07
Taurochenodeoxycholic Acid _sodium salt_	2.47556e+07	2.52428e+07	4.16951e+07	3.07045e+06	8.67007e+06	2.66185e+07	2.11246e+06	1.12585e+07	8.97026e+06	2.02379e+07	1.86972e+08	6.88735e+07	2.97817e+07	4.75982e+07	4.35249e+07	2.0196e+07	8.79484e+07	2.80572e+07	7.56482e+07	1.50957e+08	2.81014e+07	101981223	7.86218e+06	5.55474e+07	3.58866e+07	2.62213e+07	3.08266e+07	3.59713e+07	3.63172e+07	4.09927e+07	23962798
Taurochenodeoxycholic acid	5.17636e+06	2.766e+07	1.09052e+07	3.23817e+06	3.93145e+06	1.42646e+07	3.95076e+06	1.2753e+07	1.74215e+07	7.58519e+06	1.67627e+07	6.98651e+06	1.11859e+07	1.25125e+07	1.30042e+07	7.69506e+06	1.31437e+07	1.33934e+07	1.44113e+07	2.78293e+07	1.3753e+07	1.37057e+07	7.94166e+06	2.36432e+07	8.33229e+06	1.17285e+07	5.88417e+06	1.64279e+07	1.24931e+07	1.13773e+07	1.21295e+07
Taurine	4.75405e+07	147482060	1.85151e+08	7.81741e+07	1.61117e+08	1.55678e+08	1.13282e+08	1.45553e+08	8.29069e+07	3.36793e+08	4.62456e+08	2.17646e+08	1.84389e+08	1.76153e+08	1.90969e+08	1.15899e+08	3.41934e+08	1.26971e+08	2.35543e+08	4.03154e+08	1.99911e+08	3.48876e+08	2.76874e+07	282103579	1.61095e+08	2.02055e+08	2.03701e+08	2.37109e+08	2.97484e+08	3.15203e+08	8.41571e+07
Suberic acid	7.96091e+06	1.03096e+06	5.77764e+06	3.54432e+06	1.40786e+06	1.02e+06	1.24986e+06	2.83374e+06	4.14302e+06	4.3783e+06	5.72476e+06	3.88731e+06	3.04689e+06	2.04677e+06	3.338e+06	3.85496e+06	2.5235e+06	3.25705e+06	3.86332e+06	2.50061e+06	1.3449e+06	3.64291e+06	3.56889e+06	2.82925e+06	4.04614e+06	3.11542e+06	3.53635e+06	2.92239e+06	2.61706e+06	3.47348e+06	3.65765e+06
Stearoyl ethanolamide	5.61922e+07	2.69448e+07	1.06909e+08	6.22579e+07	7.09218e+07	2.51697e+07	2.64577e+07	6.17494e+07	4.15234e+07	9.94409e+07	7.88665e+07	7.13148e+07	9.08958e+07	1.28751e+08	1.11692e+08	9.3253e+07	6.39072e+07	6.39851e+07	7.72722e+07	1.02657e+08	5.59412e+07	1.57298e+08	7.93486e+07	5.17207e+07	8.09665e+07	6.39004e+07	8.58648e+07	7.0452e+07	8.07528e+07	1.02457e+08	8.38929e+07
Stearamide	431803384	4.61177e+08	2.60876e+08	3.35938e+08	3.88912e+08	3.96541e+08	4.01462e+08	2.93577e+08	3.99925e+08	3.99431e+08	3.51026e+08	5.05158e+08	3.44936e+08	3.97669e+08	3.64396e+08	3.24354e+08	369053541	4.01202e+08	4.61701e+08	5.26273e+08	3.86651e+08	3.29225e+08	5.02268e+08	2.52121e+08	3.63801e+08	2.29685e+08	3.98694e+08	4.64324e+08	3.35744e+08	3.20581e+08	5.94705e+08
Spermidine	1.56709e+08	5.24148e+06	8.28287e+07	1.23751e+08	1.18342e+07	1.3822e+07	3.66278e+06	3.34642e+07	5.20107e+07	1.50487e+08	1.55256e+08	1.3073e+08	1.4343e+08	9.07227e+07	8.5435e+07	1.29106e+08	6.29673e+07	66636601	9.24951e+07	1.19893e+08	1.91113e+08	1.32565e+08	9.63012e+07	1.37512e+08	7.70239e+07	1.46076e+08	1.0304e+08	1.27758e+08	1.86028e+08	1.79507e+08	1.73291e+08
Sorbitan monostearate	6.29468e+06	2.57409e+06	1.14513e+07	5.3393e+06	2.75968e+06	1.29552e+06	3.37549e+06	1.51628e+06	3.80065e+06	6.52256e+06	1.19137e+07	7.18347e+06	7.76917e+06	7.11556e+06	6.43966e+06	8.52258e+06	9.29206e+06	2.93463e+06	6.84737e+06	9.06785e+06	1.39932e+07	1.2729e+07	8.7097e+06	2.35163e+07	8.62338e+06	5.16577e+06	4.34092e+06	1.04527e+07	1.33283e+07	1.51009e+07	1.19707e+07
Salicylic acid	5.08785e+06	802287	2.06948e+06	3.03033e+06	1.70196e+06	1.29111e+06	304424	4.23634e+06	3.55805e+06	2.54301e+06	4.76525e+06	1.30648e+07	1.32778e+06	1.50095e+06	1.2511e+07	2.45523e+06	2.71432e+06	1.83037e+07	1.8014e+06	2.25579e+06	1.23366e+06	1.90602e+06	1.86187e+06	1.68623e+06	1.33356e+06	1.99147e+06	3.01011e+06	1.62519e+06	1.68238e+06	921037	1.13268e+06
Saccharin	3.14501e+06	389210	1.12563e+06	1.74715e+06	734323	412238	532751	1.95667e+06	2.58272e+06	2.0511e+06	1.71656e+06	35860.5	37390.4	30774.1	24700.5	66321.7	27662.9	32403.3	1.4523e+06	26853.3	31539.3	32323.6	24234.1	374363	28662.3	56412.7	37229.2	542717	517488	882371	25183
Riboflavin	5.31868e+06	233537	2.10127e+06	4.90764e+06	238675	808128	168137	771098	1.55815e+06	2.08062e+06	1.35562e+06	2.24899e+06	1.3265e+06	956563	1.60594e+06	1.51792e+06	1.57299e+06	1.37019e+06	1.0343e+06	1.15182e+06	1.25266e+06	976734	1.64427e+06	1.85683e+06	1.69735e+06	1.7721e+06	1.40314e+06	1.19689e+06	1.85531e+06	1.19287e+06	1.65493e+06
Quinic acid	1.16332e+07	3.36216e+06	1.2978e+07	1.2069e+07	4.10101e+06	1.06486e+07	4.89824e+06	1.11981e+07	9.42247e+06	8.75415e+06	7.76145e+06	9.53134e+06	4.4285e+06	2.68041e+06	6.76084e+06	1.14726e+07	5.47491e+06	7.50523e+06	6.11671e+06	1.96075e+06	9.08807e+06	5.41867e+06	1.16528e+07	9.96323e+06	9.08242e+06	6.27228e+06	4.60757e+06	4.55508e+06	6.04002e+06	1.06968e+07	5.88043e+06
Pyruvic acid	1.66352e+07	3.66187e+06	1.52314e+07	2.51913e+07	7.42252e+06	8.41146e+06	3.22374e+06	9.08242e+06	1.59169e+07	1.21086e+07	1.10056e+07	7.23594e+06	6.00447e+06	5.5039e+06	1.06611e+07	8.56143e+06	9.06274e+06	1.19523e+07	9.58542e+06	5.90136e+06	5.11397e+06	6.78347e+06	1.92762e+07	5.25974e+06	5.26278e+06	1.09381e+07	1.34562e+07	5.26446e+06	7.44077e+06	5.87821e+06	5.29886e+06
Pyroquilon	5.51877e+06	51627.6	1.50919e+06	4.60203e+06	621733	747598	113772	697299	695417	1.13767e+06	1.60024e+06	1.01691e+06	986202	2.47618e+06	717213	1.65367e+06	1.11474e+06	1.13337e+06	634295	2.16968e+06	667575	2.33945e+06	1.01115e+06	750802	2.00226e+06	6.49641e+06	687411	825068	1.87681e+06	250855	1.1671e+06
Pyridoxine	6.72301e+07	4.80979e+06	79429557	5.13056e+07	9.57857e+06	1.4282e+07	3.18325e+06	3.44816e+07	100784945	6.24068e+07	5.21927e+07	5.57665e+07	3.84872e+07	4.21342e+07	4.13177e+07	4.57109e+07	6.30835e+07	6.8135e+07	4.10685e+07	4.87797e+07	3.01721e+07	3.93453e+07	3.69651e+07	4.7909e+07	4.39677e+07	4.44381e+07	6.34426e+07	4.27557e+07	5.09721e+07	5.34049e+07	3.75065e+07
Propachlor ESA	1.08604e+06	205954	1.26282e+07	869288	480479	251689	933864	840405	9.07043e+06	5.16809e+06	1.39969e+07	305202	1.1752e+06	716586	249980	257859	327113	262887	8.42486e+06	858666	618456	1.16113e+06	201665	6.52874e+06	278059	295718	298799	6.52106e+06	1.34159e+07	1.10615e+07	202993
Prolylleucine	1.00394e+07	380648	1.53819e+07	4.79781e+06	499236	711984	478689	1.99932e+06	6.23777e+06	7.45874e+06	3.92552e+06	8.28013e+06	3.31532e+06	3.03282e+06	5.20579e+06	8.02053e+06	6.42993e+06	5.34347e+06	3.43738e+06	4.56242e+06	2.23206e+06	7.64375e+06	8.40718e+06	6.08928e+06	6.71004e+06	5.7646e+06	1.16466e+07	3.99939e+06	6.34821e+06	8.46179e+06	7.32097e+06
Prolinamide	6.10666e+07	5.21795e+06	2.46532e+08	4.51312e+07	4.76659e+06	3.14801e+07	1.41487e+07	2.22484e+07	4.98138e+07	1.34636e+08	8.93741e+07	5.13343e+07	40593810	4.40001e+07	6.59943e+07	7.0065e+07	5.77907e+07	4.28827e+07	7.17993e+07	4.33097e+07	5.75309e+07	7.48582e+07	6.26489e+07	5.8945e+07	4.48173e+07	5.6913e+07	1.25254e+08	2.52331e+07	8.20549e+07	7.5787e+07	2.7287e+07
PPG Acrylate n9	251260	171570	514268	221211	272482	515255	188044	239301	333428	327573	1.4795e+07	1.84576e+07	1.51391e+07	1.17614e+07	9.39529e+06	5.3639e+06	5.58215e+06	7.39476e+06	6.96038e+06	1.07366e+07	1.49743e+07	1.38852e+07	596665	1.96808e+07	5.92795e+06	6.86179e+06	1.09106e+06	7.28684e+06	2.8483e+06	6.75135e+06	5.21116e+06
PPG Acrylate n7	1.55753e+06	1.23954e+06	560610	2.91564e+06	1.11305e+07	2.44551e+06	2.77836e+06	2.52373e+06	662163	434299	459371	415988	479670	792119	450395	1.15891e+06	446133	480007	426854	916353	452290	421971	746453	1.38336e+06	552798	397676	866032	595111	922698	799544	2.14386e+06
PPG Acrylate n5	3.14312e+07	9.71661e+06	3.22859e+07	2.79558e+07	2.09953e+07	2.27196e+07	1.68415e+07	2.63437e+07	3.66848e+07	3.29398e+07	4.11547e+07	4.05612e+07	4.12735e+07	42284526	2.95758e+07	3.268e+07	3.46917e+07	2.6906e+07	4.28208e+07	4.39246e+07	2.71667e+07	3.9269e+07	3.92226e+07	3.68217e+07	4.30185e+07	2.33996e+07	2.63384e+07	2.46845e+07	3.27471e+07	3.22048e+07	3.51092e+07
Piperonylonitrile	3.36314e+07	2.97812e+06	2.89397e+06	1.52493e+07	5.25245e+06	5.37682e+06	1.17681e+06	5.03079e+06	1.9423e+06	3.12652e+06	1.29043e+06	5.55586e+06	2.19962e+06	2.91973e+06	1.98162e+06	1.68985e+06	2.27107e+06	2.37225e+06	2.17699e+06	4.62649e+06	1.53827e+06	2.24251e+06	2.63126e+06	2.39662e+06	2.89364e+06	2.09896e+06	1.30602e+06	3.94883e+06	4.31106e+06	1.67712e+06	1.90649e+06
Phenylacetylglycine	1100155519	1.42331e+07	2.52437e+07	5.76077e+08	9.71737e+06	1.65639e+08	4.47369e+06	1.88259e+07	9.59459e+06	6.37304e+07	1.15638e+07	5.97125e+07	8.83417e+06	9.35121e+06	1.07862e+07	1.10137e+07	1.13103e+07	1.02069e+07	8.45642e+06	8.2646e+07	5.91734e+06	1.49803e+07	9.99581e+06	9.16154e+06	1.56442e+07	8.87603e+06	8.2492e+06	1.2759e+08	1.70039e+08	1.22698e+07	9.15728e+06
Phenylacetaldehyde	1.82713e+07	2.68524e+06	1.75673e+07	1.108e+07	2.9049e+06	2.20267e+06	1.76377e+06	9.85385e+06	2.27377e+07	3.72405e+07	1.41515e+07	1.20183e+07	2.77228e+07	8.37354e+06	1.65971e+07	2.02037e+07	1.80764e+07	1.5825e+07	1.58459e+07	1.08081e+07	7.47273e+06	1.81253e+07	2.3786e+07	7.39495e+06	1.96891e+07	2.84203e+07	2.80477e+07	7.79589e+06	1.94448e+07	1.38074e+07	1.80525e+07
Pentadecanoic acid	1318257798	465708265	7.97049e+08	1836576456	1189926645	1826876711	4.0029e+08	2001860955	1494923150	7.176e+08	1854415900	1821307741	1435944177	1704643446	1578191470	1477422784	9.47924e+08	1133488834	1883676206	1579275227	1016522207	1890792874	1266813146	1232687254	1120045083	9.55515e+08	1257385312	1118539909	1151056617	1267270931	1485168872
Palmitoylcarnitine	9.41822e+06	1.58979e+07	9.19754e+06	5.99224e+06	8.47227e+06	2.88626e+07	1.18386e+07	1.94644e+07	1.62721e+07	8.9543e+06	2.21827e+07	1.99222e+07	2.16556e+07	2.08713e+07	2.35536e+07	2.32538e+07	1.38986e+07	1.92235e+07	1.27169e+07	1.7777e+07	2.04403e+07	3.48218e+07	1.43759e+07	2.98449e+07	1.27169e+07	1.6055e+07	1.14487e+07	2.21995e+07	8.91717e+06	1.73038e+07	3.12084e+07
Palmitoyl ethanolamide	4.85053e+07	4.37221e+07	1.62264e+08	9.37619e+07	5.04394e+07	2.94033e+07	2.31009e+07	4.27831e+07	5.69988e+07	7.58828e+07	1.06603e+08	1.02288e+08	9.88794e+07	1.29724e+08	8.77384e+07	1.04374e+08	7.25004e+07	9.76116e+07	7.50279e+07	8.35609e+07	5.47445e+07	1.81973e+08	6.52015e+07	7.29561e+07	6.9076e+07	8.19015e+07	6.85208e+07	8.66822e+07	8.31087e+07	1.03835e+08	9.23248e+07
Palmitoleic acid	1112478671	2.10325e+08	1313378548	6.1006e+08	5.14402e+08	4.01331e+08	174758149	4.81678e+08	1063833598	1326752219	7.67564e+08	8.87565e+08	8.03648e+08	8.50446e+08	1036576393	1215379037	9.45554e+08	8.47012e+08	7.10301e+08	6.55009e+08	5.1265e+08	1221238309	1174050391	8.10865e+08	9.83768e+08	8.95593e+08	1147955624	7.63714e+08	8.20405e+08	8.7795e+08	1008775704
Palmitelaidic acid methyl ester	3.08405e+06	1.20095e+06	2.03225e+06	2.13627e+06	1.96358e+06	1.56719e+06	708169	2.61427e+06	8.27865e+06	5.17992e+06	4.11306e+06	5.33968e+06	6.39864e+06	7.52331e+06	8.78318e+06	1.76621e+07	7.21831e+06	1.61834e+07	5.17273e+06	7.80234e+06	1.51624e+06	8.85467e+06	1.29145e+07	2.71323e+06	5.89258e+06	1.05472e+07	1.11884e+07	2.41846e+06	3.5659e+06	2.4734e+06	2.65243e+06
Oxprenolol	1.19096e+06	223118	1.18419e+06	846533	801630	605555	398805	604368	781262	1.08131e+06	1.27718e+06	1.19269e+06	837705	855760	1.15316e+06	992388	1.14659e+06	827871	1.22604e+06	789587	651981	1.40154e+06	1.04146e+06	896895	776008	875883	641982	941756	884099	984694	988865
Orotic acid	6.4352e+06	340664	805442	5.19743e+06	459755	1.84015e+06	27858.6	251901	5.20101e+06	1.83556e+06	2.13462e+06	883819	391994	516642	2.53855e+06	2.51953e+06	711335	1.28433e+06	1.56033e+06	1.02122e+06	278506	538831	3.67614e+06	339835	468522	483338	1.15795e+06	937254	1.70429e+06	443692	696053
Ornithine	1.00586e+07	1.13419e+06	2.58924e+07	1.00389e+07	2.01126e+06	4.14664e+06	1.31728e+06	2.10938e+06	5.66107e+06	7.05595e+06	2.12343e+07	4.67778e+06	3.89051e+06	5.0196e+06	8.35083e+06	9.71046e+06	6.35029e+06	5.74515e+06	1.51319e+07	3.07277e+06	7.87508e+06	5.29239e+06	1.24847e+07	8.87039e+06	5.49769e+06	1.34818e+07	2.088e+07	7.98885e+06	9.15702e+06	1.10791e+07	1.15241e+07
Oleoyl ethanolamide	1.33839e+08	6.67191e+07	4.01344e+08	1.94023e+08	7.42127e+07	4.33466e+07	5.2269e+07	7.81797e+07	1.50867e+08	3.0475e+08	2.00446e+08	2.68838e+08	3.20487e+08	3.05012e+08	2.88058e+08	3.4477e+08	2.29461e+08	220224310	1.72385e+08	263904159	1.55965e+08	6.34844e+08	1.78741e+08	1.76362e+08	2.33372e+08	2.27915e+08	2.66792e+08	2.2954e+08	2.75907e+08	2.87433e+08	2.62122e+08
Oleic acid alkyne	1.67072e+07	2.56961e+06	2.78037e+07	1.61346e+07	6.64258e+06	3.9297e+06	2.7144e+06	8.60815e+06	6.88741e+07	5.58646e+07	3.25974e+07	3.32642e+07	3.00343e+07	3.14054e+07	3.83557e+07	5.02578e+07	5.33116e+07	5.73842e+07	2.32728e+07	2.95383e+07	1.17587e+07	3.57684e+07	5.17447e+07	1.52339e+07	2.86818e+07	4.93024e+07	3.86097e+07	1.89907e+07	2.54725e+07	2.11597e+07	2.03954e+07
Oleic acid	7382552156	1763715580	9249732302	4940198373	5018158795	3552789393	1776915467	3770025155	6846314342	8915275029	6472744715	6572968087	7226134146	7079587596	8816513913	8691688424	6936424799	6763119617	5635498942	5651820446	5094355202	8918132086	8115503036	6062757051	7355163580	7397841206	8469416515	5783744684	6491290712	6580779806	6900151472
Oleanolic acid	6.44986e+06	2.86119e+06	5.65076e+06	6.58715e+06	2.95775e+06	2.07972e+06	1.76528e+06	3.5262e+06	4.81932e+06	6.19441e+06	4.61129e+06	3.02238e+06	6.21571e+06	3.60584e+06	5.46828e+06	3.5765e+06	4.30081e+06	4.02454e+06	5.35691e+06	5.98803e+06	1.94709e+06	7.87918e+06	1.05522e+07	2.20244e+06	4.55295e+06	4.25196e+06	5.44263e+06	2.98949e+06	3.32125e+06	4.6571e+06	8.06027e+06
Octyl decyl phthalate	4.03051e+07	7.66543e+06	5.32088e+07	2.09537e+07	1.62342e+07	1.18007e+07	1.17692e+07	1.74283e+07	2.78139e+07	5.12157e+07	6.97746e+07	6.50659e+07	7.74952e+07	7.66566e+07	8.57248e+07	9.45304e+07	7.60376e+07	5.43749e+07	5.99682e+07	7.83982e+07	4.90441e+07	1.49743e+08	6.31766e+07	6.12592e+07	8.59903e+07	4.82893e+07	5.56948e+07	6.06595e+07	5.53195e+07	6.65492e+07	8.76272e+07
Octadecanamine	9.40834e+06	3.71543e+06	7.22129e+06	8.38148e+06	1.38636e+07	6.95258e+06	6.13219e+06	7.92065e+06	4.64606e+06	4.75653e+06	5.88012e+06	6.37766e+06	1.87789e+06	5.44721e+06	6.92406e+06	4.66541e+06	5.02234e+06	5.14313e+06	5.48646e+06	9.55612e+06	582923	9.82654e+06	4.04596e+06	1.5435e+06	2.61698e+06	1.67939e+06	3.13686e+06	4.71931e+06	5.14994e+06	2.81253e+06	3.62423e+06
octadec-9-ynoic acid	1.1674e+07	2.66723e+06	3.1311e+07	6.66433e+06	8.17993e+06	6.24868e+06	2.39761e+06	6.99959e+06	5.65643e+07	2.9611e+07	4.07493e+07	3.08586e+07	1.89963e+07	2.61037e+07	4.14998e+07	5.06677e+07	3.92077e+07	5.96978e+07	2.37486e+07	2.98282e+07	6.24786e+06	5.85819e+07	4.306e+07	1.85116e+07	3.07513e+07	3.83992e+07	4.97412e+07	1.8125e+07	2.27612e+07	1.39836e+07	1.23053e+07
NP-021292	1.70554e+08	1.14946e+08	114554088	1.95092e+08	1.02337e+08	6.11623e+07	9.98655e+07	1.81414e+08	8.20326e+07	2.44617e+08	2.67244e+08	1.8891e+08	1.94583e+08	1.46378e+08	1.66596e+08	1.97029e+08	1.47551e+08	2.17566e+08	2.38471e+08	1.89781e+08	7.64462e+07	2.52284e+08	1.17996e+08	9.10607e+07	1.00279e+08	1.863e+08	1.46645e+08	1.15508e+08	1.19549e+08	7.18188e+07	1.06365e+08
NP-021050	1.1039e+06	232456	4.85557e+06	1.04287e+06	494522	386627	220070	903679	1.4493e+06	6.66716e+06	1.44523e+06	3.80873e+06	6.43202e+06	2.50198e+06	2.89191e+06	8.8642e+06	5.23946e+06	5.19366e+06	1.14411e+06	2.28748e+06	6.14778e+06	1.04005e+07	7.58296e+06	4.74297e+06	6.23299e+06	5.95046e+06	4.94098e+06	4.17675e+06	6.17795e+06	4.08344e+06	7.00861e+06
NP-021023	2.14905e+06	1.23109e+06	1.92661e+06	1.82237e+06	3.33695e+06	3.30499e+06	913403	1.20629e+06	635110	3.10975e+06	2.33828e+07	12895363	7.73552e+06	1.84445e+07	5.56137e+06	3.52967e+06	9.38387e+06	6.1309e+06	1.24458e+07	1.50457e+07	1.37273e+07	6.58888e+06	3.0759e+06	8.93164e+06	5.40411e+06	6.75357e+06	4.10798e+06	6.15399e+06	4.60929e+06	6.90718e+06	8.14092e+06
NP-021018	1.13229e+08	3.2625e+07	2.35401e+08	1.3904e+08	8.01194e+07	3.81739e+07	5.96635e+07	1.17965e+08	2.42813e+08	2.34027e+08	1.91526e+08	1.58648e+08	2.1339e+08	1.72743e+08	1.82608e+08	1.88745e+08	2.48119e+08	1.87826e+08	2.25395e+08	200833422	1.11524e+08	3.17115e+08	2.91853e+08	8.46583e+07	2.58808e+08	2.12627e+08	2.71056e+08	1.17672e+08	1.8035e+08	160366572	2.49031e+08
NP-020521	5.84389e+07	1.36015e+07	1.00832e+08	2.7223e+07	2.7244e+07	2.25698e+07	1.13796e+07	2.29873e+07	7.02723e+07	9.45722e+07	6.88931e+07	8.24651e+07	5.7277e+07	5.14519e+07	8.83422e+07	113959688	1.06559e+08	7.37246e+07	6.3316e+07	5.36648e+07	2.57642e+07	1.37975e+08	9.01367e+07	3.49184e+07	9.81856e+07	6.41648e+07	1.08355e+08	4.50398e+07	6.18874e+07	4.00192e+07	5.18321e+07
NP-020515	1.42085e+06	245796	3.95101e+06	633188	46385.2	120033	229408	283440	938828	1.01413e+06	3.90091e+06	6.86419e+06	1.37099e+06	2.57104e+06	2.12708e+06	2.79646e+06	2.51651e+06	8.07548e+06	1.71048e+07	1.74753e+06	1.1991e+06	946339	1.14839e+06	3.40718e+06	1.22051e+06	2.08301e+06	1.52786e+06	3.64597e+06	8.2159e+06	3.68127e+06	3.78646e+06
NP-020400	4.49934e+06	3.02662e+06	1.00437e+07	8.84173e+06	7.40197e+06	6.21708e+06	4.40772e+06	9.02111e+06	1.09458e+07	9.30898e+06	1.11871e+07	1.14975e+07	1.42223e+07	1.19748e+07	1.28387e+07	1.32326e+07	1.20822e+07	1.18651e+07	1.02067e+07	1.43569e+07	1.15177e+07	1.17332e+07	1.60439e+07	7.80561e+06	1.64169e+07	1.21287e+07	1.50453e+07	8.36483e+06	8.35185e+06	8.26007e+06	1.55471e+07
NP-020353	1.50363e+07	1.29866e+06	2.1165e+06	1.22287e+07	1.83493e+06	2.83797e+06	1.81426e+06	3.20658e+06	1.32305e+06	825861	2.27622e+06	4.38428e+06	859176	1.57137e+06	6.53762e+06	5.8803e+06	2.10587e+06	2.97228e+06	3.39809e+06	1.86531e+06	461767	2.16968e+06	8.41429e+06	2.28603e+06	2.69452e+06	1.0154e+06	6.09793e+06	1.99371e+06	1.99044e+06	2.01525e+06	9.70929e+06
NP-020283	6.27666e+06	4.36961e+07	5.07845e+07	3.71995e+07	7.62898e+07	5.81641e+07	2.94831e+07	3.30112e+07	9.84515e+07	3.60197e+07	1.13854e+08	1.68686e+08	2.41875e+08	2.4068e+08	7.36691e+07	1.04608e+08	177870692	7.36742e+07	6.28988e+07	2.13176e+08	4.26987e+08	1.01999e+08	8.65325e+07	4.08776e+08	2.65816e+08	1.4144e+08	9.89832e+07	3.57739e+08	2.55784e+08	3.32917e+08	2.28452e+08
NP-020214	1.87051e+07	2.75415e+06	4.52929e+07	9.74422e+06	2.61479e+06	2.80881e+06	2.85538e+06	6.96145e+06	1.93498e+07	1.80006e+07	1.07511e+07	1.72914e+07	2.45699e+07	1.68837e+07	2.27246e+07	4.15257e+07	3.16567e+07	1.63069e+07	1.19238e+07	2.75314e+07	1.66633e+07	4.09885e+07	3.99986e+07	2.23306e+07	3.804e+07	2.11464e+07	4.94884e+07	2.35722e+07	2.78419e+07	1.72833e+07	4.25568e+07
NP-019748	3.65525e+06	4.79091e+06	1.37515e+07	7.30118e+06	3.36355e+06	3.26717e+06	1.46854e+06	6.05006e+06	6.26085e+06	1.27216e+07	3.94503e+07	3.63233e+07	1.82635e+07	1.2309e+07	1.86595e+07	3.41663e+07	1.5914e+07	2.74662e+07	2.57708e+07	1.13933e+07	1.23867e+07	3.859e+07	1.52254e+07	1.95073e+07	1.88269e+07	2.82508e+07	2.41315e+07	1.93289e+07	2.08782e+07	8.87745e+06	1.2743e+07
NP-019491	1.40988e+07	2.70038e+06	8.12213e+06	1.14057e+07	5.80813e+06	802722	4.70436e+06	5.97684e+06	1.10918e+07	1.16297e+07	6.25795e+06	4.46705e+06	4.42448e+06	3.00678e+06	3.81521e+06	5.8607e+06	4.35895e+06	4.382e+06	6.05112e+06	5.22497e+06	2.04122e+06	6.46949e+06	4.98448e+06	3.71028e+06	7.44773e+06	3.0872e+06	5.51535e+06	5.42702e+06	8.62188e+06	7.84617e+06	6.81503e+06
NP-019374	3.26159e+07	5.79044e+06	3.1904e+07	2.54596e+07	1.22016e+07	6.16388e+06	1.08636e+07	1.39936e+07	2.70744e+07	2.1535e+07	1.97289e+07	1.54225e+07	2.67141e+07	1.17436e+07	1.83469e+07	2.74534e+07	1.50975e+07	1.47861e+07	2.16305e+07	9.74541e+06	1.73357e+07	1.59352e+07	2.77243e+07	1.0848e+07	2.102e+07	1.7373e+07	2.43407e+07	1.29303e+07	1.70462e+07	1.64226e+07	2.19123e+07
NP-019360	8.57741e+07	6.05788e+06	4.31343e+07	5.78277e+06	1.78323e+07	2.0078e+07	4.24041e+06	1.87289e+07	5.71055e+07	55539583	3.10139e+07	3.52633e+07	3.33855e+07	3.49621e+07	4.10002e+07	3.41671e+07	8.14866e+07	4.34432e+07	2.83916e+07	3.89561e+07	3.10842e+07	5.67097e+07	4.944e+07	2.39991e+07	3.8767e+07	3.74636e+07	5.88336e+07	3.53921e+07	2.78054e+07	3.34523e+07	4.02189e+07
NP-018817	1.92716e+06	564624	2.41401e+06	3.60451e+06	709175	550334	1.52583e+06	2.33521e+06	5.00374e+06	2.86055e+06	1.10589e+06	673033	257433	584241	315724	2.8224e+06	516962	1.45371e+06	576397	616338	269913	313290	1.11219e+06	309169	654479	630582	763556	390464	1.02428e+06	536324	559247
NP-018660	2.73034e+06	548622	1.12472e+07	812272	1.18889e+06	434162	1.26104e+06	1.86147e+06	1.71397e+06	1.73658e+06	1.06395e+06	1.42822e+06	15138983	1.43557e+07	686861	826501	1.18044e+07	1.41344e+06	940254	5.40834e+06	1.02524e+07	1.75264e+07	1.65293e+07	1.62997e+06	1.59026e+07	9.73607e+06	1.32843e+07	1.27853e+06	1.69514e+06	551027	1.35773e+07
NP-017176	3.43979e+07	8.51817e+06	3.46261e+07	1.97875e+07	1.25408e+07	8.52608e+06	5.68588e+06	1.76565e+07	7.16805e+07	6.20948e+07	2.77861e+07	3.14095e+07	2.83495e+07	3.123e+07	3.99112e+07	4.89367e+07	5.48438e+07	4.58056e+07	2.59415e+07	2.91263e+07	1.20335e+07	6.27435e+07	5.19281e+07	2.16158e+07	4.27423e+07	4.45835e+07	4.87662e+07	2.60275e+07	3.87108e+07	2.10878e+07	1.61414e+07
NP-017061	2.194e+06	1.72815e+06	1.27667e+06	2.3885e+06	2.15048e+06	1.5421e+06	751034	3.90176e+06	4.21117e+06	449277	357890	223143	170061	220357	313365	549503	486228	604099	120410	277860	404826	331728	264548	226067	568541	510122	752183	301221	554551	139122	241624
NP-016582	1.41076e+07	1.7422e+07	7.84691e+06	1.53843e+07	1.10978e+07	1.22909e+07	1.69604e+07	8.53997e+06	1.42008e+07	1.37733e+07	9.19199e+06	1.81667e+07	1.28557e+07	1.43379e+07	1.21784e+07	1.11262e+07	1.34517e+07	1.4506e+07	1.38212e+07	2.07958e+07	1.2287e+07	1.14636e+07	1.87669e+07	7.14214e+06	1.16997e+07	7.19155e+06	1.34752e+07	27242737	1.02056e+07	1.14702e+07	2.71944e+07
NP-016102	1.03278e+07	2.61937e+06	4.26793e+06	6.65236e+06	5.13866e+06	2.49678e+06	1.85922e+06	5.3641e+06	5.70674e+06	8.81013e+06	1.37209e+07	1.09072e+06	4.87763e+06	4.85657e+06	1.4126e+06	907801	1.10179e+06	998132	9.18343e+06	8.48627e+06	1.15292e+06	4.17916e+06	63920.2	1.78795e+06	592173	914356	253287	2.3095e+06	7.22708e+06	2.78987e+06	68509.2
NP-016095	1.06858e+07	3.66774e+06	2.79672e+07	8.75773e+06	9.3396e+06	1.5252e+07	4.00611e+06	2.38228e+06	4.11336e+06	3.30906e+07	2.1791e+07	1.6993e+07	1.57333e+07	2.17098e+07	2.66811e+07	2.47607e+07	1.25824e+07	8.24523e+06	2.6399e+07	13335509	2.13683e+07	1.75959e+07	1.90621e+07	2.31804e+07	1.44633e+07	1.78765e+07	3.06151e+07	3.28686e+07	2.38608e+07	3.51152e+07	3.09096e+07
NP-015980	3.2219e+07	6.6056e+06	2.41045e+07	2.02171e+07	1.00362e+07	1.37752e+07	3.82865e+06	2.09342e+07	2.16001e+07	18145442	1.87235e+07	1.73392e+07	1.92514e+07	1.99043e+07	1.66427e+07	1.71195e+07	2.71205e+06	1.49226e+07	1.23083e+07	1.50003e+07	1.94988e+07	1.35339e+07	4.67965e+06	3.5666e+06	2.80617e+06	5.66413e+06	4.97121e+06	3.59799e+06	7.11117e+06	5.58831e+06	3.09584e+06
NP-015559	147711	282626	57648.2	320970	174489	74023.5	89613.8	449026	222368	93310.2	115544	71340.5	178135	221061	104670	50626.7	152701	493111	173112	340068	116894	231928	301284	260361	59747.8	1.77293e+07	1.31579e+07	138576	293999	255360	48295.8
NP-012972	2.95016e+06	617131	4.3519e+06	2.35342e+06	737950	719487	591857	3.26241e+06	4.47603e+06	3.4563e+06	3.96247e+06	4.00496e+06	4.8775e+06	4.12456e+06	3.30192e+06	4.5499e+06	5.84889e+06	3.79151e+06	4.81076e+06	4.0539e+06	2.93308e+06	7.53886e+06	6.31978e+06	2.06861e+06	7.31948e+06	4.68919e+06	5.26968e+06	3.26039e+06	3.82575e+06	3.15359e+06	5.75828e+06
NP-011878	4.48424e+06	2.96823e+06	1.06195e+07	4.33302e+06	6.30191e+06	2.7759e+06	4.71536e+06	5.22423e+06	7.90052e+06	8.57943e+06	1.46157e+07	6.37558e+06	8.4137e+06	6.79638e+06	6.74547e+06	6.57012e+06	8.64772e+06	4.46661e+06	1.17275e+07	8.61163e+06	4.24516e+06	9.26984e+06	8.38189e+06	5.36358e+06	6.96028e+06	6.36457e+06	5.92643e+06	6.02012e+06	5.25067e+06	7.2251e+06	6.29106e+06
NP-011548	7.13185e+08	1.08467e+08	1354802146	6.1022e+08	1.96675e+08	1.79089e+08	9.55357e+07	2.03544e+08	4.13699e+08	1068648659	7.73828e+08	1076633988	6.95369e+08	7.83826e+08	1238022492	1313705075	1043516997	5.81923e+08	6.41184e+08	9.03769e+08	6.70371e+08	1505781221	1058524012	1294770926	1022780466	8.02198e+08	1261208249	1495659583	1154876949	1594128955	1607898222
NP-009800	7.44453e+07	1.84636e+07	7.67007e+07	4.57004e+07	2.71434e+07	1.92298e+07	1.36599e+07	4.44745e+07	1.37679e+08	1.20625e+08	6.74509e+07	6.70486e+07	7.26187e+07	6.1752e+07	8.20302e+07	1.04979e+08	1.15282e+08	9.74194e+07	6.03687e+07	5.34746e+07	2.81485e+07	127915967	1.02365e+08	4.96306e+07	8.47204e+07	1.00574e+08	1.0029e+08	5.05166e+07	7.47415e+07	5.42724e+07	4.26002e+07
NP-008993	2.02641e+07	4.62445e+06	4.51341e+07	1.74216e+07	6.23319e+06	8.99724e+06	5.72376e+06	8.30539e+06	1.86225e+07	2.51082e+07	2.65713e+07	3.67309e+07	3.08321e+07	2.31626e+07	4.78039e+07	6.02012e+07	4.67818e+07	3.40718e+07	2.54488e+07	3.3422e+07	2.48306e+07	4.77063e+07	6.35541e+07	2.93881e+07	5.12703e+07	4.16325e+07	6.246e+07	3.03788e+07	3.35596e+07	3.54244e+07	6.10468e+07
NP-005196	3.47737e+06	574884	1.25169e+06	1.9245e+06	1.58713e+06	1.85028e+06	922633	1.83964e+06	2.87237e+06	3.7556e+06	2.25311e+06	1.67336e+06	1.00654e+06	1.14612e+06	1.75077e+06	2.10764e+06	894543	1.48823e+06	2.14152e+06	1.07404e+06	837366	1.95681e+06	1.58213e+06	3.44052e+06	1.78633e+06	1.0089e+06	1.00911e+06	1.57941e+06	1.30613e+06	2.97803e+06	2.14053e+06
NP-005013	367906	141520	365691	244323	132999	505122	105127	6.39524e+06	290124	316939	584729	539642	363694	412900	611950	367776	632434	440516	514334	445532	299081	505930	369309	397454	410844	290957	319136	412581	324535	442842	401275
NP-004987	2.8814e+07	3.13193e+06	2.02803e+07	1.45561e+07	8.20409e+06	3.01412e+06	1.88208e+06	1.02854e+07	7.44017e+06	2.0697e+07	1.32309e+07	2.6143e+07	4.30497e+07	5.8404e+07	1.79718e+07	4.09201e+07	2.39976e+07	1.90115e+07	1.27073e+07	5.04608e+07	3.18857e+07	5.02945e+07	2.09e+07	5.41504e+07	5.25075e+07	1.92136e+07	1.62823e+07	3.70471e+07	3.87276e+07	3.796e+07	6.01104e+07
NP-004917	933290	47400.6	1.30322e+06	1.006e+06	908792	157412	158357	157260	127417	1.55303e+06	2.69453e+06	2.43619e+06	1.63779e+06	1.72083e+06	2.50633e+06	1.824e+06	1.0968e+06	1.50654e+06	1.36076e+06	1.52214e+06	1.07532e+06	799319	2.36655e+06	1.00128e+06	2.16157e+06	1.36129e+06	1.81036e+06	856469	1.22626e+06	1.30664e+06	3.0059e+06
NP-004768	4.85511e+06	538195	1.13762e+06	364900	2.87316e+06	968205	1.36335e+06	2.55918e+06	2.76811e+06	671355	6.18707e+06	5.0154e+06	3.09993e+06	1.11826e+07	5.94548e+06	1.18501e+07	3.89592e+06	5.57185e+06	4.87514e+06	6.22819e+06	768574	1.88491e+07	8.85327e+06	1.86402e+06	7.13053e+06	2.6416e+06	6.47802e+06	1.8508e+06	1.75289e+06	1.29943e+06	6.47468e+06
NP-004552	3.98877e+06	3.96555e+06	6.37336e+06	4.39651e+06	6.68102e+06	5.5823e+06	4.56747e+06	4.61897e+06	5.23939e+06	1.44131e+07	2.84555e+07	2.46106e+07	2.06809e+07	3.80518e+07	5.36686e+06	8.45542e+06	2.94264e+07	1.41267e+07	1.2953e+07	4.07972e+07	4.8199e+07	1.4879e+07	1.19149e+07	4.32976e+07	4.04029e+07	1.54718e+07	1.08418e+07	2.8744e+07	2.85251e+07	2.99419e+07	2.78653e+07
NP-004418	1.41848e+06	75318.6	311271	236486	1.23896e+06	505864	377656	357881	1.7999e+06	433584	1.80307e+06	4.33027e+06	2.19498e+06	3.5584e+06	3.23153e+07	6.24232e+07	2.33063e+06	5.49673e+06	4.22527e+06	1.83324e+06	670515	2.70162e+06	4.37616e+07	3.10145e+06	5.89047e+06	3.64449e+06	3.81816e+07	6.80282e+06	6.15567e+06	2.74429e+06	3.65034e+07
NP-003692	229504	563719	661260	558983	2.08386e+06	1.1256e+06	386823	372586	611785	1.04009e+06	2.88281e+06	1.57825e+06	4.07095e+06	4.32123e+06	680029	625619	1.83729e+06	806492	1.4244e+06	3.81666e+06	3.58952e+06	1.13775e+06	415552	2.1464e+06	1.64219e+06	2.70161e+06	1.60706e+06	2.08004e+06	2.29599e+06	2.89112e+06	2.61782e+06
NP-003553	2.87118e+07	3.16954e+06	7.51318e+06	2.05089e+07	1.20114e+07	1.39802e+07	1.23221e+07	2.06484e+07	33844787	1.24997e+07	1.47101e+06	2.03641e+06	2.4881e+06	1.20055e+06	1.49861e+06	2.28413e+06	3.09409e+06	1.29499e+06	2.21232e+06	1.31845e+06	1.43487e+06	1.31508e+06	7.49523e+06	4.13326e+06	4.05706e+06	2.70922e+06	3.12367e+06	4.03418e+06	5.81485e+06	4.9531e+06	3.91021e+06
NP-003535	5.5187e+06	8.54751e+06	2.7709e+06	5.34012e+06	1.03236e+07	9.4631e+06	5.47181e+06	3.05192e+06	7.14604e+06	4.32323e+06	5.96415e+07	2.42558e+07	3.97083e+07	4.3253e+07	7.47635e+06	2.12432e+07	3.1725e+07	1.20203e+07	4.81676e+07	5.68947e+07	7.11573e+07	3.34815e+07	9.14716e+06	30225871	2.2294e+07	2.43167e+07	1.54496e+07	2.75053e+07	2.3027e+07	2.44767e+07	3.19487e+07
NP-002855	3.77098e+07	896428	4.32115e+07	4.11039e+07	1.90627e+06	1.77889e+06	4.66703e+06	1.75972e+07	3.93641e+06	4.18847e+06	3.53595e+07	6.45879e+06	6.61875e+07	4.07392e+07	1.00396e+07	1.22834e+07	5.87142e+07	2.9477e+06	5.90134e+07	4.1764e+07	2.98611e+07	5.11986e+07	1.00369e+08	2.23194e+07	8.17556e+07	6.23768e+07	8.77645e+07	3.44768e+07	6.72985e+07	4.52016e+07	6.88576e+07
NP-002676	1.20017e+06	19860.8	647248	132587	84074.4	29567.5	27732.5	38172.7	1.43645e+06	2.18611e+06	948194	1.0763e+06	1.03482e+06	673311	723502	138941	1.36646e+06	1.48042e+06	976426	908324	287935	786661	968986	652671	978146	1.36226e+06	1.00342e+06	721460	1.35141e+06	1.25611e+06	561090
NP-002336	1.01893e+07	3.35732e+07	1.97122e+07	3.24865e+07	1.99928e+07	5.86909e+07	2.47198e+07	3.12964e+07	1.35997e+07	7.73843e+06	8.46998e+06	5.4297e+06	2.07536e+06	1.85386e+06	9.46805e+06	1.32076e+06	3.1188e+06	6.31547e+06	6.47e+06	2.92864e+06	2.47821e+06	2.22495e+06	3.62424e+06	6.36144e+06	2.92168e+06	4.74137e+06	3.18844e+06	2.22447e+06	1.85911e+06	4.39629e+06	2.12455e+06
NP-002089	4.05544e+06	3.46431e+06	4.94992e+06	1.27301e+07	2.41025e+06	3.57169e+06	313403	851943	2.43e+06	8.30359e+06	1.3209e+07	3.18957e+06	1.72377e+07	1.44155e+07	2.16594e+06	1.93947e+07	1.37007e+07	3.64251e+06	3.71142e+06	1.54827e+07	1.48318e+07	2.48106e+07	8.44084e+06	6.41822e+06	1.36186e+07	3.38694e+06	5.65513e+06	5.67712e+06	1.04782e+07	6.87209e+06	7.06074e+06
NP-001596	1.6976e+07	4.87214e+06	5.18241e+07	4.13146e+07	4.9452e+06	7.73299e+06	2.2413e+06	5.75745e+06	8.94797e+06	2.07952e+07	5.88026e+07	8.33013e+07	2.10704e+07	1.65632e+07	8.91944e+07	2.90468e+07	6.07932e+07	5.46931e+07	4.60791e+07	2.00704e+07	1.16441e+07	4.38712e+07	4.38098e+07	7.81844e+07	4.16426e+07	3.15666e+07	3.05681e+07	5.83605e+07	2.53171e+07	8.16195e+07	3.61713e+07
NP-001346	3.3071e+07	4.6269e+06	1.40423e+07	2.27232e+07	5.81671e+06	1.18784e+07	5.90936e+06	7.16185e+06	8.51755e+06	1.38178e+07	1.66378e+07	1.19871e+07	1.17869e+07	6.89546e+06	2.27308e+07	4.59687e+07	5.4573e+06	1.07113e+07	1.75217e+07	7.94462e+06	1.55962e+07	1.14862e+07	4.21351e+07	1.35798e+07	1.0584e+07	1.25765e+07	4.296e+07	1.30051e+07	2.3688e+07	1.50973e+07	5.00349e+07
NP-000124	1.20824e+07	957256	1.54892e+07	8.49341e+06	2.081e+06	1.31734e+06	2.38954e+06	6.15299e+06	3.53759e+06	6.51733e+06	8.3785e+06	5.13568e+06	1.73275e+07	1.17045e+07	5.08787e+06	7.11093e+06	1.4618e+07	4.97287e+06	1.1305e+07	9.71584e+06	9.75809e+06	1.50081e+07	2.03529e+07	8.05964e+06	2.27706e+07	1.62716e+07	2.27611e+07	9.91272e+06	2.12094e+07	1.4553e+07	2.9313e+07
Norharman	1.57207e+06	146460	1.45031e+06	1.10022e+06	482055	220438	468118	435945	1.00044e+06	1.27239e+06	967676	981314	662334	537881	874508	1.26795e+06	880429	1.18137e+06	741065	662591	445328	974673	1.00664e+06	544590	657311	762259	1.51837e+06	577189	1.03424e+06	558249	798993
NN-Dimethylsphingosine	1.14407e+07	1.83977e+07	1.49218e+07	2.23629e+07	4.39476e+07	1.28017e+07	4.97585e+06	4.25144e+07	8.31389e+06	2.17069e+07	2.34594e+07	1.78523e+07	2.33467e+07	3.81227e+07	1.76275e+07	1.43661e+07	1.31526e+07	1.36625e+07	1.97727e+07	2.36301e+07	2.49873e+07	2.99223e+07	1.03075e+07	2.44608e+07	1.29944e+07	1.44985e+07	1.07126e+07	2.16323e+07	2.46064e+07	3.16811e+07	1.82806e+07
Nicotinic acid	7.51596e+08	1.27084e+08	4.22291e+08	5.57998e+08	1.70255e+08	2.62726e+08	6.40204e+07	2.66341e+08	2.82088e+08	421781818	5.07485e+08	3.49992e+08	2.75427e+08	2.77131e+08	6.12307e+08	6.04128e+08	2.78824e+08	366367067	4.87827e+08	3.60289e+08	2.25675e+08	4.70546e+08	6.81715e+08	3.12388e+08	2.77547e+08	2.88549e+08	6.05968e+08	3.31893e+08	4.23122e+08	4.45603e+08	6.87884e+08
Nicotinamide	1.24273e+08	5.83867e+07	7.70327e+06	1.63235e+07	2.09522e+07	6.75652e+07	1.64326e+07	4.5282e+07	4.52582e+07	4.82986e+06	5.44425e+06	2.4663e+07	1.15098e+07	1.26926e+07	3.48254e+06	3.13825e+07	6.03972e+06	3.94339e+06	7.61008e+06	1.05526e+07	3.83903e+06	1.11502e+07	5.51334e+06	8.06506e+06	7.89075e+06	5.17293e+06	4.3535e+06	8.36354e+06	7.16686e+06	6.55255e+06	1.55685e+07
N-Ethylglycine	7.84106e+06	1.50576e+06	4.15351e+06	3.27594e+06	1.47917e+06	8.87704e+06	2.10201e+06	1.56727e+06	955449	2.37639e+06	1.48672e+06	463885	599024	558152	1.18447e+06	1.84438e+06	419122	449183	1.20488e+06	405072	1.68242e+06	599291	2.97841e+06	1.15801e+06	548165	1.36883e+06	2.86987e+06	1.46813e+06	2.95707e+06	1.4907e+06	2.59867e+06
N-Desmethyltramadol	297683	78538.2	1.13865e+06	242891	180360	133152	224468	152536	304118	407934	5.89155e+06	495850	193864	422542	670533	362618	403939	523529	4.80044e+06	708526	165291	394605	296166	216829	426193	171627	230304	164301	199490	490581	940462
N-Benzylformamide	1.6936e+08	5.86916e+06	3.27734e+08	6.31419e+07	4.51396e+06	2.4297e+07	7.65341e+06	25531018	7.55544e+07	1.55063e+08	6.47408e+07	4.37362e+07	3.74389e+07	3.97206e+07	5.38676e+07	4.07436e+07	7.60302e+07	3.61607e+07	3.63328e+07	1.86719e+07	6.56135e+07	3.71916e+07	6.63567e+07	3.29423e+07	3.76887e+07	6.74957e+07	1.47304e+08	4.98728e+07	8.80019e+07	4.6866e+07	5.56059e+07
N-Arachidonoyl taurine	1.16207e+06	334994	2.41613e+06	279694	453149	1.32076e+06	251926	437913	299965	4.36588e+06	4.93199e+06	2.22232e+06	2.57562e+06	4.25131e+06	3.17093e+06	1.74286e+06	4.1301e+06	1.10065e+06	3.48843e+06	3.12596e+06	3.01693e+06	7.17408e+06	313600	6.0662e+06	2.88801e+06	1.96821e+06	1.49506e+06	2.09783e+06	3.11007e+06	3.65668e+06	890420
N-Acetylneuraminic acid	3.72236e+07	1.3398e+07	3.30818e+07	2.60855e+07	1.54867e+07	3.03726e+07	1.22672e+07	6.47114e+07	4.40585e+07	3.36357e+07	2.09448e+07	1.51072e+07	3.70848e+07	2.80263e+07	2.46189e+07	3.59313e+07	1.54303e+07	3.11027e+07	1.6007e+07	1.16353e+07	8.35909e+07	1.50828e+07	4.77137e+07	2.50576e+07	1.90358e+07	4.64822e+07	5.22493e+07	1.74005e+07	2.43334e+07	1.79381e+07	2.49233e+07
N-Acetyl-L-leucine	1.76307e+07	2.53432e+06	5.50588e+06	1.93198e+06	2.56529e+06	7415750	2.46292e+06	3.16832e+07	2.29886e+07	1.39557e+07	4.34059e+06	3.46798e+06	1.73879e+06	1.27572e+06	3.45888e+06	4.41902e+06	4.14792e+06	4.75464e+06	4.15672e+06	2.27656e+06	2.81022e+06	4.28891e+06	4.46677e+06	3.04848e+06	4.77417e+06	5.09333e+06	3.93317e+06	2.0864e+06	2.9802e+06	1.67005e+06	5.50572e+06
N-Acetylhistamine	1.92694e+08	2.47018e+07	2.88682e+08	8.36332e+07	2.55133e+07	3.16742e+07	3.68285e+06	1.30991e+08	1.42226e+08	2.14573e+08	4.9172e+07	1.91706e+08	1.81887e+08	1.29717e+08	1.52995e+08	1.43552e+08	1.82959e+08	1.08754e+08	7.86532e+07	162242730	8.57089e+07	2.14124e+08	1.54046e+08	6.53949e+07	1.12517e+08	1.14878e+08	1.63885e+08	7.05013e+07	1.23391e+08	1.18262e+08	1.19327e+08
N-Acetyl--D-glucosamine	3.27471e+07	1.20928e+07	2.37777e+07	2.40779e+07	1.17159e+07	1.86154e+07	5.79371e+06	4.23676e+07	6.62537e+07	3.05232e+07	1.89249e+07	2.00532e+07	3.67312e+07	4.06511e+07	4.40725e+07	4.56024e+07	2.97355e+07	3.89915e+07	1.91507e+07	1.66267e+07	8.29458e+07	1.35618e+07	6.86755e+07	4.34894e+07	3.78443e+07	6.21045e+07	3.96807e+07	3.42501e+07	2.68508e+07	2.81912e+07	3.63712e+07
N-Acetylaspartic acid	1.50352e+07	2.16459e+06	4.15289e+06	1.11574e+07	3.00611e+06	1.24051e+07	6.61663e+06	4.73202e+06	3.0198e+06	6.98273e+06	6.30796e+06	1.98113e+06	3.29013e+06	1.63559e+06	2.79331e+06	3.3813e+06	2.35282e+06	4.23348e+06	4.21143e+06	1.39062e+06	3.5114e+06	1.49569e+06	4.17305e+06	802551	933994	3.81795e+06	7.21816e+06	405539	878677	875181	2.12654e+06
N-Acetylalanine	4.44175e+06	757256	3.79005e+06	4.54489e+06	1.14172e+06	1.79392e+06	861919	2.38776e+06	2.96276e+06	2.56143e+06	1.60965e+06	1.15383e+06	1.44567e+06	962591	1.10468e+06	1.0127e+06	563887	1.63296e+06	1.01661e+06	706362	2.32662e+06	749009	580207	706501	882307	1.32601e+06	2.04058e+06	702517	1.00673e+06	992863	818990
N6N6N6-Trimethyl-L-lysine	3.79564e+07	1.07745e+06	1.23596e+07	4.13252e+07	1.879e+06	8.18324e+06	1.3413e+06	3.31878e+06	4.5285e+06	1.44647e+07	1.36731e+07	8.96126e+06	3.82802e+06	5.85585e+06	6.7038e+06	6.52383e+06	6.26875e+06	7.29482e+06	9.50034e+06	7.37409e+06	5.95394e+06	9.10647e+06	9.69409e+06	7.90798e+06	3.84665e+06	7.29601e+06	6.34065e+06	1.19099e+07	1.23895e+07	9.48725e+06	6.66217e+06
N6-Me-dA	1.80228e+07	63278.9	1.33979e+07	1.89892e+07	156524	955148	65522.6	6.1753e+06	8.60179e+06	1.10711e+07	3.5656e+06	5.95377e+06	3.55453e+06	7.20083e+06	2.51171e+06	7.32738e+06	1.41916e+06	4.31927e+06	7.33475e+06	215005	7.26661e+06	112976	1.12964e+07	3.44141e+06	5.32476e+06	9.01546e+06	1.75715e+07	5.18557e+06	8.73025e+06	8.94791e+06	2.10667e+06
N6-Me-Adenosine	3.46451e+07	504297	2.10377e+06	7.40334e+06	759643	4.19244e+06	142388	4.14421e+06	1.68686e+06	528822	1.59377e+06	1.06823e+06	1.30186e+06	1.64484e+06	1.00035e+06	1.97574e+06	975892	2.33245e+06	478949	1.28081e+06	820953	1.3929e+06	1.4065e+06	989042	1.40594e+06	906730	1.65679e+06	870643	1.05005e+06	1.39345e+06	1.77743e+06
N6-Acetyl-L-lysine	6.86049e+07	1.95797e+06	7.14027e+07	2.39893e+07	2.30941e+06	2.20038e+07	1.36671e+07	1.23463e+07	2.14571e+07	3.68757e+07	4.15263e+07	2.19793e+07	1.8351e+07	2.1427e+07	2.43452e+07	3.71992e+07	2.39417e+07	1.99845e+07	5.31917e+07	4.52041e+07	1.58044e+07	4.73472e+07	4.55855e+07	3.84832e+07	2.74493e+07	2.05422e+07	3.64274e+07	2.85765e+07	3.89776e+07	1.85406e+07	3.9763e+07
N4-Acetylsulfadiazine	4.77428e+06	1.10674e+06	1.28814e+07	498969	4.10459e+06	330885	241930	6.81305e+06	599150	1.64206e+06	2.68646e+06	2.69035e+06	161640	31056.7	3.3449e+06	33601.8	900243	2.52094e+06	1.68679e+06	28810.9	40499.5	80575.5	2.10961e+06	28396.1	29856.8	538973	615055	29748	34693.2	44560.3	30472.9
N3N4-Dimethyl-L-arginine	8.13495e+07	4.75306e+06	1.83146e+07	5.81362e+07	9.16854e+06	1.66964e+07	7.60915e+06	1.6863e+07	1.19062e+07	5.15016e+07	4.12786e+07	2.88717e+07	1.09367e+07	8.3808e+06	3.97869e+07	4.05882e+07	1.11347e+07	3.26362e+07	3.56027e+07	1.20066e+07	1.6291e+07	3.01564e+07	2.25072e+07	1.63788e+07	9.86232e+06	2.02697e+07	2.40855e+07	1.80013e+07	2.43973e+07	1.65509e+07	1.57671e+07
N1-_2-methyl-3-nitrophenyl_cyclohexane-1-carboxamide	2.55421e+06	272736	3.44518e+06	3.81794e+06	196386	522323	166365	2.01279e+06	2.90708e+06	1.79192e+06	2.06395e+06	2.08312e+06	707523	831046	1.09532e+06	2.05187e+06	1.76396e+06	2.59714e+06	1.00496e+06	897737	1.16885e+06	1.48883e+06	986591	1.14169e+06	1.52041e+06	1.39076e+06	2.0441e+06	1.15492e+06	1.66453e+06	1.41609e+06	2.08758e+06
N-_5-acetamidopentyl_acetamide	6.89755e+06	416848	2.04745e+06	1.04482e+07	1.7819e+06	697105	141905	462633	3.83975e+06	1.18018e+07	2.299e+06	859023	1.02011e+06	1.54834e+06	1.76498e+06	1.11385e+06	1.10345e+06	540355	1.07702e+06	1.98035e+06	980617	776510	1.51592e+06	2.94671e+06	1.21752e+06	2.15919e+06	1.98602e+06	1.02027e+06	1.58722e+06	4.19168e+06	1.64561e+06
N-__2R4S5R_-5-_3-Cyclopentyl-1-methyl-1H-pyrazol-5-yl_-1-azabicyclo_2.2.2_oct-2-yl_methyl-4-methoxybenzamide	3.16147e+06	395280	5.7087e+06	509690	438163	3.76059e+06	677682	985820	830818	1.83543e+06	1.09532e+07	5.71648e+06	2.57683e+06	2.63039e+06	7.45383e+06	1.24406e+06	2.85398e+06	4.71707e+06	4.3856e+06	4.76395e+06	2.69695e+06	4.02491e+06	1.40781e+06	1.02145e+07	4.04083e+06	5.0013e+06	4.3216e+06	3.61546e+06	1.97377e+06	4.67029e+06	2.43225e+06
Myristic acid	7.04241e+08	1.98726e+08	6.83692e+08	5.73987e+08	4.02772e+08	5.06879e+08	1.93318e+08	416809530	6.60872e+08	5.56762e+08	4.8508e+08	5.48394e+08	4.39538e+08	4.65158e+08	7.1937e+08	7.70799e+08	4.67563e+08	492674756	4.75742e+08	4.34219e+08	327340552	5.78432e+08	8.37732e+08	4.25605e+08	506174720	5.11271e+08	7.16678e+08	3.77512e+08	4.80524e+08	4.29886e+08	6.28309e+08
Monoolein	2515690914	6.79112e+08	2799825525	1304085893	1208795996	6.68649e+08	4.51281e+08	1347752101	4075514788	4255128330	2808524499	2708836753	2624271975	2560605409	3438537740	3647046620	3757338242	3785317657	2376697585	2663738580	1082149767	4660695181	3535099599	1789334480	3103578399	3334460968	3536058033	2187595505	2770246472	2096122694	1844374236
Metolachlor morpholinone	3.16848e+07	81817.8	1.47377e+07	4.07366e+06	383614	571848	260740	826729	7.69556e+06	4.72553e+06	2.25901e+07	3.70343e+07	1.78789e+07	1.40242e+06	2.54984e+07	3.57013e+07	6.66694e+07	3.98156e+07	7.54383e+06	3.3285e+06	1.48315e+07	8.63769e+06	3.88078e+07	1.81032e+07	1.00541e+07	5.02669e+07	9.79535e+07	2.10663e+07	1.57073e+07	3.29492e+07	2.31525e+07
Methylmalonic acid	3.9348e+07	4.30356e+06	2.10653e+07	1.6537e+07	1.14394e+07	1.24918e+07	6.8502e+06	2.73529e+07	1.11711e+07	7.19195e+06	2.3097e+07	3.28758e+06	5.40094e+06	2.16285e+06	2.61743e+06	7.2149e+06	3.50668e+06	5.90641e+06	4.64981e+06	2.38767e+06	7.52348e+06	4.51726e+06	1.20593e+07	6.60075e+06	2.72171e+06	9.45001e+06	1.9853e+07	8.09413e+06	1.62768e+07	5.67054e+06	5.88612e+06
Methylimidazoleacetic acid	1.22125e+08	6.71664e+07	2.45404e+08	1.06623e+08	7.03829e+07	8.93178e+07	4.69764e+07	1.30488e+08	1.42238e+08	1.63417e+08	1.67831e+08	1.24168e+08	1.52812e+08	1.59128e+08	1.01256e+08	1.79945e+08	1.3333e+08	1.28191e+08	1.49358e+08	1.32986e+08	1.32109e+08	1.73274e+08	152125624	1.98763e+08	166561079	9.29251e+07	1.26526e+08	1.507e+08	1.86609e+08	1.85574e+08	1.71421e+08
Methyl indole-3-acetate	2.68756e+06	535641	3.30586e+06	2.06895e+06	514451	900444	655365	1.14893e+06	1.00785e+06	8.55334e+06	3.67386e+06	489325	2.28866e+06	2.02585e+06	7.06362e+06	1.11248e+07	2.75177e+06	721082	6.3708e+06	2.80716e+06	5.62356e+06	1.88282e+06	8.92262e+06	7.47276e+06	8.77459e+06	1.12114e+07	6.38865e+06	9.71811e+06	1.15321e+07	1.34282e+07	1.05393e+07
Methyl 4-hydroxyphenylacetate	4.02943e+07	4.53229e+06	661305	2.46058e+07	9.99814e+06	3.7637e+06	451517	2.61937e+07	4.54126e+06	2.21489e+06	1.34369e+07	5.88442e+07	8.87919e+07	4.70409e+07	6.112e+07	7.73355e+07	6.81337e+07	9.51414e+07	6.82394e+06	4.74418e+07	4.50003e+07	3.92684e+07	8.2563e+07	2.32962e+06	8.62588e+07	1.27305e+08	1.06201e+08	2.89621e+06	3.22095e+06	2.09488e+06	7.11439e+07
Methoxyacetyl fentanyl	1.81675e+07	1.43518e+07	6.86056e+07	4.7402e+07	2.05242e+07	1.54866e+07	8.76576e+06	3.37722e+07	9.19857e+07	6.13251e+07	7.92748e+07	9.89694e+07	5.6385e+07	4.82304e+07	9.45302e+07	108928231	1.20069e+08	9.20692e+07	8.18294e+07	5.03758e+07	2.93391e+07	1.29796e+08	8.2896e+07	5.34282e+07	1.41146e+08	7.20595e+07	1.16742e+08	5.52354e+07	6.20891e+07	5.81411e+07	3.07602e+07
Methanesulfonic acid_Nelfinavir mesilate_	8.14973e+06	4.83887e+06	9.50559e+06	5.13669e+06	2.15126e+06	3.63472e+06	1.44197e+06	6.23854e+06	7.2503e+06	9.70779e+06	7.94141e+06	1.11923e+07	5.3457e+06	2.92668e+06	8.17961e+06	7.29885e+06	1.09188e+07	1.38366e+07	4.02956e+06	4.18938e+06	8.48536e+06	3.89162e+06	8.30613e+06	6.53465e+06	1.00028e+07	1.02e+07	1.45998e+07	5.40201e+06	6.54052e+06	6.42226e+06	9.01306e+06
Luteolin	250945	217789	2.16856e+06	274130	224751	191286	326944	5.61154e+06	857703	278451	2.03682e+06	883379	241386	602436	1.61213e+06	1.71049e+06	2.91614e+06	1.75175e+06	1.42238e+06	508565	204508	1.48487e+06	1.83995e+06	232631	848774	1.6935e+06	2.89312e+06	778560	603805	249443	631375
L-Tyrosine	551954536	1.37601e+07	1131883696	7.43506e+07	2.02598e+07	7.9469e+07	2.49057e+07	9.66503e+07	2.15956e+08	6.83196e+08	2.41492e+08	1.51147e+08	1.06277e+08	1.07138e+08	1.93392e+08	1.46757e+08	2.51272e+08	1.28977e+08	1.13966e+08	8.01978e+07	2.26009e+08	1.21976e+08	2.18808e+08	1.68854e+08	1.115e+08	2.3831e+08	1.43911e+08	2.22393e+08	249823210	4.75226e+07	1.79754e+08
LSD-d3	7.01519e+07	4.14231e+07	9.75372e+07	7.31289e+07	7.65625e+07	5.39883e+07	3.17736e+07	4.75306e+07	6.62463e+07	9.29623e+07	6.19592e+07	6.29497e+07	8.4642e+07	8.44397e+07	7.2278e+07	6.98751e+07	6.07219e+07	8.4023e+07	7.97172e+07	4.73238e+07	9.01813e+07	6.00221e+07	9.35727e+07	8.23541e+07	6.83243e+07	9.11425e+07	2.59011e+07	8.15918e+07	5.87553e+07	8.63749e+07	5.22351e+07
LPK	1.16178e+06	62416	1.64563e+06	429268	257419	281827	68241.2	295229	1.17371e+06	1.19535e+06	1.74853e+06	1.3447e+06	1.05693e+06	1.26666e+06	1.34576e+06	1.59294e+06	1.26593e+06	1.5817e+06	1.44537e+06	1.38538e+06	1.189e+06	966872	1.82392e+06	818782	1.66699e+06	948705	2.34096e+06	603893	787964	885429	2.27831e+06
L-Phenylalanine	9.04758e+08	2.82101e+07	2118951430	334530582	2.32668e+07	7.42003e+07	2.96463e+07	1.82245e+08	428342833	1116947348	3.24614e+08	2.55753e+08	2.18694e+08	1.73782e+08	3.00838e+08	2.22081e+08	3.79421e+08	2.82999e+08	1.75171e+08	1.34362e+08	3.29824e+08	2.08516e+08	3.5688e+08	2.75904e+08	206560723	3.96503e+08	7.93499e+08	2.68894e+08	3.94256e+08	2.74725e+08	2.49847e+08
L-Methionine sulfoxide	1.69173e+07	2.67678e+06	5.09728e+07	1.43456e+07	3.39464e+06	6.32412e+06	2.48837e+06	7.33787e+06	1.34805e+07	3.88356e+07	1.3477e+07	8.01893e+06	7.17303e+06	8.13491e+06	1.12649e+07	9.03926e+06	1.70456e+07	9.6087e+06	1.04762e+07	6.73056e+06	7.2804e+06	1.08252e+07	1.22057e+07	8.3607e+06	9.52798e+06	1.08225e+07	2.18237e+07	8.78888e+06	9.23332e+06	1.25198e+07	9.19639e+06
Lithocholic acid	1.55376e+07	2.19016e+07	4.88738e+07	3.29419e+07	5.0851e+07	6.58785e+07	2.05897e+07	3.5516e+07	8.74547e+06	9.69617e+07	1.45012e+08	3.8327e+07	3.38125e+07	9.15112e+07	8.98832e+07	5.32189e+07	7.98532e+07	5.27237e+07	7.55285e+07	8.48051e+07	3.22944e+07	6.164e+07	1.25091e+08	4.9908e+07	6.9353e+07	3.25733e+07	4.11935e+07	5.18408e+07	7.16602e+07	9.11434e+07	5.5806e+07
L-Isoleucine	8.11335e+08	3.03325e+07	1765089358	367075329	2.80528e+07	1.0108e+08	3.52215e+07	2.34353e+08	5.0617e+08	1449810511	3.12148e+08	3.62594e+08	3.08127e+08	2.39932e+08	6.15271e+08	1.58831e+08	5.22162e+08	3.81052e+08	3.15009e+08	2.40723e+08	6.53936e+08	3.18271e+08	3.51873e+08	3.02209e+08	2.29163e+08	3.89571e+08	7.38486e+08	3.62669e+08	4.07813e+08	3.29564e+08	2.77965e+08
Linoleoyl ethanolamide	2.25625e+08	1.35354e+08	7.84114e+08	4.37148e+08	9.78205e+07	9.87346e+07	106064498	1.33249e+08	338304005	618949055	3.66711e+08	546382300	600577385	5.68911e+08	5.58371e+08	6.80967e+08	5.26672e+08	5.95429e+08	3.38062e+08	5.20123e+08	2.47118e+08	1262980080	3.59954e+08	2.93636e+08	4.59279e+08	4.88829e+08	5.50458e+08	4.22056e+08	5.06863e+08	4.68046e+08	4.9191e+08
Linoleic acid	1.88631e+08	3.95316e+07	2.56429e+08	2.35533e+08	96811609	5.44198e+07	4.36317e+07	1.32492e+08	4.71291e+08	4.16997e+08	2.33655e+08	3.49296e+08	3.28866e+08	3.41598e+08	456635407	2.94838e+08	4.68176e+08	6.27479e+08	3.02447e+08	2.34282e+08	1.20194e+08	3.82764e+08	4.25922e+08	1.90152e+08	421784733	4.85479e+08	2.57086e+08	1.8215e+08	3.2944e+08	2.01156e+08	1.49516e+08
L-Histidine	1.88598e+07	5.5013e+06	2.93489e+07	1.54388e+07	1.04225e+07	1.52552e+07	1.24514e+07	1.42274e+07	2.06858e+07	3.41563e+07	2.36116e+07	2.22476e+07	1.91031e+07	1.64873e+07	1.47234e+07	1.55435e+07	1.42946e+07	1.48529e+07	2.17375e+07	1.76731e+07	1.51843e+07	2.32405e+07	2.13605e+07	1.44935e+07	2.27887e+07	1.9195e+07	2.62126e+07	1.53279e+07	1.64993e+07	1.99651e+07	1.95439e+07
L-Glutamic acid	2.23096e+08	1.49342e+08	4.83338e+08	1.32779e+08	1.57851e+08	6.86321e+08	2.39793e+08	1.30938e+08	1.20187e+08	2.60582e+08	1.77709e+08	9.84382e+07	6.65697e+07	7.22421e+07	1.54509e+08	1.7267e+08	8.04221e+07	9.67451e+07	140869224	7.21201e+07	1.35003e+08	9.46304e+07	2.6145e+08	1.44879e+08	1.05575e+08	1.37154e+08	3.21949e+08	1.29746e+08	2.14866e+08	1.87822e+08	2.37093e+08
Leucylproline	1.52111e+08	1.06108e+07	1.76293e+08	120039854	4.76532e+06	2.09519e+07	3.96349e+06	7.89642e+07	1.67309e+08	7.93013e+07	4.86024e+07	7.11259e+07	5.50893e+07	4.43341e+07	4.86184e+07	8.10548e+07	6.95495e+07	8.78934e+07	5.93295e+07	5.15222e+07	4.35884e+07	7.41804e+07	6.6666e+07	4.98619e+07	8.26769e+07	6.1564e+07	117172988	7.41146e+07	8.08468e+07	5.7193e+07	6.31316e+07
L-Citrulline	9.04917e+07	2.73062e+07	2.45605e+08	7.54165e+07	3.72153e+07	7.79773e+07	3.34689e+07	3.75708e+07	1.12738e+08	1.37731e+08	2.4992e+08	9.91667e+07	7.69896e+07	1.08192e+08	1.6299e+08	1.73006e+08	1.42554e+08	1.15422e+08	2.61614e+08	7.64024e+07	1.0695e+08	1.2046e+08	1.93481e+08	1.81432e+08	1.11454e+08	1.84181e+08	3.46133e+08	1.31216e+08	1.43663e+08	2.31598e+08	1.77405e+08
Lauric acid	5.65728e+07	3.42214e+07	7.8706e+07	4.34094e+07	3.84345e+07	4.25508e+07	2.58271e+07	4.36824e+07	5.49526e+07	7.65956e+07	4.01941e+07	4.17387e+07	4.74085e+07	1.02057e+08	4.57407e+07	5.16375e+07	4.20555e+07	3.64525e+07	4.23703e+07	5.2349e+07	3.77321e+07	5.32053e+07	6.0732e+07	3.90656e+07	4.39137e+07	6.31978e+07	7.38473e+07	3.97339e+07	4.17914e+07	3.75853e+07	6.1993e+07
L-Aspartic acid	2.27598e+07	3.92244e+07	7.24902e+07	1.16364e+07	4.77159e+06	1.17766e+08	1.97605e+07	1.97321e+07	1.62039e+07	2.78643e+07	1.37772e+07	1.54284e+07	1.17396e+07	1.2666e+07	1.55941e+07	1.54226e+07	2.38472e+06	1.3584e+07	7.82887e+06	1.03385e+07	1.5083e+07	1.72606e+07	1.85111e+07	1.82645e+07	1.31239e+07	1.30343e+07	2.51379e+07	7.78645e+06	1.03513e+07	2.28421e+07	1.22333e+07
L-2-Aminoadipic acid	3.76379e+07	1.26556e+07	8.44017e+07	4.56161e+07	2.4822e+07	3.47087e+07	1.5852e+07	4.44539e+07	5.22626e+07	5.55061e+07	6.07993e+07	4.70294e+07	2.68288e+07	2.74785e+07	4.27799e+07	6.01611e+07	2.92277e+07	4.66505e+07	4.17516e+07	3.31796e+07	2.61213e+07	4.70544e+07	5.11677e+07	4.11593e+07	4.95036e+07	3.332e+07	6.36485e+07	3.65044e+07	43536344	3.87675e+07	4.895e+07
L-Methionine	4.93721e+08	2.14756e+07	7.64905e+08	3.7044e+08	2.67605e+07	7.60003e+07	1.95997e+07	1.13107e+08	2.5553e+08	6.36414e+08	1.44768e+08	1.36986e+08	1.152e+08	1.15533e+08	159630413	1.42411e+08	162261588	1.30023e+08	1.10091e+08	7.48733e+07	1.56299e+08	9.52856e+07	2.26074e+08	1.43297e+08	1.25717e+08	1.91891e+08	4.37734e+08	134402973	2.2133e+08	1.73831e+08	1.47894e+08
L-Carnitine	473958843	4.64944e+07	7.49052e+07	4.36706e+08	1.95043e+08	1.18789e+08	7.17436e+07	9.77162e+07	6.38041e+07	1.40905e+08	1.48366e+08	1.56749e+08	5.69451e+07	6.1532e+07	6.14446e+07	6.11927e+07	7.24073e+07	1.28378e+08	6.29573e+07	9.3831e+07	3.89631e+07	5.6215e+07	4.76702e+07	7.74856e+07	5.66356e+07	5.07858e+07	6.20152e+07	1.37021e+08	1.97723e+08	5.2053e+07	2.71425e+07
L-Lactic acid	3.78775e+07	4.70598e+06	7.2123e+07	2.46085e+07	3.77756e+06	1.16888e+07	5.67924e+06	2.8982e+07	1.31559e+08	3.7357e+07	4.24908e+07	2.02113e+07	2.72351e+07	3.02064e+07	4.79458e+07	1.15897e+08	4.73988e+07	3.83908e+07	3.00109e+07	1.33779e+07	2.92754e+07	3.52639e+07	122395729	8.05057e+07	5.59302e+07	1.18511e+08	1.41534e+08	7.06111e+07	7.01264e+07	5.39023e+07	6.61661e+07
Kynurenic acid	9.44264e+06	3.32676e+06	1.03681e+07	2.06953e+06	5.05584e+06	2.17001e+06	2.33526e+06	9.55843e+06	1.75007e+06	2.54275e+06	1.12895e+06	1.09384e+06	2.05516e+06	3.11356e+06	1.32373e+06	2.49667e+06	713083	1.20938e+06	815027	1.25234e+06	983135	1.68269e+06	1.74262e+06	1.7602e+06	1.32688e+06	1.10378e+06	1.52611e+06	2.67573e+06	2.26867e+06	2.77107e+06	1.88869e+06
Jasmonic acid	1.01236e+08	5.29064e+06	4.58191e+07	2.83587e+07	1.58024e+07	9.76587e+06	9.19093e+06	2.62831e+07	4.30687e+07	5.02042e+07	4.39135e+07	4.06209e+07	4.76865e+07	3.58677e+07	3.9456e+07	3.69701e+07	3.88203e+07	3.90991e+07	3.8779e+07	4.88945e+07	23340124	6.80514e+07	5.0528e+07	2.43432e+07	4.45491e+07	3.25477e+07	3.27928e+07	2.62815e+07	3.15026e+07	3.8958e+07	3.94944e+07
Itaconic acid	4.56937e+07	4.76983e+06	1.4217e+07	3.71378e+07	1.25369e+07	8.65437e+06	4.17137e+06	1.25724e+07	2.26188e+07	1.40028e+07	1.18184e+07	1.63515e+07	8.89032e+06	6.60197e+06	1.68108e+07	1.87088e+07	8.35079e+06	1.63995e+07	6.79473e+06	6.18965e+06	7.19235e+06	7.75568e+06	1.34617e+07	1.11279e+07	9.82206e+06	1.19002e+07	1.29687e+07	6.85275e+06	1.59137e+07	1.18404e+07	9.55761e+06
Isoquinoline	2.39805e+06	519056	2.99365e+06	2.05503e+06	845571	471289	283888	904527	1.43912e+06	4.3831e+06	2.87964e+06	1.08802e+06	1.97937e+06	1.88827e+06	3.69145e+06	5.96433e+06	2.37137e+06	1.05249e+06	3.56675e+06	2.43021e+06	2.71643e+06	2.25094e+06	4.71845e+06	4.56053e+06	4.87068e+06	5.64085e+06	3.16131e+06	5.57002e+06	6.52388e+06	7.05488e+06	4.74467e+06
Isophthalic acid	1.3678e+06	478712	922535	1.00956e+06	689583	836818	979106	6.10167e+06	773893	524448	439994	257378	399723	374006	274905	406079	143043	316091	210811	191819	484415	196064	379443	315521	392274	493124	1.01683e+06	242117	481866	357282	498999
Isophorone	2.00026e+07	1.32548e+07	1.6657e+07	1.48085e+07	1.62835e+07	1.715e+07	2.0936e+07	1.3567e+07	2.30856e+07	1.31615e+07	1.82584e+07	2.21638e+07	2.53723e+07	2.61325e+07	1.81067e+07	3.12196e+07	1.99255e+07	3.08673e+07	2.61764e+07	2.77432e+07	2.52862e+07	2.67886e+07	3.71249e+07	1.72405e+07	2.99898e+07	2.89863e+07	2.04343e+07	3.49466e+07	2.20836e+07	2.30232e+07	4.70824e+07
Isohomovanillic acid	2.74934e+08	26642766	4.11692e+06	2.53534e+08	2.00909e+08	116668493	1.74288e+06	3.33892e+08	3.94551e+08	2.18278e+07	3.9194e+07	2.50814e+07	4.20038e+07	3.05201e+07	3.31465e+07	6.15065e+07	3.73294e+07	1.11968e+08	1.62857e+07	3.60997e+07	1.6741e+07	7.78531e+07	4.09536e+07	1.70152e+07	3.06141e+07	9.18904e+07	6.92695e+07	1.84281e+07	1.6775e+07	1.42205e+07	1.86598e+07
Isobutyric acid	1.56874e+07	431514	9.44979e+06	1.72766e+06	855413	829067	894259	4.33587e+06	1.81244e+07	1.64548e+07	9.42535e+06	1.34898e+07	2.11201e+07	1.48206e+07	5.96023e+07	7.28554e+07	1.89681e+07	2.95822e+07	1.49736e+07	1.31289e+07	3.22727e+07	1.24489e+07	4.91673e+07	2.32122e+07	2.53341e+07	5.2616e+07	6.47213e+07	3.41304e+07	3.80769e+07	2.31296e+07	7.29837e+07
Inosine	8.3722e+07	4.52457e+07	2.19115e+07	2.4852e+07	1.85003e+07	8.96385e+07	1.05664e+07	2.82633e+07	2.13784e+07	2.96667e+06	1.0403e+06	9.97196e+06	9.67e+06	1.66835e+07	1.98872e+06	4.99783e+07	826249	1.56117e+07	1.37591e+06	1.58567e+06	1.04213e+07	1.09388e+06	5.63938e+07	1.49606e+06	3.87144e+07	1.06773e+06	3.82134e+07	894140	977743	1.24779e+06	1.85267e+08
Indole-3-lactic acid	4.09421e+07	2.67041e+06	4.15426e+07	1.89829e+07	7.62889e+06	4.22993e+06	1.27225e+06	1.12498e+07	1.00321e+07	4.87279e+07	4.34423e+07	6.4156e+07	8.7938e+06	1.03931e+07	4.61587e+07	1.00866e+07	8.53988e+06	6.98167e+07	2.0895e+07	1.76281e+07	2.95375e+07	2.87603e+07	8.62813e+06	1.39983e+07	5.59318e+06	1.34347e+07	1.09179e+07	2.07659e+07	1.91051e+07	1.17375e+07	3.7686e+06
Indole-3-acetic acid	1.90888e+07	1.89405e+06	2.00991e+07	1.80406e+07	2.35189e+06	2.32765e+06	1.61384e+06	9.38432e+06	1.04287e+07	3.70925e+07	1.59349e+07	1.17971e+07	1.8823e+07	1.48683e+07	1.54081e+07	2.00661e+07	1.59411e+07	2.57094e+07	1.94832e+07	1.90798e+07	1.22218e+07	8.70475e+06	2.20406e+07	1.59424e+07	1.69209e+07	2.55965e+07	2.27551e+07	1.58902e+07	2.57842e+07	1.96774e+07	1.709e+07
Indole	1.97163e+07	338026	3.37213e+07	2.85313e+06	479181	1.7594e+06	278762	2.43953e+06	1.5601e+07	1.66903e+07	1.90736e+07	2.28368e+07	1.26833e+07	1.34858e+07	2.66462e+07	1.43936e+07	2.79527e+07	2.51946e+07	1.66819e+07	2.96043e+07	1.48558e+07	1.50466e+07	1.21002e+07	3.84754e+07	1.60844e+07	1.82523e+07	2.42994e+07	22576693	2.50101e+07	1.90611e+07	2.05908e+07
Imidazolelactic acid	7.893e+07	1.91275e+07	8.19185e+07	2.67145e+07	4.08276e+07	5.81324e+07	1.26601e+07	5.21735e+07	1.01642e+08	4.87906e+07	5.3182e+07	3.20134e+07	2.18302e+07	2.69122e+07	3.68027e+07	3.77246e+07	2.96974e+07	4.97537e+07	2.95655e+07	2.49803e+07	2.77326e+07	3.0741e+07	3.9465e+07	2.76635e+07	3.08665e+07	3.75495e+07	4.28328e+07	2.26126e+07	3.10563e+07	3.66747e+07	2.57557e+07
Imidazoleacetic acid	2.56485e+07	1.26974e+06	1.19471e+07	1.2053e+07	5.13493e+06	4.30257e+06	2.91809e+06	5.72496e+06	4.11245e+06	1.03514e+07	1.96934e+06	2.85942e+06	3.21608e+06	3.53365e+06	2.55144e+06	3.60288e+06	1.54134e+06	2.20344e+06	3.35271e+06	3.02471e+06	1.88428e+06	3.16552e+06	2.03268e+06	2.52219e+06	3.22069e+06	1.94801e+06	2.26092e+06	2.97475e+06	5.15438e+06	5.15593e+06	2.03265e+06
Hypoxanthine	2.52069e+08	7.00064e+07	456668922	3.15477e+08	4.2667e+07	105647192	1.90149e+07	1.46844e+08	3.44665e+08	4.38549e+08	2.23917e+08	300993499	2.59926e+08	2.49435e+08	5.33555e+08	6.55282e+08	1.81456e+08	2.93733e+08	2.53109e+08	180994338	2.3799e+08	1.51524e+08	8.80803e+08	1.71153e+08	2.31783e+08	2.00521e+08	5.40534e+08	2.26102e+08	3.08933e+08	2.59697e+08	5.11739e+08
Hydrocinnamic acid	740358	162401	5.33552e+07	538446	224998	267901	3.70515e+06	573423	1.19785e+07	7.43678e+07	1.37735e+07	915904	964781	944524	2.50858e+06	5.90505e+06	1.11544e+06	769051	2.29547e+07	705434	1.03415e+06	1.18574e+06	3.32914e+06	2.13881e+07	881147	1.59402e+06	2.23299e+06	1.70827e+07	4.65256e+07	3.24189e+07	2.06688e+06
Histamine	1.27061e+08	1.22129e+07	1.37311e+08	4.39149e+07	7.3439e+07	1.09689e+07	3.42163e+06	5.19109e+07	8.28711e+07	6.25853e+07	2.65031e+07	6.69415e+07	4.70837e+07	5.19479e+07	5.80638e+07	7.33121e+07	8.57992e+07	9.39275e+07	2.34591e+07	5.70747e+07	2.96689e+07	7.82581e+07	7.90834e+07	5.59191e+07	7.95441e+07	7.76992e+07	1.09985e+08	4.94693e+07	6.38496e+07	6.63766e+07	8.36718e+07
Hippuric acid	4.69254e+08	3.65929e+07	5.34088e+08	3.81066e+08	2.87369e+08	6.40224e+06	2.2322e+08	6.8373e+07	9.39336e+07	5.07541e+08	3.87969e+08	4.45349e+08	2.83421e+08	3.99946e+08	2.0211e+08	575763433	4.76034e+08	4.14954e+08	2.09457e+08	2.18186e+08	1.16111e+08	3.17115e+08	3.36431e+08	1.44968e+08	2.36272e+08	2.91679e+08	1.87237e+08	4.4871e+08	2.72407e+08	2.73572e+08	1.33758e+08
Hexyl octyl phthalate	689602	546906	751471	599296	632164	549798	611679	294303516	656126	668440	595394	647576	626243	690077	696789	726739	617214	625514	742497	709384	717500	781167	721826	569320	664480	627600	762469	689954	645126	700639	743781
Guanine	4.17063e+08	9.7748e+06	3.04921e+08	3.93921e+08	7.1447e+06	3.46494e+07	4.11084e+06	1.54344e+08	2.35677e+08	3.62503e+08	1.25463e+08	188336502	1.32945e+08	2.07005e+08	8.24146e+07	1.74406e+08	5.75923e+07	1.3812e+08	1.29687e+08	2.49522e+07	1.87376e+08	1.2084e+07	201537000	1.59192e+08	1.59794e+08	2.68902e+08	3.6771e+08	1.40893e+08	1.67895e+08	2.09968e+08	8.56904e+07
Glycylproline	1.02178e+08	1.7564e+07	1.54071e+08	1.15662e+08	2.5801e+07	2.52772e+07	2.01622e+07	9.22888e+07	1.52974e+08	1.10487e+08	1.7797e+08	1.21419e+08	6.997e+07	7.41647e+07	6.94741e+07	8.81311e+07	6.97611e+07	1.2484e+08	9.55908e+07	8.44273e+07	4.97253e+07	1.09638e+08	7.98796e+07	1.003e+08	1.03443e+08	7.8473e+07	8.36218e+07	9.49267e+07	8.913e+07	1.19633e+08	5.14462e+07
Glycyl-L-leucine	6.86595e+07	2.11398e+06	8.56766e+07	1.96138e+07	1.5113e+06	3.83385e+06	1.44626e+06	4.86347e+06	1.8364e+07	5.42957e+07	1.21515e+07	5.29017e+06	6.08324e+06	6.86453e+06	7.65771e+06	5.56485e+06	1.25476e+07	9.99551e+06	6.36308e+06	5.51973e+06	9.13749e+06	8.92151e+06	9.47689e+06	8.11296e+06	5.56157e+06	9.92011e+06	2.88805e+07	8.06281e+06	1.31118e+07	7.78362e+06	4.16462e+06
Glycitein	6.59284e+06	4.54287e+06	2.56475e+06	1.68773e+07	1.42542e+06	2.46236e+06	1.44328e+06	1.02707e+07	3.11598e+07	4.51997e+06	3.13137e+07	3.11444e+06	4.5229e+06	3.72592e+06	8.56492e+06	2.16591e+07	1.16133e+07	1.9346e+07	6.79941e+06	2.69308e+06	7.29771e+06	7.31505e+06	6.38106e+06	1.32598e+07	5.009e+06	1.02287e+07	6.31447e+06	2.18273e+07	1.02967e+07	4.63497e+06	6.65401e+06
Glycine	6.08813e+07	518275	102978	2.65645e+07	34006.2	6.60739e+06	27087.9	256664	71712.2	2.57154e+06	66774.1	3.1424e+06	63766.4	60007.2	54361.9	63032.2	151338	63191	60891.2	2.97991e+06	53009.4	60440.4	66563.6	67542.5	222681	63648.6	66575.4	5.64731e+06	7.80964e+06	77165.7	56972.4
Glyceryl monostearate	1061322916	9.38361e+08	1241894514	1037779645	1582737969	1011781614	9.61438e+08	1132467863	1229366808	1479232951	8.77611e+08	1671638550	1478722755	1372407480	1379986875	1341228598	1419284732	9.11118e+08	1503837625	1667203444	1166640652	1607894865	1114926865	7.04734e+08	1375074058	1525249218	1366416812	1873048658	1410952413	1332082956	1555379593
Glycerophospho-N-palmitoyl ethanolamine	4.50786e+06	509180	1.42654e+07	3.81829e+06	1.285e+06	1.26468e+06	599878	1.60299e+06	1.14841e+07	1.40869e+07	8.99249e+06	1.05976e+07	6.70174e+06	5.64982e+06	6.85536e+06	7.57738e+06	8.28109e+06	7.45653e+06	5.33378e+06	4.97875e+06	3.40944e+06	1.0368e+07	4.99151e+06	6.66287e+06	5.94505e+06	6.44657e+06	5.44838e+06	6.67647e+06	7.73436e+06	9.15248e+06	3.99654e+06
Gentisic acid	8.10159e+06	1.64964e+06	3.24131e+06	4.39092e+06	2.95316e+06	981018	2.44678e+06	2.69143e+06	8.44358e+06	2.75109e+06	5.89554e+06	4.4156e+06	619167	747775	6.06355e+06	1.18342e+07	1.41154e+06	1.88835e+07	7.20119e+06	642607	111368	806609	1.4879e+06	3.67099e+06	629498	2.81072e+06	4.70617e+06	5.39451e+06	7.28334e+06	7.17338e+06	413179
Genistein	1.28715e+07	2.07643e+06	14231213	1.60665e+07	2.57313e+06	3.59829e+06	1.60848e+06	1.64471e+07	3.19571e+07	1.46981e+07	7.51541e+06	1.89638e+07	4.68068e+06	1.59801e+07	3.96741e+07	4.26214e+07	3.03948e+07	5.75535e+07	7.73391e+06	1.66098e+07	4.06145e+06	1.42279e+07	1.96111e+07	9.03565e+06	8.21855e+06	1.54737e+07	1.9507e+07	2.71759e+07	1.29648e+07	4.95406e+06	7.74041e+06
FLK	864133	169339	6.7217e+06	1.18996e+06	121384	120870	98441.9	356197	456591	1.49079e+06	565476	212313	260130	414716	482781	1.16786e+06	364213	422219	261890	449088	199091	296243	848576	1.10794e+07	564027	239375	859468	302975	351269	312282	271796
Ferulic acid	1.28504e+08	1.67221e+07	6.84531e+07	1.18693e+08	9.1133e+06	1.8731e+07	1.15701e+07	9.35525e+07	1.98026e+08	1.6382e+08	6.13994e+07	7.18283e+07	4.92443e+07	5.32384e+07	8.25532e+07	8.70354e+07	6.98333e+07	1.21405e+08	4.06169e+07	3.81585e+07	4.42259e+07	2.90554e+07	1.10775e+08	5.18695e+07	5.29635e+07	1.34095e+08	8.54614e+07	5.2366e+07	6.74171e+07	6.119e+07	2.51971e+07
Ethylmalonic acid	3.4292e+07	6.26584e+06	9.3389e+06	2.95938e+07	7.12915e+06	1.66538e+07	5.85226e+06	1.94596e+07	2.05078e+07	1.26359e+07	5.64815e+06	4.81157e+06	8.22374e+06	3.62674e+06	5.02226e+06	6.68605e+06	3.13092e+06	6.18502e+06	3.87271e+06	3.17432e+06	1.00875e+07	2.39252e+06	8.21105e+06	7.36396e+06	6.73271e+06	1.1141e+07	8.20157e+06	5.73745e+06	9.65625e+06	6.20084e+06	5.83669e+06
Ethyl-beta-D-glucuronide	3.0851e+07	5.0166e+06	9.06155e+06	2.47519e+07	9.656e+06	7.12752e+06	4.56858e+06	1.24121e+07	4.00164e+07	1.83985e+07	1.35705e+07	1.13439e+07	7.40826e+06	7.00839e+06	9.47697e+06	1.34257e+07	1.27608e+07	1.67353e+07	9.93697e+06	6.73019e+06	7.33174e+06	9.63637e+06	1.57609e+07	1.09171e+07	8.31691e+06	1.48747e+07	8.62734e+06	1.1558e+07	1.6998e+07	1.19742e+07	8.91223e+06
Ethyl myristate	8614194995	2810189048	4617200208	7684906505	6357872899	6078403800	2653148958	4234087285	5564675462	4053933150	4161252671	4840386393	4276711790	3857491652	9740561946	8887672269	4309935100	5017515982	3155214037	3292856539	3273037940	3574491830	8433149039	3783183208	4125105864	5094345405	6020316873	3390263085	4196283332	3356402664	3646850029
Ethoxyquin	5.59971e+07	3.51285e+06	1.03956e+08	3.03528e+07	1.626e+07	8.91619e+06	4.89911e+06	2.49091e+07	8.10406e+07	9.72616e+07	8.34102e+07	7.23927e+07	6.38807e+07	5.85508e+07	7.64637e+07	7.67402e+07	1.07219e+08	7.56756e+07	6.4795e+07	5.86987e+07	2.61085e+07	1.38464e+08	8.0638e+07	5.08632e+07	9.36535e+07	7.73675e+07	1.00233e+08	5.58037e+07	6.22512e+07	7.16842e+07	6.62624e+07
Erucic acid	1.3828e+08	5.56395e+07	1.32223e+08	9.99695e+07	9.08651e+07	8.65899e+07	3.52393e+07	6.27817e+07	6.91231e+07	9.28878e+07	4.81889e+07	4.38216e+07	5.11984e+07	7.16442e+07	7.80106e+07	9.71725e+07	4.5951e+07	4.94456e+07	3.72555e+07	4.2346e+07	4.22456e+07	6.46973e+07	7.51947e+07	5.79908e+07	4.92381e+07	3.83453e+07	4.64651e+07	5.19306e+07	6.09565e+07	9.02667e+07	5.86883e+07
Erucamide	4.92609e+08	5.95524e+08	1.2736e+08	223991246	3.20253e+08	4.51604e+08	1.74182e+08	1.15012e+08	1.733e+08	4.2026e+08	2.19113e+08	5.00624e+08	3.41689e+08	2.26719e+08	2.14316e+08	2.6701e+08	1.78548e+08	2.50211e+08	1.33895e+08	598991614	1.76771e+08	2.44429e+08	9.5629e+07	186343754	2.16179e+08	5.54915e+08	6.58767e+08	7.24757e+08	1.7411e+08	4.07037e+08	7.98536e+08
Eicosapentaenoic acid	1.21995e+08	2.94053e+07	1.70317e+08	7.95137e+07	5.05865e+07	5.87757e+07	2.67602e+07	7.47686e+07	8.25577e+07	1.60578e+08	1.0449e+08	9.81799e+07	1.09413e+08	8.65057e+07	1.08507e+08	1.11826e+08	9.70147e+07	8.8077e+07	1.02086e+08	9.19727e+07	1.0845e+08	1.58867e+08	1.11877e+08	1.25239e+08	1.03909e+08	9.44541e+07	1.31822e+08	1.3726e+08	1.07155e+08	145352575	1.19344e+08
D-Sphingosine	1.80525e+08	1.7958e+08	2.7556e+08	1.5566e+08	2.94194e+08	2.83308e+08	4.78956e+07	7.06341e+07	1.2805e+08	3.488e+08	3.92951e+08	3.32748e+08	1.10138e+08	211097779	1.02576e+08	2.5463e+08	7.36345e+07	8.57569e+07	1.04753e+08	1.75274e+08	1.19889e+08	1.86487e+08	1.33599e+08	123166269	2.35955e+08	5.00331e+07	9.8462e+07	187599317	9.24281e+07	9.01162e+07	4.8802e+07
D-Pyroglutamic acid	1.29121e+08	3.49482e+07	1.11133e+08	1.31264e+08	3.44757e+07	1.00255e+08	3.04557e+07	2.90619e+07	5.73751e+07	8.49261e+07	6.7411e+07	4.64867e+07	3.34665e+07	2.70389e+07	3.57423e+07	3.49648e+07	4.27407e+07	3.98383e+07	7.37161e+07	2.9448e+07	3.46907e+07	3.44119e+07	8.68418e+07	4.5509e+07	3.48927e+07	7.75351e+07	7.47966e+07	5.92621e+07	6.39203e+07	6.70296e+07	6.50854e+07
D-Proline	2.43177e+08	7.97405e+07	6.64886e+08	2.31173e+08	1.00019e+08	1.6367e+08	1.15428e+08	2.33943e+08	3.04716e+08	5.43953e+08	628258121	4.41784e+08	2.8396e+08	2.59118e+08	3.57523e+08	297174935	3.1222e+08	3.33856e+08	3.43969e+08	2.73849e+08	3.20182e+08	3.38476e+08	3.20184e+08	3.26893e+08	279263093	3.46684e+08	507075619	2.63331e+08	3.02647e+08	3.93459e+08	3.28599e+08
D-Pipecolinic acid	4.23717e+08	4.21532e+07	2.2783e+08	3.21544e+08	8.79103e+07	1.15475e+08	4.30254e+07	112025851	1.38391e+08	3.15114e+08	2.12129e+08	2.16887e+08	1.78849e+08	1.38552e+08	222314698	2.70154e+08	2.15593e+08	1.76012e+08	168262964	2.14461e+08	8.7462e+07	2.44834e+08	2.43306e+08	1.54225e+08	2.25062e+08	1.88058e+08	2.79872e+08	1.89819e+08	2.6085e+08	1.89703e+08	1.73271e+08
Dodecylamine	1.21338e+06	2.34596e+06	1.59219e+06	1.68956e+06	1.94468e+06	1.16554e+06	1.49682e+06	2.265e+06	1.36528e+06	916600	1.05491e+07	1.45033e+06	1.23794e+06	1.09657e+06	1.30788e+06	2.94883e+06	938984	1.14422e+06	1.25313e+06	926321	1.18064e+06	1.48755e+06	1.6534e+06	1.51434e+06	895351	1.46117e+06	999677	1.16414e+06	1.27463e+06	1.05165e+06	1.17475e+06
Dodecyl sulfate_Erythromycin estolate	2.18776e+06	197360	1.47387e+06	1.56263e+06	719603	362567	338167	1.00305e+06	845531	2.00163e+06	2.14652e+06	5.03071e+06	5.06799e+06	2.63155e+06	4.88087e+06	2.91084e+06	4.53457e+06	4.29267e+06	2.22801e+06	4.34017e+06	6.85638e+06	4.58201e+06	4.81092e+06	8.2187e+06	5.36543e+06	4.90052e+06	2.77857e+06	5.18155e+06	4.41409e+06	6.48325e+06	7.79522e+06
Docosatrienoic acid	2.14169e+07	1.20892e+07	9.80207e+07	3.27305e+07	2.24706e+07	1.45072e+07	1.51423e+07	3.45453e+07	5.72502e+07	8.85685e+07	5.86043e+07	7.37698e+07	9.16064e+07	6.42153e+07	5.95565e+07	8.52949e+07	8.32968e+07	6.43554e+07	6.51896e+07	7.33706e+07	5.05413e+07	1.24833e+08	86060843	4.74533e+07	9.56022e+07	7.52829e+07	9.10708e+07	5.05585e+07	7.71454e+07	7.29889e+07	7.59366e+07
Docosapentaenoic acid methyl ester	8.10912e+06	1.84685e+06	1.61584e+07	2.32569e+06	4.31154e+06	2.79177e+06	2.02847e+06	2.98468e+06	1.84747e+07	1.36857e+07	1.53064e+07	1.02093e+07	7.81145e+06	1.20932e+07	5.36633e+07	9.65527e+07	3.8429e+07	2.392e+07	1.00628e+07	6.82559e+06	3.18869e+06	4.30031e+07	5.77923e+07	8.46276e+06	2.04007e+07	1.37493e+07	7.34501e+07	7.42095e+06	1.53386e+07	9.12682e+06	9.87021e+06
Docosapentaenoic acid	3.97753e+08	8.42985e+07	6.73415e+08	2.38257e+08	204407325	1.77569e+08	1.00291e+08	2.13792e+08	2.92154e+08	6.67139e+08	4.35114e+08	3.57418e+08	4.25158e+08	5.02328e+08	4.12802e+08	3.81539e+08	4.60033e+08	3.62621e+08	3.53129e+08	3.77095e+08	2.67155e+08	573537599	4.33706e+08	4.30031e+08	491515913	4.39687e+08	4.81942e+08	3.85195e+08	4.28439e+08	475748587	451443779
Docosahexaenoic acid methyl ester	363958	7.0994e+06	1.13733e+06	2.88516e+06	2.24054e+06	1.25829e+07	794735	7.88316e+06	4.08564e+06	893586	732137	786456	479702	371855	1.2795e+06	458834	948074	686383	1.27072e+06	477586	266052	596143	665082	751488	927090	323237	981840	434343	566548	397927	386345
Docosahexaenoic acid ethyl ester	7.16435e+07	2.00642e+08	1.74613e+08	1.58912e+08	2.08464e+08	180786618	1.32447e+07	2.40148e+08	1.16061e+08	1.22677e+08	6.13603e+08	3.69342e+08	3.15246e+08	4.23057e+08	5.67538e+08	3.8747e+08	6.0282e+08	5.54966e+08	4.36598e+08	5.58685e+08	3.16327e+08	5.25927e+08	332845954	7.10334e+08	5.86172e+08	3.74296e+08	3.88047e+08	5.77479e+08	4.09104e+08	6.87175e+08	5.2513e+08
Docosahexaenoic acid	4.87064e+08	1.72018e+08	6.94087e+08	3.44001e+08	181563470	2.91866e+08	1.16573e+08	2.91836e+08	3.85986e+08	6.11272e+08	417835252	4.49537e+08	3.61537e+08	4.34703e+08	5.04364e+08	4.7183e+08	4.29767e+08	4.43429e+08	4.0854e+08	3.77185e+08	4.03304e+08	6.76493e+08	4.69331e+08	544972502	4.32222e+08	4.00921e+08	5.07162e+08	4.68814e+08	4.88255e+08	5.88938e+08	4.19813e+08
DL-Tryptophan	1.89975e+07	1.11929e+06	1.11076e+08	6.72524e+06	1.22283e+06	2.91385e+06	1.07054e+06	4.66281e+06	9.99566e+06	3.33138e+07	2.33045e+07	6.15238e+06	4.49292e+06	3.30343e+06	7.08652e+06	5.81825e+06	1.08385e+07	7.52083e+06	6.49861e+06	2.69341e+06	1.00044e+07	4.44085e+06	7.97657e+06	1.28839e+07	4.16959e+06	1.12721e+07	2.93745e+07	8.65903e+06	1.10493e+07	6.57317e+06	5.9649e+06
DL-Stachydrine	3.39683e+08	3.1162e+07	7.6753e+07	2.12009e+08	1.71243e+08	6.49144e+07	4.39929e+07	5.71604e+07	3.81673e+07	1.02956e+08	6.47176e+07	9.58272e+07	2.24697e+07	3.00013e+07	2.70004e+07	2.63014e+07	3.01678e+07	8.05058e+07	4.78064e+07	4.45888e+07	1.68213e+07	3.49028e+07	2.03677e+07	3.05269e+07	1.89751e+07	3.58287e+07	2.75007e+07	9.50932e+07	1.34187e+08	4.30665e+07	1.67399e+07
DL-Serine	7.74867e+06	1.17718e+07	38146740	1.25439e+07	5.98958e+06	3.55946e+07	7.285e+06	8.11057e+06	1.47509e+07	1.99203e+07	1.04084e+07	7.50591e+06	4.7977e+06	6.80425e+06	8.45598e+06	8.85524e+06	7.13226e+06	9.09915e+06	5.77841e+06	4.93445e+06	1.31655e+07	5.42173e+06	7.63343e+06	9.86847e+06	7.03449e+06	1.06252e+07	1.83358e+07	9.47205e+06	8.92418e+06	1.02664e+07	7.85898e+06
DL-Malic acid	4.89193e+06	4.13177e+06	1.05755e+07	4.3971e+06	1.27442e+06	9.72154e+06	1.37362e+06	1.13971e+07	6.33714e+06	7.30774e+06	7.60117e+06	4.67351e+06	5.00623e+06	3.05176e+06	5.34206e+06	3.69899e+06	2.06515e+06	5.71964e+06	4.61832e+06	2.50933e+06	1.61417e+07	2.37981e+06	3.27737e+06	8.48564e+06	2.54595e+06	1.28951e+07	1.24996e+07	7.34822e+06	7.42589e+06	1.28084e+07	4.46315e+06
DL-Lysine	1.04915e+07	1.87606e+06	1.08159e+07	5.69652e+06	5.08651e+06	5.04893e+06	3.53007e+06	7.013e+06	9.64341e+06	1.12335e+07	1.10006e+07	9.69133e+06	8.67673e+06	9.01358e+06	1.02664e+07	1.29936e+07	9.23921e+06	8.0998e+06	1.01467e+07	1.12387e+07	4.73851e+06	1.37052e+07	8.51139e+06	8.04498e+06	9.49509e+06	7.85014e+06	7.88216e+06	6.70848e+06	8.0069e+06	9.14008e+06	7.96506e+06
DL-Homoserine	4.4232e+07	1.7244e+07	1.66814e+08	2.84047e+07	2.27318e+07	5.73599e+07	2.58411e+07	4.19504e+07	4.3669e+07	1.00623e+08	5.78002e+07	4.44769e+07	3.03781e+07	3.1476e+07	5.83234e+07	5.60416e+07	4.38703e+07	4.82957e+07	4.66674e+07	2.944e+07	3.66715e+07	3.97703e+07	5.69706e+07	4.32182e+07	3.57004e+07	4.82575e+07	9.09205e+07	3.49646e+07	4.84569e+07	5.22891e+07	4.75685e+07
DL-Glutamine	1.02571e+08	5.36909e+07	2.97728e+08	6.67267e+07	7.26291e+07	2.41367e+08	9.10263e+07	6.5863e+07	7.5185e+07	1.63612e+08	7.07022e+07	5.08051e+07	3.84201e+07	4.14257e+07	7.66067e+07	8.04885e+07	6.1729e+07	6.00568e+07	6.02937e+07	3.91813e+07	7.00858e+07	4.94865e+07	1.13151e+08	7.34947e+07	5.39133e+07	8.24222e+07	1.7633e+08	6.49498e+07	106326171	7.81894e+07	9.15403e+07
DL-Arginine	7.04036e+07	4.32755e+06	1.98416e+08	3.62525e+07	4.07576e+06	1.46346e+07	1.27782e+07	2.1517e+07	4.28159e+07	171429912	1.45791e+07	1.28969e+07	1.34128e+07	1.74724e+07	1.94406e+07	2.46443e+07	1.97839e+07	2.24884e+07	9.09636e+06	4.68293e+06	3.49135e+07	1.23163e+07	3.53414e+07	1.30377e+07	1.66998e+07	4.27012e+07	1.02688e+08	2.54293e+07	5.33321e+07	1.66495e+07	2.15589e+07
DL-Alanine	2.28977e+07	2.97871e+06	4.02283e+07	2.34929e+07	2.81752e+06	1.16375e+07	1.59694e+06	6.93081e+06	1.15381e+07	3.57845e+07	1.51948e+07	1.29027e+07	5.82986e+06	5.74873e+06	1.34726e+07	1.04068e+07	8.97365e+06	9.39994e+06	1.04495e+07	6.77827e+06	7.87817e+06	8.88896e+06	1.80375e+07	7.77363e+06	7.43487e+06	1.08025e+07	1.71075e+07	8.30736e+06	1.23952e+07	1.17946e+07	1.14095e+07
Diundecyl phthalate	3.44937e+07	4.17848e+07	2.15436e+07	7.05972e+07	3.91799e+07	2.75363e+07	3.42101e+07	5.70144e+07	2.26183e+07	8.66769e+07	1.14077e+08	4.34831e+07	6.58857e+07	5.59344e+07	4.39125e+07	1.11309e+08	5.21394e+07	7.70758e+07	8.98013e+07	5.69467e+07	2.31105e+07	1.13405e+08	5.23257e+07	2.54548e+07	2.62342e+07	6.80752e+07	6.41193e+07	2.98071e+07	3.87915e+07	1.55284e+07	2.67518e+07
Disperse orange 3	1.6777e+07	1.78084e+06	1.82736e+07	2.3109e+06	3.97247e+06	2.07168e+06	5.46307e+06	5.58114e+06	5.02796e+07	5.26915e+06	4.12684e+06	9.2047e+06	1.31673e+07	2.01028e+07	9.4336e+06	9.91567e+06	9.60442e+06	773794	7.39683e+06	1.18492e+06	4.86369e+06	2.14925e+07	2.88082e+06	2.4054e+07	1.56496e+07	8.72917e+06	8.59246e+06	2.48917e+06	2.07155e+07	7.51978e+06	1.09464e+07
Diosmetin	1.33901e+06	1.44287e+06	2.53892e+06	1.79808e+06	168107	854933	442753	3.82534e+06	4.45418e+06	1.70709e+06	1.35704e+07	2.23851e+06	1.27027e+06	2.21494e+06	6.0068e+06	3.73226e+06	9.66382e+06	8.67952e+06	3.88598e+06	1.87885e+06	962043	4.98985e+06	3.93419e+06	4.14521e+06	1.91765e+06	5.32329e+06	4.44081e+06	7.01233e+06	2.84759e+06	2.30584e+06	2.64488e+06
Dioctyldimethylammonium chloride	3.60009e+06	566174	3.3633e+06	1.53338e+06	974976	270376	724607	1.27233e+06	2.83302e+06	3.61275e+06	4.27855e+06	4.16598e+06	3.79711e+06	2.50724e+06	4.66871e+06	4.62985e+06	4.09906e+06	4.14103e+06	3.43233e+06	2.05914e+06	1.42239e+06	4.55338e+06	5.13028e+06	3.62287e+06	3.63401e+06	3.44621e+06	4.31845e+06	3.81214e+06	3.50378e+06	3.96304e+06	5.28424e+06
Dioctyl phthalate	3.32069e+07	3.22238e+07	4.05688e+07	2.82589e+07	2.7624e+07	2.62374e+07	2.82409e+07	4371748843	3.29024e+07	3.28623e+07	5.03268e+07	2.85294e+07	6.61021e+07	6.58078e+07	2.56261e+07	2.89443e+07	2.59321e+07	2.82326e+07	3.34515e+07	3.35866e+07	2.56319e+07	3.05424e+07	2.96569e+07	2.52916e+07	29684574	3.65805e+07	3.22241e+07	2.99381e+07	3.25045e+07	2.76012e+07	3.04657e+07
Dimethyl sebacate	4.82673e+06	1.44853e+06	5.33227e+06	3.96199e+06	1.75773e+06	1.27491e+06	1.80482e+06	2.29819e+06	6.09975e+06	3.42481e+06	5.52858e+06	3.64927e+06	5.79184e+06	4.25239e+06	4.20204e+06	6.67026e+06	5.22966e+06	4.53173e+06	4.07259e+06	4.56045e+06	3.68637e+06	6.24797e+06	7.59663e+06	3.65634e+06	5.073e+06	3.72811e+06	7.70456e+06	2.94698e+06	5.49537e+06	5.25755e+06	8.83906e+06
Diisodecyl phthalate	1.50314e+07	8.00071e+06	8.19518e+08	8.55773e+06	1.57416e+07	2.40629e+07	1.06315e+07	1.36846e+07	1.53409e+07	9.39608e+06	1.70401e+07	1.16154e+07	1.23981e+07	9.83389e+06	1.13688e+07	1.49615e+07	1.1389e+07	2.14677e+07	1.61134e+07	1.37456e+07	1.05287e+07	1.63939e+07	1.31214e+07	1.26677e+07	1.16047e+07	1.80694e+07	1.3196e+07	1.34278e+07	8.29767e+06	8.78905e+06	1.67165e+07
Diisobutylphthalate	3.22032e+06	3.61154e+06	371378	3.2876e+06	2.99678e+06	3.05688e+06	3.2677e+06	2.50913e+08	359400	2.6702e+06	2.91229e+06	2.79616e+06	3.3459e+06	1.58318e+06	2.69738e+06	2.78518e+06	2.64613e+06	2.64554e+06	3.17182e+06	3.18396e+06	2.84335e+06	2.90399e+06	3.07613e+06	2.74047e+06	2.74606e+06	3.073e+06	2.95393e+06	2.80582e+06	3.04627e+06	2.73637e+06	3.07257e+06
Dihomo--linolenic acid ethyl ester	3.00333e+08	6.81294e+07	4.36943e+08	141873904	1.19616e+08	8.86208e+07	9.25595e+07	6.2903e+07	1.16085e+08	1.63179e+08	2.14661e+08	3.33008e+08	297797838	2.70921e+08	3.41773e+08	3.4952e+08	1.43966e+08	1.87424e+08	2.26598e+08	3.35423e+08	3.85064e+08	4.13098e+08	3.66517e+08	3.27415e+08	2.51762e+08	2.03355e+08	2.17264e+08	2.59757e+08	208953733	2.31502e+08	3.31768e+08
Dihexyl nonanedioate	4.4408e+06	1.81953e+06	876694	2.72398e+06	1.5093e+06	826641	2.31954e+06	2.70405e+06	4.77939e+06	3.37012e+06	2.18122e+06	4.99568e+06	2.51389e+06	3.64621e+06	2.7196e+06	1.97067e+06	3.15443e+06	5.45361e+06	5.55203e+06	4.24229e+06	977301	4.65353e+06	3.71241e+06	2.1389e+06	2.72114e+06	688471	2.21443e+06	3.22643e+06	4.13062e+06	1.56784e+06	2.95214e+06
Didecyldimethylammonium	9.82549e+06	1.27826e+06	8.70535e+06	5.2778e+06	3.87752e+06	2.73666e+06	2.63505e+06	3.50968e+06	8.10608e+06	1.14533e+07	1.49163e+07	1.29912e+07	1.04134e+07	1.05763e+07	1.2924e+07	1.3049e+07	1.09863e+07	1.08088e+07	1.07076e+07	1.19816e+07	8.22534e+06	1.31274e+07	1.47364e+07	1.18729e+07	1.06005e+07	8.7412e+06	1.05337e+07	9.63809e+06	9.63239e+06	1.14243e+07	1.40025e+07
Dibenzylamine	4.72287e+07	8.51627e+07	2.72746e+07	6.48206e+07	6.51706e+07	7.28847e+07	9.86598e+07	5.14143e+07	7.96959e+07	6.55619e+07	7.16452e+07	9.92194e+07	6.70147e+07	6.16636e+07	6.81626e+07	6.02577e+07	9.06984e+07	5.76119e+07	8.23914e+07	7.42987e+07	6.13509e+07	6.7647e+07	6.92749e+07	4.66815e+07	7.5995e+07	907704	6.42713e+07	9.36528e+07	7.57977e+07	4.94229e+07	9.32152e+07
Dextrorphan	9.21949e+06	1.08701e+06	1.25285e+07	3.21475e+06	2.55014e+06	1.75464e+06	1.55616e+06	3.88962e+06	1.15687e+07	1.25021e+07	1.20661e+07	1.08467e+07	1.05403e+07	8.0923e+06	1.04055e+07	9.47465e+06	1.47715e+07	1.24574e+07	9.06591e+06	7.39587e+06	5.3566e+06	1.53096e+07	1.30175e+07	8.31479e+06	1.54817e+07	1.01419e+07	1.36134e+07	7.95587e+06	8.33528e+06	8.37062e+06	1.10238e+07
Deoxycholic acid	4.55191e+08	653635653	7.48448e+08	3.73737e+08	6.50402e+08	1009996306	1.21379e+08	8.09337e+08	2.4781e+08	8.71876e+08	4879657553	4181042524	2277092666	2225609146	4153204172	1596538856	4097771346	3341841891	3330990949	3338767753	1858257693	3079004620	2174417276	2921963614	4161419672	3517632113	3648776375	2389709681	2178157571	3138132352	2490514461
delta9-THC-d9	3.31099e+07	2.16622e+07	1.7656e+08	7.08417e+07	1.4523e+07	1.52268e+07	1.52173e+07	2.08867e+07	6.26812e+07	1.23604e+08	7.75043e+07	1.21016e+08	1.28781e+08	1.04693e+08	9.93689e+07	1.2688e+08	1.02027e+08	9.59186e+07	6.89587e+07	1.03038e+08	5.008e+07	3.03285e+08	57815246	6.65841e+07	9.16378e+07	1.3184e+08	1.19051e+08	7.6117e+07	1.04371e+08	1.08555e+08	1.01374e+08
Decanoylcarnitine	153125	135901	157721	142349	97270.8	248258	96003.3	200208	152809	146531	656057	469566	158789	146039	157909	366898	362684	178132	196409	157150	157801	180220	142885	154155	152425	169430	181060	197400	151840	164280	152671
Daidzein	3.887e+07	2.5339e+07	1.55267e+07	4.9829e+07	6.16282e+06	1.11132e+07	6.07655e+06	1.51925e+07	5.88031e+07	2.71096e+07	5.33822e+06	8.95783e+06	6.96935e+06	1.38706e+07	2.69736e+07	2.6655e+07	1.20741e+07	2.65393e+07	4.59376e+06	1.29442e+07	5.64251e+06	7.46941e+06	2.73065e+07	3.69615e+06	1.25359e+07	8.69398e+06	1.29247e+07	1.36673e+07	1.38114e+07	2.96615e+06	2.07091e+07
D-Xylose	1.1132e+07	4.15036e+06	1.90204e+07	1.36501e+07	2.24836e+06	3.14954e+06	2.59021e+06	1.21455e+07	4.6807e+07	1.57145e+07	1.24485e+07	1.04202e+07	10864997	9.99338e+06	1.69369e+07	2.34244e+07	1.76245e+07	2.1864e+07	9.63086e+06	7.91916e+06	8.72701e+06	1.07036e+07	3.37768e+07	1.33884e+07	1.27465e+07	3.00812e+07	2.80403e+07	1.13359e+07	1.53904e+07	1.60539e+07	1.1639e+07
D-Tryptophan	3.0559e+08	2.42572e+07	1360862503	1.26036e+08	2.58535e+07	6.23542e+07	26338667	8.18302e+07	1.74652e+08	5.12342e+08	3.87428e+08	1.14632e+08	9.79536e+07	7.47292e+07	138600960	1.06951e+08	1.97842e+08	1.43083e+08	1.27522e+08	6.00124e+07	1.83839e+08	8.93002e+07	1.36663e+08	2.00932e+08	7.88477e+07	1.61863e+08	4.15592e+08	169461231	204248845	1.3238e+08	1.11689e+08
D-Phenyllactic acid	15427156	1.4026e+06	3.9284e+07	8.24345e+06	2.08838e+06	966512	673163	3.1047e+06	8.50441e+06	2.05645e+07	1.37802e+07	1.5041e+07	3.8825e+06	3.8103e+06	1.3812e+07	3.44357e+06	9.12637e+06	1.50553e+07	6.54285e+06	1.05223e+07	6.46941e+06	1.4692e+07	1.77564e+07	5.04151e+06	5.3024e+06	7.06137e+06	1.10176e+07	1.27176e+07	1.49499e+07	5.33667e+06	5.51879e+06
D-Maltose	4.49834e+07	1.1407e+07	2.37438e+07	4.33975e+07	1.74487e+07	1.15635e+07	9.9151e+06	4.78383e+07	2.07282e+08	5.20455e+07	1.84755e+07	2.49263e+07	3.07647e+07	3.37785e+07	4.34206e+07	4.11279e+07	3.11261e+07	7.05257e+07	1.51547e+07	1.47436e+07	4.61527e+07	1.73966e+07	4.71507e+07	3.61546e+07	4.28196e+07	5.33919e+07	5.30611e+07	2.4982e+07	3.32031e+07	2.3081e+07	2.61435e+07
D-Galactose	7.12158e+07	9.73123e+06	6.16031e+07	4.95282e+07	2.51948e+07	2.30463e+07	1.30362e+07	4.08019e+07	1.24342e+08	8.0181e+07	4.8826e+07	3.62703e+07	2.89381e+07	2.61213e+07	3.11704e+07	5.86482e+07	2.96072e+07	4.452e+07	3.44943e+07	2.4016e+07	3.08034e+07	3.38406e+07	5.75373e+07	3.37636e+07	3.81093e+07	4.86761e+07	8.86296e+07	3.92959e+07	5.30466e+07	5.00834e+07	4.12233e+07
Cytosine	9.8027e+06	327513	714634	4.98928e+06	426286	491781	317286	652957	1.41764e+06	2.19192e+06	1.63886e+06	1.44986e+06	1.18125e+06	1.30211e+06	1.04592e+06	530797	432480	952352	371854	202680	1.01614e+06	519426	1.61647e+06	3.4383e+06	691549	1.20283e+06	2.04888e+06	2.1249e+06	1.88086e+06	2.93818e+06	404539
Crotonic acid	1.24184e+07	3.22268e+06	4.55787e+07	1.14677e+07	6.52224e+06	1.36917e+07	5.53816e+06	6.23745e+06	1.65824e+07	1.8119e+07	1.57432e+07	1.10056e+07	6.64885e+06	1.1375e+07	1.75124e+07	1.37888e+07	1.18919e+07	1.16592e+07	1.73748e+07	9.78839e+06	9.00417e+06	1.12566e+07	2.73658e+07	9.42312e+06	2.62714e+07	9.14639e+06	2.10019e+07	1.04058e+07	1.16431e+07	1.24897e+07	3.82042e+07
Creatinine	187396241	1.89848e+07	1.11756e+08	1.2391e+08	3.32631e+07	6.28467e+07	2.53109e+07	3.96992e+07	6.64536e+07	1.15225e+08	7.20244e+07	6.24062e+07	4.89465e+07	5.3402e+07	48257070	6.04265e+07	5.78509e+07	5.38543e+07	6.59866e+07	6.75406e+07	3.78713e+07	7.46849e+07	5.29545e+07	5.27819e+07	5.94858e+07	4.92738e+07	6.7658e+07	9.37582e+07	1.21512e+08	7.33966e+07	6.13455e+07
Coumestrol	5.45488e+06	915552	5.19091e+06	2.58605e+06	2.14146e+06	832303	1.18392e+06	1.98784e+06	7.0935e+06	4.98258e+06	2.67814e+06	4.28427e+06	4.23596e+06	2.70154e+06	8.47486e+06	4.96196e+06	4.58435e+06	2.97232e+06	3.00641e+06	5.1169e+06	1.70645e+06	6.01588e+06	3.43533e+06	1.60371e+06	4.13519e+06	2.69027e+06	3.85879e+06	5.77428e+06	4.01324e+06	3.43869e+06	3.75217e+06
Corticosterone	9.97818e+06	2.29332e+06	8.91116e+06	5.00745e+06	4.13328e+06	2.1611e+06	2.46262e+06	6.1175e+06	2.37791e+07	1.75341e+07	5.68146e+06	6.31076e+06	8.64495e+06	7.31281e+06	6.72294e+06	2.29627e+07	1.40371e+07	1.06899e+07	6.53206e+06	4.78981e+06	2.12962e+06	1.79604e+07	1.4688e+07	5.65104e+06	1.03316e+07	1.2697e+07	1.35083e+07	6.49321e+06	1.04265e+07	7.58109e+06	5.38357e+06
Corchorifatty acid F	1.23089e+07	308489	9.65635e+06	8.63002e+06	1.00641e+06	243938	386187	4.39946e+06	7.08319e+06	9.82131e+06	6.95423e+06	1.67721e+07	8.81476e+06	4.645e+06	9.68288e+06	1.50338e+07	8.18821e+06	9.26757e+06	1.55559e+07	4.499e+06	5.47623e+06	7.32891e+06	9.19287e+06	3.77704e+06	1.07597e+07	1.07639e+07	8.69839e+06	5.10043e+06	6.8135e+06	8.49806e+06	8.75358e+06
Citric acid	3.52146e+07	1.05288e+07	4.86806e+06	2.22141e+07	4.1194e+06	1.6828e+07	2.99288e+06	6.31181e+06	1.9425e+06	4.93649e+06	2.24312e+06	3.80325e+06	1.07762e+06	1.72771e+06	1.19923e+06	1.98395e+06	1.16074e+06	1.46456e+06	1.26699e+06	1.37407e+06	1.38739e+06	993706	98638.3	1.55257e+06	136631	53389.7	60591.4	80304.5	1.2694e+07	2.01469e+06	122888
cis-4-Hydroxy-D-proline	4.637e+07	2.94445e+07	1.12012e+08	6.27907e+07	5.71991e+07	6.63748e+07	2.30346e+07	5.63154e+07	1.21367e+08	1.12728e+08	2.16943e+08	1.37159e+08	4.25683e+07	4.86868e+07	1.13328e+08	1.06638e+08	8.89483e+07	1.17676e+08	8.97944e+07	5.22959e+07	3.95353e+07	6.83055e+07	9.5587e+07	9.606e+07	1.14333e+08	8.19464e+07	1.30713e+08	8.64465e+07	7.8895e+07	1.29361e+08	8.97587e+07
cis-12-Octadecenoic acid methyl ester	1.49348e+06	243923	1.91905e+07	718145	3.73179e+06	6.91114e+06	1.66083e+06	363768	1.33936e+06	1.09584e+07	2.34622e+07	7.38029e+06	2.63735e+06	9.70643e+06	6.93328e+07	6.15129e+07	7.5172e+06	6.27559e+06	1.58176e+07	3.19591e+06	1.10237e+06	2.41772e+07	2.86914e+07	8.78836e+06	5.65872e+06	4.28661e+06	6.05727e+07	1.28721e+07	6.04462e+06	1.60444e+07	1.47083e+07
Cinnamoylglycine	8.21663e+06	6.20824e+06	1.09621e+07	4.38184e+06	5.67629e+06	1.9902e+06	7.32418e+06	2.14765e+07	2.17221e+07	1.6922e+07	8.33818e+06	1.12917e+07	1.95257e+07	1.03657e+07	1.10501e+07	1.19813e+07	1.2205e+07	1.39852e+07	1.35228e+07	1.03605e+07	1.495e+07	1.09828e+07	1.15602e+07	1.34537e+07	1.51045e+07	1.905e+07	9.30364e+06	2.85527e+07	3.38452e+07	19263880	1.57141e+07
Choline	3.17672e+07	6.24261e+07	2.79524e+07	2.88501e+07	4.84739e+07	9.09195e+07	4.28675e+07	2.93257e+07	5.88776e+07	4.57505e+07	5.78237e+07	4.99525e+07	5.41763e+07	4.14866e+07	4.33827e+07	6.03591e+07	4.32549e+07	5.41072e+07	4.46596e+07	3.38398e+07	5.15947e+07	4.30784e+07	5.74777e+07	3.68235e+07	4.31519e+07	6.90635e+07	6.24206e+07	4.79076e+07	3.71924e+07	3.47629e+07	4.71266e+07
Cholic acid	1093590785	1817944420	1673458116	9.556e+08	1409974688	2469765819	5.67644e+08	1501241889	4.84285e+08	1532781735	5479548625	5933155329	4017720864	2557404483	4607154137	3627686892	4919568539	4023733155	3250550715	4504261071	3278948554	4892758187	2394565434	5773931743	4371362549	4495149816	3669993266	3524471045	3263431705	4261786443	3245658749
Chenodeoxycholic Acid	183431	760313	333747	231890	345123	415102	122578	735071	269623	335363	2.52777e+06	2.48977e+06	804118	592659	2.96657e+06	1.84156e+06	2.99139e+06	2.24646e+06	1.39244e+06	1.4196e+06	1.26887e+06	1.15953e+06	584678	3.26559e+06	1.58064e+06	2.4871e+06	1.51227e+06	1.6916e+06	1.24569e+06	1.62347e+06	2.59981e+06
Cetrimonium bromide	1.547e+07	1.33289e+07	1.73732e+07	1.48058e+07	4.64814e+07	9.52255e+06	1.23182e+07	4.21532e+07	1.44769e+07	1.3441e+07	1.76532e+07	2.07443e+07	1.8181e+07	2.3671e+07	1.6713e+07	1.6268e+07	2.32685e+07	1.67689e+07	2.24878e+07	2.05464e+07	2.19362e+07	2.32262e+07	1.08901e+07	1.8847e+07	1.48919e+07	1.99457e+07	1.61399e+07	3.16334e+07	2.10784e+07	2.94534e+07	2.06986e+07
CB-52	1.51582e+07	9.67648e+06	1.99506e+07	1.09184e+07	1.17687e+07	8.89382e+06	7.98004e+06	7.25118e+06	1.06351e+07	1.83208e+07	1.20667e+07	1.61458e+07	1.06391e+07	1.47779e+07	1.29637e+07	1.87411e+07	1.47927e+07	1.31368e+07	1.15135e+07	1.46886e+07	7.10844e+06	1.19867e+07	1.76144e+07	8.77926e+06	1.33882e+07	7.36368e+06	1.14993e+07	1.75344e+07	1.36222e+07	1.04288e+07	2.33783e+07
Catechol	1.78771e+07	445636	55087.8	10554463	405258	397167	29867.3	40759.8	486699	1.3148e+06	464168	731550	461626	389030	523111	510518	506443	498817	521360	151289	448386	555295	450029	38659.8	550749	416968	449235	2.19738e+06	1.637e+06	512629	558487
Carvedilol	141332	62167.5	439025	97152.5	70393.3	90825.1	135424	272488	341637	280514	875737	856442	957079	156938	1.69954e+06	3.24569e+06	6.25354e+06	1.80145e+06	1.09448e+06	291304	495528	408454	4.79009e+06	915956	645314	2.55888e+06	2.27886e+06	1.37587e+06	1.99918e+06	775778	135636
Carbamazepine	8.13082e+06	1.12537e+07	5.66855e+06	2.28806e+06	9.56552e+06	2.46647e+07	1.41946e+07	4.03865e+06	1.36732e+07	3.32918e+06	1.80577e+07	1.13898e+07	2.61449e+07	3.0467e+07	1.73748e+07	9.43222e+06	1.08887e+07	5.95274e+06	1.14825e+07	2.02679e+07	2.94307e+07	2.38125e+07	2.52273e+06	6.63567e+07	2.65586e+07	2.64114e+07	1.30101e+07	1.33242e+07	1.10636e+07	2.21583e+07	4.96796e+07
Cannabicitran	7.02318e+07	1.55435e+07	1.18474e+08	3.21693e+07	3.89195e+07	2.04386e+07	1.09089e+07	3.24946e+07	1.78479e+08	141535357	1.38732e+08	1.05176e+08	9.12591e+07	1.0406e+08	1.60563e+08	1.95065e+08	1.48087e+08	2.30364e+08	9.20062e+07	9.81107e+07	2.53028e+07	1.83969e+08	1.89198e+08	7.82644e+07	1.30785e+08	1.46288e+08	6.36689e+07	6.34261e+07	8.74283e+07	5.21924e+07	5.8016e+07
Calpeptin	2.64344e+07	8.26635e+07	3.30227e+07	4.68693e+07	4.78197e+07	3.35424e+07	101668125	3.55242e+07	2.1728e+07	2.20297e+07	1.57341e+07	3.21305e+07	2.37334e+07	2.57816e+07	1.4013e+07	9.73995e+06	1.38609e+07	9.36545e+06	3.5417e+07	2.67788e+07	5.04634e+07	1.29478e+07	1.97423e+07	2.07353e+07	1.97098e+07	2.64501e+06	1.85364e+07	5.05698e+07	2.58108e+07	2.65056e+07	5.5642e+07
Cafestol	1.84686e+08	2.49086e+07	2.52508e+08	1.21096e+08	4.91937e+07	4.38829e+07	1.82657e+07	6.02334e+07	1.95776e+08	2.38601e+08	1.61528e+08	2.04164e+08	1.49334e+08	1.25278e+08	228643898	1.9224e+08	228051065	2.03264e+08	1.42706e+08	1.36876e+08	5.04166e+07	303839365	2.05168e+08	1.04317e+08	2.05217e+08	1.78363e+08	216200118	1.15759e+08	1.3164e+08	1.09724e+08	9.05732e+07
Bis_methylbenzylidene_sorbitol	7.38507e+07	1.50151e+08	8.23363e+07	9.59697e+07	8.42458e+07	9.70066e+07	1.54073e+08	106889431	7.05519e+07	6.78331e+07	6.89364e+07	9.39676e+07	9.65675e+07	7.61793e+07	6.44251e+07	9.76093e+07	7.59953e+07	6.48892e+07	8.92566e+07	1.04488e+08	8.86814e+07	6.25299e+07	9.96956e+07	7.5265e+07	6.73008e+07	1.06395e+08	8.04791e+07	1.13732e+08	7.85199e+07	5.2631e+07	1.05189e+08
Bis_355-trimethylhexyl_ phthalate	3.65215e+06	3.93173e+06	1.49429e+07	4.05174e+06	3.75275e+06	3.88399e+06	2.18653e+06	3496689810	5.07137e+06	3.56163e+06	2.17232e+06	2.69182e+06	1.75075e+06	2.00162e+07	5.2758e+06	2.60759e+06	2.50015e+06	2.31342e+06	2.05904e+06	2.1117e+06	3.39796e+06	2.79282e+06	2.89266e+06	2.99354e+06	2.17533e+06	3.35286e+06	2.98567e+06	3.21221e+06	2.93303e+06	1.78729e+06	2.60555e+06
Biotin	666148	244643	806599	2.2727e+06	833643	1.30832e+06	317251	792231	260370	514301	4.48598e+06	3.84156e+06	2.86302e+06	4.63629e+06	2.13925e+06	1.0416e+06	993551	2.09924e+06	4.273e+06	4.59503e+06	2.15039e+06	4.82519e+06	749527	463159	1.84768e+06	1.87619e+06	1.88716e+06	2.14491e+06	374448	2.04399e+06	2.59649e+06
BialaphosBilanafos	1.34165e+06	47310.7	64624.9	50746.7	194963	368550	116463	70121.2	53863.5	148730	2.26587e+06	3.8648e+06	82109.9	104593	3.55123e+06	87987.9	309963	3.34923e+06	1.45757e+06	111085	67233	132263	413066	123060	58393.1	1.35451e+06	444537	101595	111100	111529	81542.8
beta-Muricholic acid	6.28096e+07	7.03133e+07	7.6619e+07	2.74702e+07	2.20162e+07	2.49429e+08	1.08912e+08	7.35193e+07	3.52619e+07	9.70061e+07	1081647491	1279862452	1284262110	1.27487e+08	6.01284e+08	2732971986	2293845222	5.04536e+08	2.75854e+08	9.3944e+08	1536212068	1921082393	5.29857e+08	2019244640	1966250945	1915079987	1323631510	8.21983e+08	2.26707e+08	3.96948e+08	2200478824
Betaine	3.35613e+08	1.23662e+08	1.84358e+08	1.13107e+08	6.11853e+08	2.28548e+08	8.84416e+07	2.31525e+08	3.33852e+08	3.48079e+08	7.77801e+08	382377107	5.04224e+08	4.2689e+08	4.4976e+08	5.79181e+08	4.22232e+08	4.45535e+08	518699539	3.54361e+08	2.31811e+08	6.0074e+08	2.65276e+08	452505695	178562736	2.88443e+08	3.11956e+08	4.91565e+08	3.84813e+08	299145054	3.19586e+08
beta-D-Glucopyranuronic acid	3.54927e+07	1.96836e+06	2.11389e+06	3.11494e+07	550762	5.39876e+06	765684	3.16868e+06	3.25634e+06	1.74358e+06	843902	748680	1.45002e+06	1.05771e+06	995621	1.85669e+06	612525	1.62734e+06	531988	710684	3.25483e+06	573465	3.66275e+06	1.44538e+06	1.09852e+06	3.172e+06	2.29505e+06	2.54449e+06	3.69225e+06	1.49414e+06	1.3171e+06
Azelaic acid	1.13466e+07	2.42138e+06	1.94457e+07	8.09089e+06	5.53902e+06	4.86741e+06	5.89408e+06	7.53037e+06	1.08828e+07	1.15623e+07	1.18766e+07	1.03618e+07	1.07688e+07	4.82853e+06	9.22342e+06	1.47663e+07	8.82598e+06	9.30153e+06	1.30262e+07	5.77285e+06	6.54511e+06	1.02154e+07	1.48683e+07	5.97705e+06	1.1108e+07	8.22972e+06	1.32396e+07	4.93566e+06	9.75589e+06	9.71328e+06	1.15372e+07
Avocadyne 1-acetate	1.02929e+08	1.2631e+07	8.42939e+07	25383011	2.89008e+07	1.59568e+07	1.15238e+07	3.1015e+07	1.39214e+08	1.02566e+08	8.42256e+07	6.0195e+07	4.67517e+07	7.33693e+07	1.08478e+08	139131907	1.00999e+08	1.74681e+08	6.18034e+07	6.81906e+07	14570663	1.06208e+08	1.24919e+08	2.99397e+07	8.57745e+07	8.52787e+07	1.0678e+08	3.50176e+07	5.58167e+07	2.52425e+07	3.34535e+07
Aspartame acid	7.5724e+06	1.22696e+06	4.07045e+06	6.707e+06	616442	2.71702e+06	615094	2.77106e+06	2.225e+06	4.6138e+06	4.02951e+06	3.69678e+06	704948	819374	2.38989e+06	2.18588e+06	755160	3.25897e+06	1.088e+06	750210	1.72164e+06	1.5224e+06	2.26556e+06	1.03829e+06	821672	1.85249e+06	1.62892e+06	743414	1.41701e+06	1.48129e+06	910189
Asiatic acid	740160	1.59289e+06	5.62621e+06	3.81095e+06	1.97846e+06	1.60457e+06	761961	1.90352e+06	2.23945e+06	4.80445e+06	2.70952e+07	2.13192e+07	9.09476e+06	1.22217e+07	9.63185e+06	1.6951e+07	1.16561e+07	1.55797e+07	1.64442e+07	1.22787e+07	9.53375e+06	2.13943e+07	9.99379e+06	9.33108e+06	9.98635e+06	1.51028e+07	8.93129e+06	9.39072e+06	1.07949e+07	6.49091e+06	6.27298e+06
Arecoline	2.003e+06	5.51854e+06	2.75781e+06	1.29876e+06	2.645e+06	1.81125e+07	829371	1.44972e+07	2.98884e+06	1.45797e+06	2.75181e+06	2.44263e+06	1.64503e+06	864067	685005	2.52693e+06	1.91935e+06	2.69646e+06	1.17248e+06	1.15778e+06	2.06798e+06	1.12737e+06	2.59716e+06	2.11479e+06	1.43356e+06	2.07286e+06	1.98023e+06	614719	2.68689e+06	2.28179e+06	701099
Arachidonic acid ethyl ester	1.23666e+08	2.58332e+07	1.65675e+08	9.9894e+07	70781208	7.25361e+07	1.95778e+07	7.52101e+07	6.39265e+07	9.74546e+07	2.13526e+08	2.03076e+08	2.01268e+08	2.46978e+08	2.45095e+08	2.1876e+08	1.49398e+08	1.37333e+08	1.81352e+08	1.58801e+08	1.5072e+08	3.12957e+08	1.9569e+08	2.53741e+08	2.12863e+08	142263915	1.85187e+08	1.83477e+08	1.86019e+08	2.67773e+08	2.20396e+08
Arachidonic acid	1114919406	4.8791e+08	1533137133	8.10949e+08	6.48694e+08	1390977815	4.03303e+08	1187100587	1057642711	1517230149	1578489407	1596293560	1364736003	1305224914	1558714631	1808587814	1437404968	1399059323	1271121108	1094983171	1309302538	2077170666	1424779991	1827850638	1479349980	1438396749	1304446636	1418924166	1180398806	1563093045	1667007999
Apigenin	3.50207e+06	2.48167e+06	9.05693e+06	3.95658e+06	1.24776e+06	1.61026e+06	1.40376e+06	9.75663e+06	1.11134e+07	8.2044e+06	2.45644e+07	7.56938e+06	2.414e+06	7.29892e+06	1.18803e+07	1.08053e+07	2.49491e+07	1.18874e+07	1.46194e+07	9.05266e+06	2.19553e+06	1.39848e+07	1.02042e+07	8.85115e+06	8.43841e+06	1.6401e+07	1.49635e+07	1.61035e+07	8.09678e+06	6.5185e+06	7.77392e+06
alpha-Linolenic acid	1.0207e+07	3.87108e+06	1.30789e+07	7.48975e+06	6.5377e+06	6.00452e+06	2.75768e+06	7.11244e+06	8.5522e+06	1.50561e+07	3.54216e+07	3.83235e+07	3.58675e+07	2.57491e+07	3.86571e+07	1.84295e+07	4.00003e+07	4.28884e+07	2.99702e+07	3.37532e+07	4.17583e+07	2.82912e+07	3.94233e+07	3.37505e+07	4.36062e+07	4.70958e+07	2.7614e+07	2.63324e+07	2.77179e+07	2.9364e+07	3.78171e+07
alpha-Cyano-3-hydroxycinnamic acid	8.49592e+06	963726	3.41512e+06	8.04789e+06	3.08491e+06	2.00371e+06	1.78946e+06	1.47079e+06	3.05303e+06	4.47956e+06	3.13465e+06	2.86859e+06	3.14237e+06	2.00161e+06	2.26958e+06	1.49606e+06	2.31173e+06	2.92222e+06	3.1726e+06	2.296e+06	2.02551e+06	3.59963e+06	2.39168e+06	2.18376e+06	2.77247e+06	3.29837e+06	1.92115e+06	2.05472e+06	2.53878e+06	1.53013e+06	2.11254e+06
all-cis-47101316-Docosapentaenoic acid	1.16967e+07	2.45146e+06	2.21445e+07	9.32627e+06	3.67377e+06	3.28673e+06	1.28465e+06	6.52481e+06	1.4256e+07	2.55606e+07	1.79241e+07	1.51832e+07	2.36946e+07	2.44145e+07	1.52858e+07	2.30361e+07	2.22873e+07	1.4148e+07	1.74293e+07	2.0879e+07	14966072	3.01946e+07	16707048	2.13114e+07	2.42096e+07	1.90262e+07	2.32652e+07	2.36212e+07	2.80369e+07	2.97674e+07	2.46908e+07
Aldosterone	2.65815e+06	372182	267973	2.84825e+06	137171	1.18868e+06	330717	837866	181463	31191	92722.1	217042	122300	37110.5	129496	226298	64238	53409.7	58104.4	36511.1	48512.7	151397	47872.7	200100	291224	60323.7	39428.2	176307	116942	180774	116618
Aflatoxin G2	1.60311e+07	2.1941e+07	1.87506e+07	1.2158e+07	4.24019e+06	1.38923e+07	7.05168e+06	3.70481e+07	1.63904e+07	1.02261e+07	4.11532e+07	1.06685e+07	1.06718e+07	1.02968e+07	1.61212e+07	1.17626e+07	2.5062e+07	2.77551e+07	2.1213e+07	1.09196e+07	9.74878e+06	2.04651e+07	1.30812e+07	1.86357e+07	1.17356e+07	2.19053e+07	1.68074e+07	2.89179e+07	1.06918e+07	1.52431e+07	1.45418e+07
Adrenic acid	4.76203e+08	1.47023e+08	4.09828e+08	4.27944e+08	4.2372e+08	3.04154e+08	2.37584e+08	3.33429e+08	2.10007e+08	3.68618e+08	4.5843e+08	2.34283e+08	3.0468e+08	5.08491e+08	3.01721e+08	2.54957e+08	1.98723e+08	2.16907e+08	3.95572e+08	3.52355e+08	2.74346e+08	3.47248e+08	2.96077e+08	2.64805e+08	3.38921e+08	3.59993e+08	288747077	2.38595e+08	3.12403e+08	380964532	4.25278e+08
Adenosine 5-monophosphate	2.29999e+06	557930	438389	2.91726e+06	764844	1.07273e+07	2.73853e+06	5.15474e+06	2.22349e+06	1.50623e+06	649576	374708	2.6669e+06	925569	873051	2.2716e+06	340599	400754	360200	310704	6.82928e+06	389105	3.79289e+06	783367	415926	2.43191e+06	2.1095e+06	1.21308e+06	2.46095e+06	813208	2.89333e+06
Adenosine 35-cyclic monophosphate	588094	84773.4	2.21061e+07	427035	102696	105990	86692.1	134938	149903	196256	166358	2.44343e+06	146077	146323	3.79291e+06	156950	1.28241e+06	319135	145022	136369	131523	145450	275607	152513	6.0333e+06	614602	3.38062e+06	143609	159140	169490	5.13553e+06
Adenosine	8.00619e+07	1.60755e+08	7.89078e+07	6.15678e+07	1.16026e+08	2.85244e+08	1.10565e+08	9.96094e+07	9.25081e+07	5.4312e+07	7.47912e+07	1.07778e+08	5.33501e+07	1.0435e+08	4.00848e+07	8.43662e+07	2.97643e+07	7.74042e+07	3.99372e+07	3.62452e+07	6.63553e+07	2.79157e+07	9.90185e+07	6.63993e+07	5.13076e+07	5.54007e+07	8.77781e+07	6.01967e+07	4.3644e+07	3.92691e+07	2.55816e+07
Adenine	1.9345e+07	2.52257e+07	7.59087e+07	2.09706e+08	1.90024e+07	4.57945e+07	1.24668e+07	1.09359e+08	166823386	3.48856e+08	8.82915e+08	4.50636e+08	396965947	2.77193e+08	3.75688e+08	1.18016e+08	4.44377e+08	231875220	3.53364e+08	3.05669e+08	1.09003e+08	3.20144e+08	3.0027e+08	3.87045e+08	9.41409e+07	7.18784e+08	3.18613e+08	4.98104e+08	5.92932e+08	7.39393e+08	4.87788e+07
ADB-PINACA	1.32334e+08	2.71873e+07	1.07801e+08	5.60492e+07	4.77741e+07	3.67914e+07	4.3306e+07	5.96656e+07	9.88348e+07	1.01814e+08	9.92344e+07	9.19816e+07	1.07975e+08	7.90392e+07	9.31925e+07	1.20558e+08	9.43762e+07	7.38969e+07	1.02938e+08	100349332	6.17199e+07	1.32852e+08	1.03951e+08	6.89219e+07	9.7591e+07	6.57816e+07	9.16965e+07	7.09739e+07	9.20205e+07	9.47103e+07	9.04705e+07
Acrylic acid	4.21939e+07	5.62049e+06	3.25371e+07	2.35264e+07	1.72807e+07	1.2468e+07	8.32632e+06	2.13446e+07	6.32676e+07	2.99849e+07	2.50875e+07	2.54428e+07	1.53846e+07	1.50633e+07	3.22093e+07	3.9782e+07	2.49113e+07	3.45612e+07	1.89174e+07	1.5155e+07	1.34946e+07	1.73582e+07	4.01701e+07	2.20903e+07	2.01129e+07	3.31745e+07	36059043	2.08583e+07	2.35381e+07	2.59699e+07	1.80728e+07
Acetyl--methylcholine	2.43973e+08	2.74047e+06	361155239	1.39195e+08	8.92279e+07	5.28565e+06	4.64068e+07	1.11527e+07	3.0719e+08	2.7125e+08	330820398	2.60589e+08	223520506	2.86344e+08	3.26055e+08	3.12321e+08	2.9962e+08	2.78566e+08	210444536	2.70303e+08	1.60285e+08	4.43994e+08	3.95404e+08	2.06287e+08	2.89242e+08	2.10886e+08	3.94592e+08	2.48048e+08	2.71038e+08	3.04267e+08	3.737e+08
Acetylcholine	1.05406e+08	42709789	9.55295e+07	5.58166e+07	7.49634e+07	2.44526e+08	1.28614e+08	9.35569e+07	1.32444e+08	1.10261e+08	1.36308e+08	8.72269e+07	7.7555e+07	7.88955e+07	1.28653e+08	1.38972e+08	1.01494e+08	106987074	8.4483e+07	1.04266e+08	9.14044e+07	1.15832e+08	1.21889e+08	1.26514e+08	9.61865e+07	9.41932e+07	1.30082e+08	8.62671e+07	1.0659e+08	1.30985e+08	1.52856e+08
Acetylarginine	4.0723e+07	8.05255e+06	2.08366e+07	4.46506e+07	1.28014e+07	2.94931e+07	7.07338e+06	1.69794e+07	2.67307e+07	4.15964e+07	3.49629e+07	1.71992e+07	1.23832e+07	1.03245e+07	4.18616e+07	7.14702e+07	4.31331e+07	5.63101e+07	3.48752e+07	2.22079e+07	1.12077e+07	8.4744e+06	4.63524e+07	1.86e+07	7.36168e+06	1.69079e+07	4.28076e+07	2.81538e+07	1.83027e+07	2.33374e+07	2.10946e+07
Acamprosate	144053	2.07442e+06	143789	125512	4.38677e+06	5.75647e+06	2.76172e+06	139792	117311	183505	95519.3	117401	256744	296479	707691	199144	639442	458224	333475	763185	241643	387948	1.38153e+06	9.06699e+06	8.02948e+06	6.1489e+06	9.52642e+06	9.12303e+06	1.45064e+07	1.24987e+07	2.43076e+06
Abietic acidAbietate	5.24924e+08	7.86461e+07	7.82332e+08	2.70519e+08	1.63698e+08	172400456	6.63522e+07	2.69567e+08	5.81199e+08	8.26497e+08	5.10736e+08	5.60579e+08	5.03266e+08	4.20311e+08	6.25092e+08	7.52134e+08	627000712	5.80598e+08	4.62017e+08	4.00966e+08	3.15478e+08	1015109610	6.12265e+08	5.0092e+08	5.56763e+08	5.72878e+08	6.94775e+08	4.80769e+08	4.41919e+08	517508401	5.20175e+08
9-hydroxy-21010-trimethyltricyclo_6.3.0.0a_undec-6-ene-6-carboxylic acid	5.73073e+06	2.0143e+06	1.16965e+07	5.62501e+06	4.052e+06	2.791e+06	3.38634e+06	5.75084e+06	1.1807e+07	1.09968e+07	1.27382e+07	1.14751e+07	1.19247e+07	1.29713e+07	7.89416e+06	9.63391e+06	9.27893e+06	1.0011e+07	1.46124e+07	1.10954e+07	7.12465e+06	1.28066e+07	1.19439e+07	6.83605e+06	1.17765e+07	7.50789e+06	8.68267e+06	8.11573e+06	9.89345e+06	1.01846e+07	1.11567e+07
9_Z_11_E_13_E_-Octadecatrienoic Acid methyl ester	3.36608e+06	256302	3.44437e+06	356743	1.78971e+06	1.06292e+06	285408	1.94381e+06	8.68053e+06	5.05936e+06	4.43095e+06	2.98998e+06	3.42202e+06	5.87348e+06	6.39127e+06	7.8558e+06	1.8893e+06	1.21387e+07	3.71212e+06	4.52447e+06	531824	7.68965e+06	6.9538e+06	1.91053e+06	4.5512e+06	4.69715e+06	5.45336e+06	1.77366e+06	856692	1.97805e+06	1.40379e+06
8-Isoprostaglandin F1Beta	1.76647e+06	695266	2.39631e+06	1.02567e+06	484911	705599	370302	1.25818e+06	2.14002e+06	2.72112e+06	5.87491e+06	2.52497e+06	6.43446e+06	6.10039e+06	1.70179e+06	2.11222e+06	2.33544e+06	1.92085e+06	5.82692e+06	7.64171e+06	4.26028e+06	8.344e+06	2.8963e+06	6.46486e+06	2.76912e+06	1.59586e+06	1.37148e+06	4.8388e+06	6.10187e+06	7.58988e+06	3.04053e+06
8-3-Oxo-2-__2E_-2-penten-1-yl_-1-cyclopenten-1-yloctanoic acid	2.55337e+07	2.73733e+06	3.32466e+07	2.41711e+07	8.1681e+06	8.52277e+06	3.55314e+06	1.06585e+07	4.52607e+07	4.7601e+07	2.15219e+07	3.61771e+07	3.27832e+07	2.48969e+07	4.98758e+07	3.66528e+07	3.7995e+07	4.06058e+07	22329454	2.56259e+07	7.53935e+06	5.76668e+07	4.3406e+07	1.98557e+07	3.28803e+07	3.68733e+07	3.85756e+07	2.01131e+07	2.52766e+07	1.53085e+07	1.98284e+07
7-Methylguanine	2.21814e+08	6.61442e+07	1.50321e+08	1.63958e+08	5.54821e+07	9.44398e+07	6.06043e+07	1.1678e+08	9.04756e+07	1.01573e+08	1.44867e+08	1.53665e+08	8.40497e+06	1.52002e+08	1.27088e+08	1.07163e+08	7.03282e+06	111334548	1.25974e+08	1.50357e+08	1.94509e+07	1.66941e+08	8.17833e+06	1.21166e+08	8.98536e+06	1.27823e+07	1.06091e+07	7.67328e+07	1.14754e+08	1.14593e+08	8.4885e+06
6-Prostaglandin I1	1.03147e+06	789828	924145	424525	522154	412977	299307	895326	586147	483008	2.95395e+06	2.14428e+06	2.0989e+06	2.38559e+06	1.73938e+06	1.69787e+06	1.31333e+06	1.21118e+06	1.89936e+06	1.62786e+06	2.1081e+06	2.80518e+06	1.58579e+06	2.43845e+06	2.82384e+06	1.97786e+06	1.06243e+06	2.35244e+06	1.41138e+06	3.17543e+06	1.97069e+06
6-Methylquinoline	6.5894e+06	855271	2.1235e+07	2.75409e+06	1.07577e+06	1.32514e+06	1.30844e+06	2.28057e+06	4.35653e+06	7.6328e+06	6.71456e+06	2.74228e+06	2.29825e+06	2.22101e+06	3.5813e+06	4.11775e+06	4.7318e+06	3.87562e+06	2.83995e+06	2.31942e+06	3.10968e+06	3.87497e+06	4.2379e+06	3.23027e+06	2.38713e+06	2.92208e+06	6.70385e+06	4.27726e+06	4.29845e+06	3.12806e+06	3.91351e+06
6-Methylnicotinamide	3.088e+07	3.38186e+06	1.35314e+07	1.45723e+07	1.00735e+07	5.01751e+06	1.09911e+06	1.41972e+07	2.94382e+06	6.15621e+06	6.12074e+06	5.68545e+06	2.73415e+06	5.23055e+06	6.70511e+06	1.94608e+06	3.88074e+06	3.26892e+06	6.10252e+06	2.18009e+06	1.65646e+06	3.96244e+06	8.24318e+06	2.80689e+06	2.91589e+06	3.97797e+06	7.63882e+06	2.91693e+06	2.47771e+06	7.12067e+06	2.68397e+06
6-Methylbenzoxazole	1.02277e+07	555154	1.1301e+07	7.65353e+06	5.7668e+06	432443	4.55145e+06	1.01252e+06	1.61433e+06	9.27219e+06	7.14248e+06	8.52223e+06	4.76309e+06	7.45043e+06	3.82399e+06	1.13057e+07	9.84847e+06	8.56788e+06	4.35171e+06	4.58168e+06	1.97982e+06	6.95142e+06	6.54095e+06	2.9568e+06	4.04372e+06	6.16699e+06	2.97156e+06	9.02304e+06	5.2164e+06	5.9001e+06	2.42535e+06
6-Methoxyquinoline	1.96828e+07	2.84858e+06	4.42317e+07	1.02377e+07	2.19891e+07	6.44443e+06	8.01738e+06	1.56596e+07	7.90665e+06	1.30074e+07	1.34245e+07	1.17321e+07	9.16865e+06	1.34455e+07	9.00762e+06	8.85122e+06	1.3782e+07	1.2285e+07	1.10221e+07	1.33117e+07	4.61708e+06	2.02133e+07	1.12367e+07	8.32016e+06	1.7661e+07	7.57834e+06	1.36901e+07	1.30702e+07	1.22156e+07	1.1461e+07	1.32899e+07
6-Hydroxypicolinic acid6-Hydroxynicotinate	7.11535e+06	1.56777e+06	8.68643e+06	6.03801e+06	2.43702e+06	1.31558e+06	1.27266e+06	6.66644e+06	1.11796e+07	8.82475e+06	3.80136e+06	5.7614e+06	6.81762e+06	4.66522e+06	5.25461e+06	5.8222e+06	5.53178e+06	5.76757e+06	4.19283e+06	4.91425e+06	7.0114e+06	5.13219e+06	1.00627e+07	3.61208e+06	6.79482e+06	9.63314e+06	8.34999e+06	4.33302e+06	7.05481e+06	5.2447e+06	6.00101e+06
6-Hydroxynicotinic acid	2.27326e+07	4.90506e+06	2.05004e+07	1.40178e+07	2.00268e+07	1.54657e+07	5.3694e+06	8.7252e+06	1.38199e+07	1.84495e+07	2.33212e+07	1.88885e+07	1.50092e+07	2.35427e+07	1.67922e+07	1.37017e+07	1.75711e+07	1.39803e+07	1.49332e+07	1.76463e+07	1.71902e+07	1.71269e+07	3.12823e+07	1.69974e+07	2.01025e+07	1.44377e+07	1.30511e+07	1.36257e+07	1.44324e+07	1.73697e+07	2.33132e+07
6-Hydroxycaproic acid	1.34909e+07	1.72674e+06	6.98823e+07	8.02814e+06	2.18612e+06	1.25685e+06	2.35146e+06	6.0467e+06	2.24551e+07	6.85963e+07	4.25759e+07	2.44143e+07	1.03838e+07	6.0843e+06	2.24189e+07	2.75788e+07	1.7305e+07	2.27501e+07	1.47247e+07	1.12462e+07	7.61779e+06	2.18353e+07	1.32504e+07	1.25928e+07	2.97161e+06	2.91809e+07	2.35354e+07	3.2764e+07	40946409	2.00947e+07	7.49355e+06
6-amino-1-_2-methylphenyl_-1234-tetrahydropyrimidine-24-dione	1.4934e+06	465928	2.36238e+06	937597	612899	652996	355830	1.11076e+06	1.49072e+06	1.68147e+06	1.78129e+06	1.94118e+06	2.34257e+06	1.7281e+06	2.12443e+06	1.92143e+06	2.9927e+06	2.84054e+06	1.84778e+06	2.29091e+06	1.03669e+06	3.49235e+06	2.05136e+06	1.22427e+06	1.80416e+06	2.02268e+06	1.87525e+06	1.39011e+06	1.3783e+06	1.69871e+06	1.50034e+06
6-__dimethylamino_methylidene_-6789-tetrahydro-5H-benzo_a_cyclohepten-5-one	2.9198e+06	533318	6.57218e+06	4.7153e+06	2.59844e+06	2.6246e+06	701484	1.75035e+06	3.9871e+06	3.16533e+06	1.42156e+07	7.8436e+06	6.08564e+06	1.78864e+07	6.16397e+06	9.06674e+06	9.03966e+06	9.17887e+06	6.60981e+06	1.60372e+07	8.29882e+06	1.69152e+07	7.70745e+06	5.51784e+06	1.37334e+07	2.66557e+07	5.20458e+06	5.81042e+06	12168627	2.7921e+06	7.56225e+06
5-Methylcytosine	1.29539e+07	2.22062e+07	1.80959e+07	5.9965e+06	7.02029e+06	2.04566e+07	4.13946e+06	1.38237e+07	1.19245e+07	1.42235e+07	1.72296e+07	1.16791e+07	1.93383e+07	8.50749e+06	1.28967e+07	1.01941e+07	1.03833e+07	1.21013e+07	2.78449e+07	8.50268e+06	6.67518e+06	1.29584e+07	1.73018e+07	1.24046e+07	1.77138e+07	3.1992e+07	2.0383e+07	1.12967e+07	1.92113e+07	1.62478e+07	1.75887e+07
5-Methyl-1-phenyl-4-_1-_thien-2-oyl_pyrazol-5-yl_pyrazole	230403	152112	717858	967312	125449	435131	143923	568616	228739	207664	1.26346e+06	1.25963e+06	2.76477e+06	571227	2.6833e+06	3.08498e+06	3.2611e+06	1.42773e+06	189310	854876	1.28919e+06	4.11857e+06	1.41328e+06	2.11981e+06	2.24013e+06	7.25171e+06	4.84006e+06	1.71485e+06	1.35019e+06	199985	2.29113e+06
5-Hydroxyindole-3-acetic acid	8.20715e+06	2.71169e+07	6.46032e+06	2.00712e+06	2.86952e+06	2.97695e+07	2.49479e+06	7.58571e+07	1.74862e+08	8.90585e+06	1.21778e+08	9.6213e+07	8.55062e+07	7.42812e+07	1.22037e+08	6.79306e+06	5.68374e+07	1.13393e+08	1.4592e+08	9.30787e+07	6.98662e+07	1.47642e+08	1.37913e+08	1.38478e+08	1.40686e+08	5.45009e+07	1.00714e+08	9.31069e+07	1.94208e+08	8.12759e+07	1.48819e+08
5-hydroxy-2-_3-hydroxy-4-methoxyphenyl_-7-__2S3R4S5S6R_-345-trihydroxy-6-___2R3R4R5R6S_-345-trihydroxy-6-methyloxan-2-yl_oxymethyl_oxan-2-yl_oxy-4H-chromen-4-one	484166	171058	5.27542e+06	270255	218242	285784	197240	271233	384019	513209	3.10479e+06	4.16401e+06	4.31209e+06	2.60107e+06	8.81764e+06	1.75567e+06	1.44977e+07	4.06206e+06	4.63484e+06	2.00385e+06	3.70411e+06	6.28805e+06	7.76746e+06	2.04816e+06	2.84281e+06	2.6277e+06	4.00942e+06	1.30147e+06	4.80099e+06	2.01001e+06	3.84084e+06
5-__3Z_-5-Hydroxy-3-methyl-3-penten-1-yl_-14a-dimethyl-6-methylenedecahydro-1-naphthalenecarboxylic acid	187844	58082.5	378549	2.64803e+06	853852	2.09166e+06	53089.9	90240.1	190881	3.54118e+06	4.07729e+06	4.12242e+06	217270	2.46607e+06	5.02575e+06	597814	217085	188176	3.49096e+06	508596	1.37147e+06	475784	2.90936e+06	3.75493e+06	185355	2.35378e+06	2.96646e+06	2.18312e+06	1.73907e+06	5.70005e+06	2.30337e+06
5-__10Z_-14-_35-dihydroxyphenyl_tetradec-10-en-1-yl_benzene-13-diol	9.45591e+06	1.8514e+06	4.26495e+06	3.07169e+06	3.19421e+06	9.51858e+06	2.56299e+06	2.05745e+06	1.46067e+06	5.03662e+06	2.52184e+07	2.11353e+08	2.04814e+07	3.06042e+07	1.85165e+08	3.95838e+08	6.34299e+07	1.9427e+08	1.08553e+07	2.92738e+07	3.37327e+07	1.6379e+07	3.75803e+07	5.06384e+07	7.90273e+07	4.98769e+07	2.39366e+07	2.97294e+07	1.80944e+07	2.96305e+07	7.66082e+07
5-___2R4S5R_-5-_1-Methyl-3-_2-thienyl_-1H-pyrazol-5-yl_-1-azabicyclo_2.2.2_oct-2-ylmethyl_amino_-5-oxopentanoic acid	6.05856e+06	4.61366e+06	5.57196e+06	3.37083e+06	3.74843e+06	3.19095e+06	1.91234e+06	7.64049e+06	5.32514e+06	57364.2	2.27762e+06	2.02917e+06	83107.7	81051.4	2.50899e+06	117934	20442.4	1.92479e+06	4.2462e+06	76472.8	89403.7	68814.1	37134.7	137547	24731.2	35803.1	38954.5	129502	94054.2	189307	31886
4-tert-Amylphenol4-t-Amylphenol	1.6088e+07	2.47787e+07	2.59082e+07	2.05289e+07	1.89914e+07	1.87573e+07	2.3424e+07	1.64114e+07	1.8376e+07	1.89284e+07	1.62682e+07	2.52443e+07	14141654	1.73506e+07	1.53682e+07	1.32695e+07	1.4617e+07	1.35521e+07	2.62433e+07	2.04294e+07	2.084e+07	1.52053e+07	1.92766e+07	1.41368e+07	1.84958e+07	3.98263e+06	2.02919e+07	2.55383e+07	1.77738e+07	1.33348e+07	2.92787e+07
4-Pyridoxic acid	1.26126e+08	2.25633e+07	1.24933e+08	5.13848e+07	3.96925e+07	3.68029e+07	1.85424e+07	8.28436e+07	5.96927e+07	6.40697e+07	4.9485e+07	4.3353e+07	6.50604e+07	5.16569e+07	3.75419e+07	4.63609e+07	4.48851e+07	5.2664e+07	4.28575e+07	5.58355e+07	3.51681e+07	5.11382e+07	3.97457e+07	3.87851e+07	5.09789e+07	4.93129e+07	4.11529e+07	3.92219e+07	4.75961e+07	5.55836e+07	4.07477e+07
4-Phthalimido-2-butyne	1.66476e+06	802946	2.72036e+06	1.22082e+06	1.01454e+06	1.01957e+06	451589	1.38327e+06	1.49237e+06	1.14442e+06	3.38418e+06	2.84e+06	1.37114e+06	1.5746e+06	2.02863e+06	1.92741e+06	2.52197e+06	1.70711e+06	2.79979e+06	1.90126e+06	1.1482e+06	2.54207e+06	1.64054e+06	1.99521e+06	4.06418e+06	1.47527e+06	1.53036e+06	1.39851e+06	1.0776e+06	1.89031e+06	3.99265e+06
4-Methylphenol	3.14001e+06	1.21316e+06	1.3596e+07	3.98567e+06	611890	2.32265e+06	2.2359e+06	5.48038e+06	7.60987e+06	1.64419e+07	1.71473e+07	1.94004e+07	1.25454e+07	6.6759e+06	1.89209e+07	6.55268e+06	1.80221e+07	1.29466e+07	1.00344e+07	8.56097e+06	1.27689e+07	1.02897e+07	1.01369e+07	9.75966e+06	9.96439e+06	1.85833e+07	2.17588e+07	1.37337e+07	1.18363e+07	1.61887e+07	6.72608e+06
4-Methyl-5-thiazoleethanol	6.84485e+06	2.42193e+06	5.47212e+07	1.91937e+07	1.12331e+06	989160	258974	1.52575e+06	1.04431e+07	1.547e+07	7.76694e+07	2.55912e+07	2.96505e+07	3.78237e+07	1.67874e+07	1.44042e+07	4.15626e+07	2.22716e+07	1.63617e+07	4.49737e+07	2.86471e+07	3.81315e+07	3.74248e+07	5.50571e+07	1.04143e+07	8.55401e+06	1.28895e+07	3.07357e+07	1.54261e+07	7.13036e+07	1.37028e+07
4-Indolecarbaldehyde	3.97401e+07	5.83077e+06	2.96663e+07	3.5595e+07	5.51249e+06	8.46432e+06	3.48305e+06	1.97758e+07	3.59147e+07	3.40808e+07	4.34695e+07	2.61414e+07	2.03407e+07	1.43782e+07	3.18407e+07	1.36839e+07	1.07844e+07	3.90431e+07	4.60985e+07	2.69084e+07	1.40886e+07	3.72983e+07	4.51087e+07	3.28224e+07	3.64418e+07	1.62956e+07	2.45083e+07	2.89206e+07	4.8687e+07	3.41451e+07	3.84937e+07
4-Hydroxybutyric acid _GHB_4-Hydroxybutanoate	1.06038e+07	1.46309e+06	1.27878e+07	5.05892e+06	4.93176e+06	3.61225e+06	2.84097e+06	3.57601e+06	1.23038e+07	1.16174e+07	1.58006e+07	1.06296e+07	3.16589e+06	3.37957e+06	1.5927e+07	2.41627e+07	8.13291e+06	5.27102e+06	8.58116e+06	6.13092e+06	4.44623e+06	6.75124e+06	1.91633e+07	5.28736e+06	5.68466e+06	3.70543e+06	4.61481e+06	5.91783e+06	3.58746e+06	7.45352e+06	9.50141e+06
4-Hydroxybenzylalcohol	8.73861e+06	146609	151424	1.64476e+06	19476.5	65170.8	135920	154607	164883	46419.8	169424	207986	149086	149331	139712	157499	35029.2	188671	152468	256210	149820	44510.5	120339	143719	192129	176513	194786	286295	44411.9	187537	187075
4-Hydroxybenzaldehyde	6.02444e+07	1.48553e+06	1.4221e+08	2.4915e+07	1.04824e+06	1.0662e+07	2.56729e+06	9.53229e+06	3.62073e+07	8.57056e+07	2.1299e+07	2.19148e+07	2.56592e+07	1.23942e+07	2.10611e+07	1.8577e+07	2.39645e+07	1.53054e+07	1.26467e+07	9.73055e+06	1.84204e+07	1.44678e+07	2.48682e+07	2.116e+07	1.46774e+07	1.85281e+07	6.43736e+07	2.15823e+07	3.97654e+07	2.13054e+07	2.93639e+07
4-Hydroxy-2-quinolone	1.82103e+07	2.22929e+06	3.38285e+07	1.96441e+07	9.23099e+06	1.88083e+06	2.96221e+06	1.16508e+07	9.77084e+06	2.13081e+07	1.17215e+07	1.58451e+07	1.16153e+07	1.03229e+07	9.74038e+06	2.39672e+07	1.94539e+07	1.85004e+07	1.13587e+07	6.68746e+06	4.27215e+06	1.61792e+07	2.79536e+07	5.92782e+06	1.71114e+07	1.59029e+07	1.60302e+07	7.84009e+06	9.84258e+06	1.64636e+07	1.06733e+07
4-Fluoro-N-__1S4S6S_-6-isopropyl-3-methyl-4-_2-_2-_4-morpholinyl_ethyl_amino-2-oxoethyl_-2-cyclohexen-1-yl_methylbenzamide	1.11596e+06	1.73082e+06	3.11969e+06	975087	259268	1.25991e+06	444981	1.44018e+06	1.29536e+06	3.46944e+06	1.85873e+06	1.16097e+06	1.44152e+06	834215	1.11411e+06	207550	382920	432092	479228	1.01139e+06	398656	484744	84065.9	780961	273840	224484	72230.1	517048	649539	779554	106944
4-Ethoxy ethylbenzoate	2.93226e+07	1.86309e+07	2.91779e+07	2.47725e+07	1.76757e+07	2.58025e+07	1.63862e+07	2.1989e+07	3.00971e+07	2.63264e+07	3.48257e+07	3.98153e+07	3.44997e+07	2.57214e+07	3.4318e+07	3.2094e+07	3.59178e+07	3.3876e+07	3.57244e+07	3.34553e+07	3.07647e+07	2.85944e+07	2.87318e+07	3.58737e+07	3.47539e+07	3.90276e+07	3.10645e+07	2.40076e+07	2.86052e+07	2.9083e+07	2.96077e+07
4-Dodecylbenzenesulfonic acid	1.86376e+07	6.91033e+06	8.20379e+06	6.62163e+06	5.6351e+06	8.10609e+06	4.33965e+06	5.85061e+06	5.35287e+06	6.56167e+06	8.05204e+06	5.67065e+06	6.25971e+06	1.80991e+07	4.08052e+06	1.47298e+07	8.69687e+06	6.40646e+06	5.49901e+06	7.21944e+06	5.02648e+06	1.17363e+07	1.3477e+07	5.24767e+06	9.04454e+06	9.52644e+06	6.85102e+06	5.33303e+06	5.78041e+07	5.6578e+06	6.88915e+06
4-D-Hydroxysphinganine	4.01503e+07	4.22429e+07	5.6044e+07	3.56366e+07	3.2785e+07	6.49387e+07	7.20638e+07	4.61476e+07	3.7145e+07	4.54096e+07	2.48658e+07	5.64064e+07	7.92033e+07	4.06624e+07	4.9918e+07	7.07964e+07	4.19355e+07	3.24422e+07	7.19416e+07	8.04959e+07	2.84253e+07	6.64244e+07	6.4511e+07	7.19553e+07	3.49413e+07	4.71442e+07	4.69539e+07	8.16497e+07	3.91571e+07	5.09899e+07	8.41255e+07
4-Amino-3-hydroxybenzoic acid	1.22734e+07	971747	7.32736e+06	7.51687e+06	2.84183e+06	2.22039e+06	2.21863e+06	3.20803e+06	5.19799e+06	5.71017e+06	5.71731e+06	4.87023e+06	5.31535e+07	4.86513e+06	4.82646e+06	4.32594e+06	3.16325e+06	3.76099e+06	5.23607e+06	5.50957e+06	2.71338e+07	5.2514e+06	5.09247e+06	5.00713e+06	6.19388e+07	3.3842e+06	3.8853e+06	6.76576e+06	8.14234e+06	6.25071e+06	6.29665e+07
4-Acetamidobenzoic acidDimepranol acedoben _USAN_	6.45205e+07	1.12643e+06	1.34644e+06	5.55577e+07	144881	6.10013e+06	847870	2.65952e+06	472731	4.79156e+07	969598	1.43148e+06	143048	190009	31942.3	45898.1	214615	185051	252333	1.54924e+06	246958	169509	506039	581254	482796	283912	141825	8.12192e+07	9.39762e+07	171782	38916
48-dihydroxy-6-_hydroxymethyl_-68-dimethyl-1H3H4H4aH5H6H7H7aH8H9H-azuleno_56-c_furan-1-one	4.15717e+06	575540	3.18381e+06	4.97393e+06	2.43883e+06	1.08772e+06	1.68143e+06	3.19913e+06	2.75586e+06	3.67235e+06	2.74419e+06	1.61822e+06	1.76662e+06	1.95222e+06	1.37918e+06	2.12054e+06	1.96356e+06	1.76124e+06	2.41532e+06	2.32481e+06	2.60922e+06	1.55734e+06	2.19789e+06	3.06244e+06	2.71964e+06	1.26044e+06	1.6098e+06	3.0154e+06	3.47082e+06	4.81251e+06	3.07063e+06
46-dihydroxy-5a-methyl-3-methylidene-2-oxo-dodecahydronaphtho_12-b_furan-9-carbaldehyde	1.99131e+06	646046	8.7031e+06	717735	1.12011e+06	952500	662579	2.03062e+06	1.67741e+06	3.78057e+06	8.87776e+06	7.89109e+06	9.05726e+06	7.44207e+06	1.06942e+07	1.0453e+07	1.00257e+07	1.04934e+07	7.56287e+06	1.08071e+07	4.97975e+06	1.3696e+07	1.21394e+07	3.30268e+06	9.75675e+06	8.10843e+06	8.81669e+06	3.96191e+06	4.84734e+06	4.81472e+06	9.77241e+06
4-_methylthio_-6-phenyl-2-_3-pyridyl_pyrimidine-5-carbonitrile	565877	49167.8	829942	94190	1.2087e+06	777760	598665	82832.1	173288	414264	967668	2.71164e+06	101615	2.2704e+06	5.42413e+06	4.78263e+06	1.78382e+06	3.22434e+06	1.95445e+06	2.62242e+06	83003.8	3.39886e+06	3.24435e+06	140128	1.51588e+06	109094	432438	291113	152513	144454	1.18728e+06
4-_5-_7-hydroxy-558a-trimethyl-2-methylidene-decahydronaphthalen-1-yl_-3-methylpentyl_oxy-4-oxobutanoic acid	4.72938e+08	4.38487e+08	7.96079e+08	3.68011e+08	4.94489e+08	7.45946e+08	382878511	3.26808e+08	2.71004e+08	1161976614	1673893646	1621225170	1583470641	816709834	1840015609	2213303960	2218647538	1538164107	1084823068	1870605202	1687927831	1692762977	1401796601	2406377007	1787173593	2185133873	1517759611	1736207897	1.70384e+08	1114107421	2278457139
3-Ureidopropionic acid	6.00149e+06	559684	4.7135e+06	2.73646e+06	1.41541e+06	1.30827e+06	603429	1.02227e+06	1.45267e+06	3.3758e+06	746208	1.14475e+06	1.12522e+06	947331	1.56187e+06	1.53276e+06	1.00898e+06	1.06849e+06	652878	1.27606e+06	1.01369e+06	1.23902e+06	1.78187e+06	1.54044e+06	1.74195e+06	2.19889e+06	1.75801e+06	948650	1.16347e+06	1.71031e+06	954675
3R-beta-Leucine	2.55026e+08	4.85641e+06	6.7237e+08	6.71445e+07	3.73616e+06	1.20442e+07	3.77894e+06	4.39785e+07	9.96651e+07	3.05896e+08	7.29398e+07	6.99215e+07	3.59174e+07	3.20046e+07	7.05444e+07	4.86852e+07	8.03148e+07	6.66762e+07	4.60025e+07	2.81531e+07	8.44319e+07	4.83037e+07	1.12477e+08	4.78982e+07	4.10404e+07	1.42033e+08	2.94056e+08	6.25227e+07	8.96867e+07	6.03161e+07	5.77641e+07
3-Methylxanthine	1.20176e+07	2.12041e+06	1.06159e+07	1.41696e+06	2.75587e+06	2.63391e+06	4.21316e+06	7.37641e+06	3.98823e+06	5.2526e+06	1.57629e+06	3.77375e+06	2.98309e+06	9.32244e+06	1.55323e+06	6.2307e+06	1.78852e+06	5.54726e+06	689944	8.24366e+06	2.23078e+06	6.88278e+06	836781	1.27233e+06	3.89108e+06	1.64504e+06	1.03167e+06	631752	1.10135e+06	1.75268e+06	2.66335e+06
3-Methoxyphenylacetic acid	3.97053e+08	3.85923e+07	2.16585e+07	2.18013e+08	8.87963e+07	2.75191e+07	1.75934e+07	2.47647e+08	1.71188e+08	6.12367e+07	130593271	3.32117e+08	4.95647e+08	2.0769e+08	3.2284e+08	4.43439e+08	3.69591e+08	4.61458e+08	1.00682e+08	2.49087e+08	1.78363e+08	2.71499e+08	5.75126e+08	2.38438e+07	5.02019e+08	7.99524e+08	608289742	3.14798e+07	3.72643e+07	3.00746e+07	4.23713e+08
3-Hydroxypicolinic acid	1.07121e+07	1.83916e+06	1.72866e+07	1.00311e+07	2.10512e+06	2.28006e+06	2.0453e+06	9.55839e+06	1.55123e+07	1.65914e+07	8.14832e+06	7.19332e+06	9.60874e+06	5.65467e+06	5.97826e+06	7.95766e+06	7.45206e+06	9.39973e+06	4.41973e+06	5.93802e+06	9.02173e+06	1.00202e+07	1.12391e+07	4.17694e+06	7.96956e+06	1.11632e+07	1.17863e+07	5.33274e+06	8.62465e+06	7.71057e+06	6.05552e+06
3-Hydroxybutyric acid	1.51808e+08	1.69136e+07	1.4485e+07	9.64193e+07	3.71431e+07	2.76527e+07	6.78176e+06	8.24593e+07	2.91906e+07	5.78256e+07	2.43284e+07	1.322e+07	1.408e+07	9.8952e+06	2.08871e+07	1.96073e+07	1.82463e+07	1.73094e+07	8.84138e+06	7.61064e+06	1.5937e+07	7.33093e+06	3.14383e+07	1.37289e+07	3.37138e+07	6.25331e+07	5.34754e+07	1.46371e+07	1.79634e+07	1.63318e+07	2.82607e+07
3-Hydroxy-3-methylglutaric acid	6.34859e+07	1.00242e+07	4.64493e+07	4.7862e+07	2.74039e+07	2.71964e+07	1.21485e+07	4.44697e+07	9.33061e+07	6.91451e+07	4.13084e+07	2.96844e+07	2.44848e+07	1.96295e+07	2.3685e+07	3.75885e+07	2.22005e+07	1.09333e+07	3.19021e+07	2.0693e+07	2.17399e+07	2.66912e+07	3.15018e+07	2.80567e+07	2.94035e+07	3.00732e+07	4.58297e+07	3.04338e+07	4.36279e+07	4.75544e+07	3.13464e+07
3-Hydroxy-2-methylpyridine	5.04015e+06	12857.3	202378	1.66199e+06	221019	52393.3	211502	254153	61278.1	979520	274092	130677	226837	308623	506481	688360	24512.7	152927	121857	128365	22372.3	286003	775598	231791	155088	51840.7	147259	257310	287415	214743	307047
3-amino-2-phenyl-2H-pyrazolo_43-c_pyridine-46-diol	175833	690056	183754	114970	82441.2	3.7696e+06	318325	132594	165054	146211	293731	152513	143630	594046	600340	138062	128163	155462	220709	142348	122677	184812	199064	404482	159135	357088	180033	159087	188726	326293	1.52125e+06
3-Acetamidophenol	5.35164e+06	1.60944e+06	1.37401e+07	3.72587e+06	462848	1.59708e+06	844902	2.44809e+06	3.49024e+06	1.1778e+07	2.75001e+06	6.22048e+06	3.08058e+06	3.64902e+06	6.77702e+06	5.85822e+06	8.339e+06	6.93942e+06	3.28226e+06	4.77949e+06	2.64627e+06	3.76653e+06	6.58493e+06	4.089e+06	4.98187e+06	4.84793e+06	7.41956e+06	5.09288e+06	3.94438e+06	3.42324e+06	4.90283e+06
35-di-tert-Butyl-4-hydroxybenzyl alcohol	853373	112524	923829	245376	410807	115278	162581	255689	767185	1.33876e+06	766289	1.06204e+06	2.69164e+06	3.39775e+06	1.58013e+06	3.47434e+06	1.93451e+06	1.43092e+06	785099	3.27427e+06	1.53964e+06	5.82121e+06	1.58929e+06	1.23104e+06	2.89275e+06	710591	993933	1.21088e+06	1.86386e+06	1.48531e+06	1.97031e+06
3-_3-pyridinyl_propanoic acid	1.77982e+07	3.46491e+06	1.86493e+07	1.29178e+07	5.93546e+06	3.48673e+06	4.91648e+06	1.5462e+07	2.44433e+07	1.87829e+07	1.34876e+07	9.67852e+06	8.3545e+06	9.3163e+06	1.03502e+07	8.2306e+06	1.00365e+07	1.08979e+07	1.99715e+07	7.72962e+06	9.41923e+06	1.05928e+07	1.00406e+07	1.3991e+07	9.1053e+06	8.95462e+06	1.24694e+07	1.08472e+07	1.24241e+07	1.65071e+07	1.24858e+07
3-_34-dihydroxyphenyl_propanoic acid	7.75348e+08	2.47716e+07	1551160912	2.42023e+08	2.61019e+07	9.93916e+07	3.56658e+07	127898731	3.04674e+08	9.52617e+08	2.96146e+08	2.08817e+08	174059961	135222817	264001263	1.96671e+08	3.52393e+08	1.75632e+08	1.45732e+08	1.11402e+08	3.14276e+08	1.68273e+08	3.1132e+08	2.33161e+08	151841089	3.18113e+08	6.67238e+08	2.66382e+08	3.4628e+08	1.89678e+08	2.51329e+08
3-_1-hydroxyethyl_-236788a-hexahydropyrrolo_12-a_pyrazine-14-dione	1.98708e+07	1.24475e+06	1.09119e+07	1.49638e+07	2.04777e+06	3.64504e+06	2.61633e+06	6.22948e+06	7.94594e+06	8.15619e+06	1.13787e+07	13502881	1.27949e+07	1.45892e+07	9.23286e+06	3.684e+06	9.31488e+06	1.01043e+07	1.17626e+07	1.44173e+07	7.45198e+06	1.24514e+07	1.04984e+07	1.04387e+07	1.31135e+07	9.40985e+06	1.02947e+07	9.73502e+06	1.1241e+07	1.29216e+07	1.11362e+07
2-Quinolone	4.63546e+06	2.27949e+06	5.47827e+06	3.19255e+06	2.18707e+06	1.7118e+06	1.85813e+06	2.24919e+06	5.75767e+07	4.87867e+06	6.85722e+06	8.88352e+06	2.91555e+07	6.40216e+06	1.10456e+08	4.15126e+06	3.03341e+06	1.64176e+07	1.99363e+07	2.61812e+07	7.15467e+06	6.65857e+07	1.2901e+08	1.1264e+07	3.44363e+07	1.86516e+07	9.46596e+07	7.55002e+06	3.74747e+07	7.20508e+06	1.14483e+08
2-piperidinophenyl N-_4-_benzyloxy_phenyl_carbamate	3.94617e+06	9.86379e+06	993360	4.01476e+06	4.01903e+06	1.46982e+07	3.53769e+06	7.48879e+06	4.87633e+06	966405	2.82873e+06	938503	842765	980984	1.5407e+06	948775	1.61509e+06	3.05783e+06	2.5431e+06	900720	632547	871652	1.6708e+06	786783	1.18413e+06	1.11089e+06	1.06604e+06	564842	407968	934907	791384
2-Phenyl-124-triazaspiro_4.4_non-3-ene-3-thiol	2.08877e+06	4.63521e+06	3.18497e+06	2.59426e+06	1.15969e+06	9.00288e+06	2.67488e+06	4.31628e+06	5.20768e+06	3.13047e+06	2.71717e+06	2.4096e+06	2.80982e+06	2.45344e+06	2.67942e+06	2.53719e+06	2.96388e+06	3.01256e+06	2.79311e+06	2.60132e+06	1.47546e+06	2.44985e+06	3.3592e+06	1.30969e+06	3.51072e+06	2.36991e+06	2.59672e+06	1.63086e+06	2.29807e+06	2.02067e+06	2.36378e+06
2-Oxindole	2.00465e+06	308517	5.3693e+06	722016	268693	460043	679877	885612	3.39081e+06	5.67679e+06	2.61335e+06	4.39032e+06	1.50328e+06	3.13851e+06	6.31243e+06	4.83053e+06	6.53112e+06	5.59128e+06	1.7951e+06	3.26563e+06	1.32657e+06	3.2603e+06	5.31663e+06	4.04622e+06	4.32165e+06	4.29907e+06	6.07202e+06	4.05077e+06	3.64838e+06	2.90062e+06	3.45694e+06
2-Linoleoyl glycerol	1.69267e+07	5.93006e+06	1.13214e+08	1.05321e+07	2.4887e+07	4.82712e+07	3.50255e+07	1.35762e+06	1.90223e+07	6.69541e+07	1.44642e+08	2.41604e+08	2.69287e+07	8.59882e+07	3.43901e+08	3.06421e+08	9.39565e+07	3.2917e+07	4.5692e+07	2.71505e+08	9.72569e+07	114657408	1.59626e+08	7.15951e+07	5.40568e+07	2.94637e+07	2.1712e+08	2.11213e+08	3.60544e+07	1.01729e+08	1.92575e+08
2-hexyl-5-_4-nonylphenyl_pyrimidine	8.87394e+07	6.06635e+07	1.16315e+08	7.32898e+07	1.03333e+08	9.73528e+07	1.62836e+07	1.15772e+08	4.79095e+07	1.05251e+08	2.15876e+08	2.10289e+08	2.18239e+08	3.46711e+08	2.23123e+08	1.76319e+08	1.63892e+08	1.58744e+08	2.00839e+08	2.48643e+08	1.78265e+08	3.86434e+08	1.81362e+08	2.07535e+08	1.67136e+08	1.3791e+08	1.61802e+08	1.36156e+08	1.3714e+08	2.571e+08	1.7225e+08
2-Deoxyinosine	4.11299e+07	2.72755e+06	4.46995e+07	3.76103e+07	711768	3.47818e+06	453048	1.4062e+07	2.60218e+07	5.11677e+07	7.47912e+06	1.88979e+07	7.38608e+06	1.9019e+07	3.49818e+07	5.94238e+07	1.07473e+07	1.53551e+07	2.68584e+07	5.99084e+06	1.15408e+07	1.46308e+06	6.34056e+07	1.00892e+07	1.51522e+07	5.36901e+07	1.63367e+08	2.02808e+07	2.84503e+07	2.78015e+07	9.55217e+06
2-Deoxyadenosine	7.10209e+07	5.58197e+06	125349862	2.01719e+08	4.06802e+06	6.29596e+06	3.35863e+06	1.43399e+08	1.59072e+08	2.82175e+08	3.40615e+08	1.66114e+08	1.61366e+08	2.43561e+08	1.15679e+08	7.85159e+07	1.06124e+08	9.35385e+07	1.86578e+08	5.01465e+07	2.61882e+08	3.77051e+07	8.47984e+07	2.57871e+08	1.06132e+08	2.72149e+08	2.57612e+08	308188070	369799644	4.08476e+08	5.45481e+07
2-Arachidonoyl-sn-glycerol	2188912865	5.94923e+08	2445051402	3.15393e+08	1056956618	1.88575e+08	3.98456e+08	1168582005	3503049309	3697092200	2436951547	2345736379	2307864591	2253476260	3017321387	3177484713	3299255678	3289326013	2096757594	2284437518	9.55364e+08	3995927571	3099938209	1594778666	2720184765	2881272357	3080301758	1897109025	2418637153	1854908648	1617573907
2-Amino-4-methylpyrimidine	5.47107e+06	1.45904e+06	1.88752e+07	3.43912e+06	2.49229e+06	3.26507e+06	2.54988e+06	2.83433e+06	4.56746e+06	9.42841e+06	7.07127e+06	4.16619e+06	2.3258e+06	2.62483e+06	3.53747e+06	4.3254e+06	4.55305e+06	3.91041e+06	3.73647e+06	2.37462e+06	3.5648e+06	3.2545e+06	2.84105e+06	5.04439e+06	2.01068e+06	4.79138e+06	1.11664e+07	3.68723e+06	4.34424e+06	4.56111e+06	1.78742e+06
26-Pyridinecarboxylic acid	6.05064e+06	8.57494e+06	5.88837e+06	3.12552e+06	1.1997e+07	2.83532e+07	3.56408e+06	6.99317e+06	2.66893e+06	8.63259e+06	1.09233e+07	5.11307e+06	5.05937e+06	1.97641e+06	3.19611e+06	9.46424e+06	1.16803e+07	9.79694e+06	5.33734e+06	2.7088e+06	1.83397e+07	1.39065e+06	7.38976e+06	1.71967e+07	7.85711e+06	1.21425e+07	1.04711e+07	4.90354e+06	6.0678e+06	1.46545e+07	3.45436e+06
26-Diaminotoluene	2.6581e+06	99011.8	2.77465e+06	1.50777e+06	195379	472317	167126	181191	2.24703e+06	1.53601e+06	1.08352e+06	1.00473e+06	271087	257866	5.88495e+06	5.28158e+06	1.03679e+06	1.27398e+06	671875	2.55225e+06	219898	2.52428e+06	1.26037e+07	222816	284321	271384	503785	227974	246275	298897	1.52082e+06
24-Quinolinediol4-Hydroxy-2-quinolone	287118	153970	267888	31617.5	163295	166184	139244	226063	294999	70551.9	296993	269328	430178	218099	1.76507e+06	285532	230657	240343	216275	218640	222882	232700	340616	233480	269822	3.10217e+07	1.20416e+08	237733	1.16522e+06	262582	248720
24-dihydroxyheptadec-16-en-1-yl acetate	1.25605e+08	4.46926e+07	1.05117e+08	3.00291e+07	5.10629e+07	3.38121e+07	3.32037e+07	8.02688e+07	2.12485e+08	1.56578e+08	1.08361e+08	1.07816e+08	9.07945e+07	1.08482e+08	1.10561e+08	1.63184e+08	1.51036e+08	1.39131e+08	8.70247e+07	9.28229e+07	4.31112e+07	1.36046e+08	1.46346e+08	7.43282e+07	1.33918e+08	1.39281e+08	1.42505e+08	7.65212e+07	1.11805e+08	8.54686e+07	8.20758e+07
23-Dihydro-1-benzofuran-2-carboxylic acid	1.19595e+07	940682	4.02193e+06	3.16667e+06	412910	1.10512e+06	382362	3.90822e+06	2.58461e+06	3.77595e+06	1.54188e+06	2.87404e+06	1.63556e+06	1.84506e+06	2.76124e+06	1.62611e+06	3.39228e+06	3.11177e+06	992720	1.95274e+06	1.91994e+06	1.48502e+06	2.89736e+06	2.59507e+06	3.50688e+06	3.48176e+06	3.61322e+06	2.20766e+06	2.65237e+06	2.40191e+06	2.78348e+06
2349-Tetrahydro-1H--carboline-3-carboxylic acid	5.28889e+07	3.5008e+06	4.48447e+07	2.76126e+07	9.61459e+06	6.00275e+06	9.48879e+06	1.31903e+07	3.29196e+07	3.97425e+07	3.85919e+07	2.93544e+07	2.35203e+07	1.83928e+07	3.43628e+07	4.04533e+07	3.61409e+07	4.58532e+07	2.67267e+07	2.43106e+07	1.22829e+07	3.26488e+07	3.58952e+07	1.96542e+07	2.52861e+07	3.13133e+07	4.82591e+07	2.4792e+07	3.36185e+07	2.59613e+07	2.82162e+07
22-Methylenebis_4-methyl-6-tert-butylphenol_	1449020107	2193330897	2241173547	1815212298	1703060254	1653903386	2134579492	1547201928	1616647582	1593350568	1464932569	2205004317	1478951399	1595067596	1367062240	1294299441	1410865312	1284463511	2377213764	1901744649	1826690750	1366545010	1698346360	1211196747	1596542824	487916899	1815223108	2226403781	1669745687	1299452236	2570227272
22-Dimethylglutaric acid	4.23138e+06	486039	4.32766e+06	3.57562e+06	812836	776549	622065	1.45956e+06	1.44196e+06	1.54469e+06	2.56975e+06	1.3844e+06	1.56648e+06	1.03137e+06	1.79255e+06	1.59521e+06	2.86264e+06	1.3124e+06	1.8074e+06	1.39806e+06	903010	1.55797e+06	2.53515e+06	1.15997e+06	9.50278e+06	2.19776e+06	4.10948e+06	1.15949e+06	2.09877e+06	1.36545e+06	7.65068e+06
2-_Acetylamino_hexanoic acid	9.04273e+06	1.30161e+06	2.25522e+06	698027	495326	1.56729e+06	32856.2	1.22208e+07	5.7281e+06	3.22505e+06	1.15596e+06	648206	309868	269771	439646	947010	457280	706354	482182	330266	279437	958392	871073	537455	563868	1.34299e+06	1.36448e+06	740094	850725	504390	983082
2-_8-Hydroxy-4a8-dimethyldecahydro-2-naphthalenyl_acrylic acid	3.50221e+06	297450	2.25835e+06	1.63974e+06	1.20945e+06	461477	495130	1.04435e+06	1.89369e+06	3.08845e+06	3.5051e+06	4.43137e+06	5.12033e+06	4.69654e+06	7.74516e+06	7.96349e+06	4.86734e+06	4.51448e+06	3.14269e+06	5.5682e+06	3.26959e+06	8.55703e+06	8.04477e+06	4.97482e+06	7.50524e+06	4.02385e+06	5.90893e+06	3.90267e+06	4.77915e+06	5.02799e+06	1.2938e+07
2-_4-chlorophenyl_-NN-dimethylethanethioamide	2.41127e+08	3.51553e+07	3.19218e+08	2.44177e+08	2.1452e+08	1.75894e+07	1.70231e+08	6.66307e+07	7.76315e+07	3.47316e+08	230330003	2.28594e+08	113312482	1.929e+08	1.48615e+08	3.65923e+08	3.15828e+08	2.43692e+08	1.63684e+08	1.08001e+08	4.43087e+07	168021910	2.04293e+08	8.54317e+07	1.59995e+08	2.30411e+08	1.54525e+08	1.39536e+08	1.36386e+08	2.28049e+08	8.33309e+07
2-_3R4S_-3-__5-Butyl-12-oxazol-3-yl_methyl_-4-piperidinyl-1-_4-phenyl-1-piperazinyl_ethanone	4.38541e+06	1.40539e+07	3.44578e+06	1.70885e+06	1.90224e+07	5.45917e+07	7.87607e+06	1.8973e+07	1.01611e+06	2.68016e+06	2.01788e+07	2.3363e+07	2.88302e+06	9.79393e+06	1.30195e+07	5.01442e+06	9.70115e+06	1.4404e+07	1.31055e+07	1.13526e+07	7.18187e+06	9.83458e+06	1.42237e+06	1.42671e+07	9.45956e+06	1.34399e+07	7.62207e+06	8.43973e+06	7.14949e+06	6.18931e+06	3.1647e+06
2-_34-dihydroxyphenyl_-57-dihydroxy-34-dihydro-2H-1-benzopyran-4-one	214376	265718	228118	170839	137900	401715	162291	3.3159e+06	189857	190804	1.05168e+06	415134	220408	196614	214810	756810	2.36926e+06	910750	355595	556064	184700	900923	219646	529809	668506	513063	1.9642e+06	857400	259854	219577	290160
2-_2-Hydroxy-35-di-tert-butylphenyl_-5-chlorobenzotriazole	627366	70140.5	626220	164826	357344	56222.3	28948.9	876516	61128.4	260934	115554	79033.9	1.64402e+06	3.11474e+06	70051.1	989995	65750.3	65429.7	207083	1.89659e+06	1.26823e+06	1.88832e+06	62624	4.0764e+06	526819	68562.5	70849	2.969e+06	2.70931e+06	3.43887e+06	393190
2-_2-amino-3-methylbutanamido_-3-phenylpropanoic acid	6.43598e+06	392451	9.0208e+06	6.89403e+06	815093	840762	112240	1.26934e+06	5.5293e+06	2.5936e+07	1.24772e+06	962140	1.01448e+06	927429	2.90462e+06	4.8341e+06	1.15445e+06	1.51997e+06	813136	1.17684e+06	678834	1.92938e+06	3.91394e+06	1.05242e+06	1.20637e+06	1.23794e+06	4.91132e+06	1.06095e+06	3.21052e+06	1.17272e+06	1.90435e+06
2-_1H-indol-3-yl_acetic acid	1.71636e+06	89073.3	1.54201e+06	1.18211e+06	88328.4	118975	42023.5	697961	649509	2.61011e+06	1.19789e+06	828337	1.11992e+06	795473	777028	1.30434e+06	922845	1.69562e+06	1.04366e+06	905658	498914	431282	1.43959e+06	1.09473e+06	1.08607e+06	1.95749e+06	1.91388e+06	794895	1.49388e+06	1.31783e+06	1.03118e+06
2-_1-Adamantyl_imidazo_12-a_pyridine	266048	121423	2.59579e+06	279591	135213	154871	134020	177930	208536	293599	2.67293e+06	835694	987914	7.73002e+06	247431	180260	8.38731e+06	442236	1.44893e+06	7.3342e+06	6.33301e+06	6.04096e+06	1.57389e+06	3.38772e+06	452162	216345	556112	4.24052e+06	529363	3.6037e+06	298866
2-_1415-Epoxyeicosatrienoyl_ glycerol	1.86345e+07	1.06423e+08	2.20986e+07	3.37503e+07	5.20759e+07	2.47152e+08	6.31529e+07	125462559	2.1489e+07	6.26459e+06	2.86874e+07	1.65119e+07	7.69418e+06	6.36016e+06	1.94784e+07	5.91494e+06	1.56641e+07	1.66293e+07	2.49164e+07	6.02414e+06	7.41227e+06	5.22628e+06	1.21998e+07	2.02429e+07	1.19361e+07	1.82229e+07	1.3602e+07	9.49514e+06	6.90368e+06	1.07252e+07	9.56848e+06
2-__Dimethylamino_methylidene_indan-1-one	1.01115e+06	91476.4	634207	808760	288266	349441	76082.4	230101	417923	163543	1.49104e+06	924955	836132	1.74345e+06	514683	1.07308e+06	879369	968248	592080	2.08877e+06	586616	2.42761e+06	647190	617880	1.4558e+06	4.42879e+06	414913	517461	1.6452e+06	225949	771144
2-__3R4S_-3-_5-_Cyclohexylmethyl_-12-oxazol-3-yl_methyl-4-piperidinyl_-N-isopropylacetamide	168401	41472.6	1.59371e+06	100720	176788	339549	50758	87581.1	85647.6	1.62126e+06	4.73517e+06	1.34237e+06	1.32255e+06	4.77365e+06	1.29335e+06	129469	693752	127586	2.41754e+06	2.42626e+06	2.1967e+06	3.12654e+06	97874.3	1.66537e+06	307776	1.07619e+06	590171	1.52547e+06	1.25708e+06	2.62679e+06	259468
2-__2S4aR8aS_-2-Hydroxy-4a-methyl-8-methylenedecahydro-2-naphthalenyl_acrylic acid	6.79618e+07	5.92077e+06	5.32651e+07	2.81772e+07	3.25312e+07	1.27442e+07	1.11913e+07	3.31645e+07	5.40537e+07	8.88459e+07	1.0698e+08	1.55181e+08	1.49098e+08	9.4367e+07	1.80307e+08	1.2529e+08	1.82051e+08	1.62726e+08	9.79898e+07	1.1834e+08	1.26234e+08	2.04948e+08	1.49619e+08	1.84421e+08	191793988	1.92092e+08	1.43727e+08	1.43875e+08	1.28563e+08	1.60037e+08	2.20476e+08
2-__2S3R4S5R_-5-_Aminomethyl_-34-dihydroxytetrahydro-2-furanyl_-N-_4-methoxybenzyl_acetamide	195267	187728	1.10164e+06	889459	272611	1.32836e+06	92823.1	450704	783111	230401	2.10352e+06	1.21324e+06	3.10726e+06	2.78576e+06	3.42103e+06	3.81568e+06	3.56056e+06	3.13909e+06	1.23985e+06	2.85629e+06	1.72352e+06	6.00566e+06	2.24768e+06	1.47829e+06	3.16854e+06	7.50025e+06	1.05743e+07	2.30742e+06	2.18343e+06	403412	4.20543e+06
2-__1S4S5S_-5-Isopropyl-4-__isopropylcarbamoyl_amino_methyl-2-methyl-2-cyclohexen-1-yl_-N-methyl-N-_3-pyridinylmethyl_acetamide	52680.6	38943.9	65036.4	41760.7	47907.3	54880.1	24800.2	57428	58921	56332.2	1.56512e+06	2.07217e+06	2.40047e+06	158303	1.07528e+06	2.34771e+06	1.01477e+06	704129	750456	610349	4.77068e+06	964407	356091	7.293e+06	1.06944e+06	1.97885e+06	262359	1.29268e+06	851934	1.62079e+06	1.63823e+06
2-__1S4S5S_-4-__Cyclohexylcarbamoyl_amino_methyl-5-isopropyl-2-methyl-2-cyclohexen-1-yl_-N-_2-_dimethylamino_ethyl_acetamide	1.38982e+06	729023	1.08527e+07	4.50904e+06	3.30143e+06	9.04312e+06	6.20726e+06	8.72796e+06	1.93173e+06	3.16408e+07	1.75287e+07	1.64185e+07	1.03807e+07	3.38047e+07	1.43989e+07	1.40338e+07	3.14448e+07	1.98073e+07	2.25836e+07	2.14125e+07	1.21679e+07	9.79498e+06	2.76276e+07	1.8981e+07	2.96962e+07	1.66212e+07	1.74658e+07	8.83516e+06	1.95031e+07	1.64827e+07	1.9541e+07
1-Vinylimidazole	1.26174e+08	1.21815e+07	1.33539e+08	4.38016e+07	7.35508e+07	1.02205e+07	4.11383e+06	5.16815e+07	8.19913e+07	6.14632e+07	2.5884e+07	6.34693e+07	4.59366e+07	5.01682e+07	5.56e+07	7.06523e+07	8.31232e+07	9.17013e+07	2.07236e+07	5.48839e+07	2.85082e+07	7.52972e+07	7.57782e+07	5.43042e+07	7.66165e+07	7.60503e+07	1.05764e+08	4.87002e+07	6.30542e+07	6.35129e+07	8.08295e+07
1-Methylxanthine	8.43689e+06	2.16432e+06	9.98047e+06	4.54344e+06	4.86035e+06	8.18484e+06	5.06998e+06	6.84103e+06	5.06247e+06	7.81417e+06	1.52197e+07	1.61831e+07	1.70572e+06	1.33698e+07	20095682	1.5055e+07	1.20524e+06	1.13525e+07	7.72787e+06	1.45761e+07	1.84392e+06	2.95011e+07	1.82794e+06	4.74784e+06	1.8633e+06	1.49706e+06	1.41216e+06	4.06499e+06	5.49312e+06	5.03048e+06	1.15321e+06
1-Methyluric acid	1.15177e+07	6.47115e+06	4.62329e+06	6.57115e+06	8.72884e+06	1.15335e+07	5.57076e+06	1.45607e+07	9.06134e+06	7.43663e+06	7.57539e+06	5.86464e+06	130406	1.2724e+07	4.78533e+06	4.75282e+06	116466	8.29476e+06	3.96943e+06	9.26983e+06	457850	6.59152e+06	338264	4.91794e+06	125228	129005	142227	3.20987e+06	2.98537e+06	4.03308e+06	143842
1-Methylhistidine	3.65101e+06	556722	9.30032e+06	3.6998e+06	1.19988e+06	1.22905e+06	728954	1.02816e+06	2.54382e+06	4.52499e+06	3.10935e+06	3.29625e+06	1.91916e+06	1.45112e+06	1.95805e+06	2.90284e+06	1.90863e+06	1.92707e+06	3.31606e+06	2.24859e+06	1.39378e+06	3.35436e+06	2.74194e+06	1.47962e+06	2.47523e+06	1.43214e+06	2.54273e+06	1.46011e+06	2.74945e+06	1.90456e+06	2.33697e+06
1-Methyladenine	2.30345e+07	1.83492e+07	6.73496e+06	3.00461e+07	3.78717e+07	4.01397e+07	8.06322e+06	34528225	5.26693e+07	3.84368e+07	1.04135e+07	3.91092e+07	3.39232e+06	4.59847e+06	3.20469e+07	4.22785e+07	3.87627e+07	3.30237e+07	3.39186e+06	5.20815e+06	4.18674e+06	3.57376e+06	3.53393e+07	3.08617e+07	4.07553e+07	2.93972e+07	4.34641e+07	3.08333e+07	3.23659e+07	3.6171e+07	3.71886e+07
1-Methyl-36-_1H2H_-pyridazinedione	7.49855e+06	1.36971e+06	1.26407e+07	8.08587e+06	543792	1.4663e+06	1.23978e+06	3.20051e+06	4.47274e+06	9.21538e+06	9.63385e+06	1.21754e+07	5.26571e+06	5.31498e+06	1.69808e+07	1.95089e+07	5.59993e+06	6.8107e+06	1.00328e+07	5.5937e+06	2.65488e+06	9.15676e+06	2.31486e+07	6.44666e+06	5.32921e+06	9.16786e+06	2.7077e+07	6.75896e+06	1.06421e+07	9.17828e+06	5.53297e+06
1-Linoleoyl glycerol	4083721903	1436399642	5007954628	3322175777	2572879134	1154138490	9.79183e+08	2769096695	7568096888	7028990704	5114295066	4984822369	4825170750	5290189939	5323193860	6799005055	7284645280	2679792204	4625691425	5513057508	2357422715	6779062910	6789423198	2025068698	5596388156	6659717175	5504484719	4165412336	4485296539	3303651413	3278576062
1-Benzyl-3-__1S4S_-4-35-dimethyl-1-_4-_2-methyl-2-propanyl_phenyl_-1H-pyrazol-4-yl-2-cyclopenten-1-yl_urea	1.24798e+07	2.06097e+06	1.42087e+07	2.34031e+07	3.63002e+06	1.21371e+07	2.93346e+06	9.4066e+06	9.82874e+06	3.99028e+07	4.77487e+06	1.79984e+07	6.21517e+06	5.36962e+06	1.52921e+07	2.74653e+06	3.81987e+06	1.09937e+07	2.95346e+06	6.52851e+06	1.43992e+06	1.32664e+06	7.52118e+06	1.64325e+06	800360	456670	645155	466541	1.03082e+06	3.05647e+06	3.3732e+06
1a1b-Dihomo prostaglandin F2	9.07647e+06	249668	7.91471e+06	2.24155e+06	3.43372e+06	953622	3.49456e+06	2.27715e+06	2.53835e+06	1.20731e+07	6.88295e+06	1.03992e+07	9.98279e+06	4.95447e+06	1.20887e+07	1.2348e+07	1.22598e+07	8.30392e+06	8.4684e+06	6.79396e+06	5.03045e+06	8.72371e+06	1.55728e+07	5.3149e+06	1.43302e+07	9.51013e+06	8.8223e+06	5.33035e+06	7.72107e+06	6.72664e+06	1.04476e+07
17-bis_4-hydroxyphenyl_heptan-3-one	5.36161e+06	179829	5.56112e+06	1.33396e+06	2.19196e+06	529203	497421	2.07619e+06	5.96844e+06	1.25706e+07	6.57004e+06	1.36828e+07	1.37491e+07	1.05443e+07	1.93761e+07	1.08638e+07	2.91385e+07	1.3744e+07	9.23471e+06	9.32927e+06	5.18021e+06	2.20961e+07	1.71575e+07	9.05796e+06	1.99722e+07	1.75076e+07	1.10216e+07	1.04841e+07	1.02964e+07	1.23362e+07	1.25697e+07
17-6-keto prostaglandin F1	2.457e+06	312030	836196	765611	974281	589789	13677.5	871135	1.62244e+06	1.79475e+06	1.00204e+06	1.96438e+06	1.32325e+06	1.29571e+06	1.80966e+06	1.28633e+06	1.2327e+06	1.7801e+06	822757	1.31409e+06	870180	1.59771e+06	1.60322e+06	1.38594e+06	1.39411e+06	1.54632e+06	1.88674e+06	926783	1.1929e+06	1.42522e+06	1.40081e+06
16-Hydroxyhexadecanoic acid	2.25209e+07	3.13418e+06	5.18845e+07	1.76111e+07	9.0083e+06	5.65669e+06	2.67703e+06	9.84279e+06	3.56184e+07	4.35759e+07	1.8448e+07	3.96624e+07	4.92889e+07	3.07968e+07	6.79767e+07	4.72063e+07	3.99831e+07	5.33164e+07	2.63252e+07	3.22716e+07	1.03645e+07	9.75828e+07	5.79292e+07	1.51967e+07	4.97178e+07	4.56164e+07	5.50487e+07	1.4831e+07	24017288	1.3778e+07	2.326e+07
16-Hydroxydehydroepiandrosterone	1.00026e+06	567286	584441	2.7786e+06	2.93634e+06	7.4048e+06	1.01004e+06	2.7105e+06	799471	1.15578e+06	6.63548e+06	4.3933e+06	6.53797e+06	1.01378e+07	2.85072e+06	2.46853e+06	1.46879e+06	2.67386e+06	8.30235e+06	8.47155e+06	2.60062e+06	7.53132e+06	1.22063e+06	2.73242e+06	2.83381e+06	1.63153e+06	1.34103e+06	3.58632e+06	3.72179e+06	3.30861e+06	4.44831e+06
16-Heptadecyne-124-triol	1.18046e+07	6.24775e+06	1.10186e+07	9.77963e+06	9.14987e+06	8.00798e+06	7.24534e+06	1.06522e+07	2.8921e+07	1.90141e+07	1.87112e+07	1.64421e+07	1.54711e+07	1.871e+07	2.31155e+07	2.84717e+07	1.75355e+07	3.6655e+07	1.92624e+07	1.8065e+07	7.06489e+06	2.14147e+07	2.75552e+07	1.1257e+07	1.65706e+07	2.15448e+07	2.34379e+07	1.19541e+07	1.25404e+07	1.04253e+07	9.87082e+06
16915-tetrahydroxy-8-_hydroxymethyl_-4121216-tetramethyl-1011-dioxatetracyclo_7.7.1.0.0ala_heptadec-3-ene-514-dione	5.78429e+06	2.12537e+06	173942	1.21449e+07	5.94816e+06	1.17021e+07	2.04207e+06	842936	1.7752e+06	147117	1.48835e+06	6.66263e+06	2.25518e+06	3.36316e+06	6.61324e+06	1.12864e+07	2.20209e+06	2.33149e+06	2.8101e+06	8.34886e+06	990373	3.38858e+06	27280860	4.40525e+06	3.64197e+06	1.98017e+06	1.21707e+07	6.74016e+06	6.59319e+06	4.54645e+06	1.85691e+07
15-Isoquinolinediol	6.77148e+08	8.4512e+07	8.0596e+08	4.67386e+08	5.15196e+08	7.60617e+07	3.89967e+08	1.43658e+08	344574843	7.63284e+08	3.61172e+08	747006700	5.193e+08	6.95285e+08	5.8863e+08	965961778	7.81225e+08	470673812	4.3511e+08	4.63909e+08	2.55121e+08	6.55753e+08	1053978537	3.30599e+08	5.40326e+08	5.67159e+08	8.34646e+08	5.51021e+08	5.50522e+08	3.11546e+08	722553553
15-Deoxy-1214-prostaglandin J2-2-glycerol ester	7.05888e+07	1.53859e+07	5.40215e+07	46412571	2.63917e+07	2.11433e+07	1.44248e+07	2.93952e+07	1.42386e+08	9.20089e+07	6.31281e+07	6.75877e+07	5.54046e+07	8.48428e+07	8.22815e+07	1.09624e+08	9.06284e+07	1.24898e+08	6.67384e+07	6.87977e+07	2.32372e+07	105959889	9.9385e+07	3.00878e+07	7.52111e+07	8.40536e+07	9.4146e+07	5.15763e+07	6.41732e+07	4.71093e+07	4.67314e+07
14-dihydroxyheptadec-16-en-2-yl acetate	1.45906e+08	5.06834e+07	1.30153e+08	7.46798e+07	6.68236e+07	4.07268e+07	4.00806e+07	9.13997e+07	2.49865e+08	1.88019e+08	1.3066e+08	1.28484e+08	1.05977e+08	1.2841e+08	1.33528e+08	2.03593e+08	1.80074e+08	1.67323e+08	1.06638e+08	111056912	4.85239e+07	1.68318e+08	1.76412e+08	8.75017e+07	1.59555e+08	164515208	1.71899e+08	9.19638e+07	1.30985e+08	1.01599e+08	9.66635e+07
14-dihydroxy-669a-trimethyl-1H3H4H5H5aH6H7H8H9H9aH-naphtho_12-c_furan-3-one	8.00238e+06	425768	9.66343e+06	3.48214e+06	1.78842e+06	302039	513414	2.29539e+06	3.76205e+06	9.78298e+06	948662	6.51534e+06	1.40568e+07	1.42953e+07	7.01581e+06	2.26972e+07	1.42374e+07	8.01294e+06	4.4905e+06	1.50379e+07	1.51717e+07	1.49347e+07	1.32429e+07	5.90367e+06	2.33176e+07	8.62406e+06	9.23393e+06	9.41952e+06	1.30761e+07	1.08437e+07	2.35905e+07
14-Androstadiene-317-dione	3.61815e+06	1.37308e+07	4.23427e+06	7.57111e+06	9.1762e+06	5.74367e+06	1.91706e+07	5.91676e+06	2.01896e+06	2.12556e+06	2.40995e+06	4.58313e+06	2.72015e+06	3.91378e+06	1.24897e+06	665425	1.33776e+06	780100	5.37532e+06	4.2016e+06	7.50876e+06	1.52717e+06	2.37746e+06	2.83357e+06	2.59566e+06	798260	1.69127e+06	8.64238e+06	3.88223e+06	3.62188e+06	9.53623e+06
14_S_-HDHA	1.31531e+07	7.07424e+07	1.55916e+07	2.14309e+07	2.82663e+07	1.70004e+08	3.31057e+07	7.85467e+07	1.24034e+07	6.25078e+06	3.77802e+07	1.32242e+07	3.79474e+06	5.40285e+06	3.0479e+07	2.79656e+06	1.69656e+07	1.94127e+07	2.48487e+07	5.98273e+06	6.15083e+06	5.55323e+06	19474395	1.87155e+07	9.50852e+06	1.59653e+07	1.44957e+07	7.20839e+06	5.97546e+06	9.29558e+06	5.08846e+06
13Z16Z-Docosadienoic Acid	2.30107e+07	1.33437e+07	2.42712e+07	2.20332e+07	2.5063e+07	2.47983e+07	3.0077e+07	1.66017e+07	1.28015e+07	1.98322e+07	1.97481e+07	9.20334e+06	1.24825e+07	1.76904e+07	1.62619e+07	1.83064e+07	1.10228e+07	1.17184e+07	1.75363e+07	1.52427e+07	1.3116e+07	1.38476e+07	1.88437e+07	1.25626e+07	1.40055e+07	1.346e+07	1.33741e+07	9.97865e+06	1.80078e+07	1.66195e+07	1.98087e+07
1314-dihydro Prostaglandin F1	1.25389e+06	132791	1.60764e+06	791225	357593	122427	140959	554645	1.74765e+06	2.41244e+06	1.73641e+06	2.29021e+06	2.18936e+06	1.17319e+06	1.9782e+06	2.66631e+06	2.03716e+06	2.68653e+06	1.47283e+06	1.32359e+06	634904	1.81394e+06	2.42066e+06	1.00803e+06	2.75893e+06	2.21267e+06	2.52156e+06	1.14978e+06	1.91158e+06	1.67957e+06	2.40207e+06
123-cyclopropanetricarboxylic acid	1.00661e+07	1.3624e+06	364786	3.3021e+06	389282	6.82001e+06	427882	361957	340030	485293	158662	212958	163525	128783	137463	150263	131712	168466	104864	209186	102664	154748	108335	146134	163451	300815	311069	660497	733839	277645	236732
1213-DHOME	1.41681e+06	1.13029e+06	1.53588e+07	1.36603e+06	974433	1.16256e+06	1.58417e+06	970448	1.47589e+06	2.31679e+07	6.33494e+06	9.24468e+06	1.75453e+07	9.07874e+06	2.27776e+07	3.06469e+07	1.81917e+07	9.43041e+06	6.41486e+06	1.20533e+07	1.0951e+07	1.99845e+07	5.28712e+07	7.46735e+06	2.54127e+07	2.17183e+07	3.15985e+07	1.03644e+07	1.66101e+07	1.57964e+07	3.73331e+07
11-piperidino-23-dihydro-1H-cyclopenta_45_pyrido_12-a_benzimidazole-4-carbonitrile	1.37414e+07	3.62784e+06	1.96141e+07	1.38702e+07	8.08609e+06	4.99953e+06	3.58679e+06	7.82962e+06	1.21654e+07	1.64268e+07	1.27616e+07	1.19602e+07	1.59893e+07	1.26031e+07	1.38688e+07	1.21612e+07	1.26722e+07	1.25573e+07	1.27613e+07	1.23065e+07	1.2594e+07	1.54753e+07	1.43851e+07	1.26532e+07	1.31155e+07	1.39613e+07	1.49263e+07	1.65025e+07	1.59968e+07	1.59442e+07	1.3131e+07
11-Nor-9-carboxy-THC	1.0162e+07	2.00962e+06	1.25956e+07	6.23473e+06	4.28941e+06	2.74848e+06	5.86319e+06	5.87051e+06	1.30594e+07	1.65748e+07	7.3052e+06	1.19019e+07	1.90936e+07	7.50814e+06	1.38625e+07	1.77949e+07	2.20329e+07	1.21826e+07	1.43238e+07	9.20501e+06	1.29296e+07	1.60241e+07	2.40473e+07	4.47847e+06	2.07602e+07	1.68209e+07	2.1969e+07	7.73777e+06	1.51619e+07	1.04159e+07	1.63792e+07
11-Deoxy prostaglandin F2	3.59871e+06	800920	1.17363e+07	3.40808e+06	6.01783e+06	944598	6.53296e+06	1.82042e+06	5.15743e+06	1.28357e+07	1.05343e+07	2.96671e+07	1.11676e+07	1.92357e+07	2.21442e+07	1.38996e+07	1.98159e+07	2.81736e+07	9.80474e+06	2.41072e+07	1.0455e+07	1.73313e+07	1.3195e+07	7.97589e+06	1.98617e+07	1.14977e+07	1.21707e+07	4.91781e+06	8.16926e+06	8.40004e+06	1.19344e+07
11-Deoxy prostaglandin F1	5.30744e+06	7.40322e+06	8.36695e+06	6.77135e+06	6.1445e+06	7.40312e+06	6.83796e+06	5.58356e+06	5.39844e+06	1.19803e+07	9.35684e+06	1.41362e+07	1.12375e+07	1.47202e+07	1.17329e+07	1.10552e+07	9.60938e+06	1.13907e+07	1.27741e+07	1.34257e+07	1.38025e+07	1.37994e+07	8.59541e+06	8.89202e+06	1.17174e+07	1.04913e+07	1.13286e+07	1.31199e+07	8.42016e+06	9.72671e+06	1.90805e+07
11_Z_-Eicosenoic acid	5.28696e+08	1.79175e+08	6.15886e+08	3.98129e+08	3.26109e+08	3.43316e+08	1.65928e+08	2.66518e+08	3.02622e+08	3.93464e+08	2.873e+08	2.41479e+08	2.83426e+08	335851513	3.31355e+08	4.00336e+08	2.44474e+08	2.82262e+08	219367358	2.31147e+08	2.06626e+08	2.88578e+08	3.40819e+08	3.22976e+08	3.06813e+08	2.68802e+08	3.18237e+08	2.64402e+08	290979257	4.25038e+08	3.07791e+08
11_Z_14_Z_-Eicosadienoic acid	1.28403e+08	5.74634e+07	8.54505e+06	1.26699e+08	1.22177e+08	1.47096e+08	2.75768e+06	102131533	1.15026e+08	800465	1.6476e+08	609430	1.56531e+08	1.76683e+08	4.78066e+06	1.00186e+07	1.70449e+08	160165956	1.35102e+08	1.18666e+08	1.22783e+08	4.68866e+06	2.83367e+08	1.34942e+08	3.44385e+08	3.31078e+08	2.52248e+08	8.04496e+07	1.05021e+06	1.54909e+08	1.48526e+08
11_Z_14_Z_17_Z_-Eicosatrienoic acidEicosatrienoic acid	402481267	1.72787e+08	4.92316e+08	3.50178e+08	2.63284e+08	5.65568e+08	1.35078e+08	345422195	2.22756e+08	5.68301e+08	642655594	5.53228e+08	5.34819e+08	661776445	5.20864e+08	6.15866e+08	6.1541e+08	4.97739e+08	576493802	4.01414e+08	4.33208e+08	7.14091e+08	627980917	5.19186e+08	7.12922e+08	5.05232e+08	5.91915e+08	4.2707e+08	4.74832e+08	5.14137e+08	7.01158e+08
10-Propoxydecanoic acid	2.13881e+06	3.73852e+06	4.35538e+06	2.41281e+06	3.33101e+06	5.32888e+06	1.07796e+06	3.37403e+06	1.60082e+06	3.63759e+06	1.83249e+07	1.64871e+07	9.98934e+06	1.04401e+07	1.75702e+07	8.75917e+06	1.58257e+07	1.30531e+07	1.37905e+07	1.3611e+07	8.50209e+06	1.21149e+07	9.43332e+06	1.21554e+07	1.58956e+07	1.39318e+07	1.47871e+07	1.11575e+07	9.79363e+06	1.33141e+07	1.08204e+07
10-Nitrolinoleate	3.9446e+06	163883	3.47836e+06	2.48199e+06	542624	623743	167642	368228	2.01144e+06	3.107e+06	3.0567e+06	3.48394e+06	956796	1.26701e+06	2.91271e+06	3.01888e+06	2.2972e+06	2.46958e+06	1.83295e+06	2.15606e+06	428012	2.62157e+06	3.44654e+06	440199	2.31685e+06	1.14674e+06	2.29286e+06	1.25758e+06	1.88257e+06	699956	1.61521e+06
1-_5-_hydroxymethyl_-258a-trimethyl-144a56788a-octahydronaphthalen-1-yl_methyl-4-methylidene-7-oxabicyclo_4.1.0_heptane-235-triol	3.42022e+07	6.46547e+06	3.55833e+07	1.0891e+07	1.12111e+07	2.86503e+06	1.11979e+06	7.54469e+06	13462675	4.33042e+07	2.55061e+07	2.62959e+07	2.12888e+07	2.831e+07	2.6337e+07	3.8917e+07	3.72605e+07	5.85104e+07	2.55783e+07	2.28615e+07	1.64773e+07	4.41485e+07	3.42226e+07	1.59933e+07	3.47334e+07	3.08151e+07	2.80684e+07	1.51855e+07	3.67714e+07	2.64731e+07	1.83831e+07
1-_4-hydroxy-5-_hydroxymethyl_tetrahydrofuran-2-yl_pyrimidine-24_1H3H_-dione	1.36124e+08	3.3999e+06	9.36773e+07	1.37942e+08	1.64542e+06	1.24532e+07	708064	7.74751e+07	9.03781e+07	1.53679e+08	5.79965e+07	8.02419e+07	4.84322e+07	7.97635e+07	8.22083e+07	9.54073e+07	3.74476e+07	5.2598e+07	1.03621e+08	2.02568e+07	8.87242e+07	1.16318e+07	1.42053e+08	6.89336e+07	59570490	1.32731e+08	1.87253e+08	7.85627e+07	1.17851e+08	1.27123e+08	3.83306e+07
1-_3-hydroxy-3-methylpent-4-en-1-yl_-2558a-tetramethyl-decahydronaphthalen-2-ol	6.8649e+06	2.84208e+06	1.11098e+07	2.8497e+06	5.84545e+06	4.48778e+06	3.40518e+06	1.56186e+06	8.8233e+06	5.66466e+06	4.68571e+06	3.46196e+06	2.06883e+07	4.21117e+06	6.0014e+06	4.62135e+06	5.61395e+06	4.22611e+06	7.58968e+07	3.48378e+06	3.51689e+06	1.13088e+07	6.20284e+06	3.04165e+06	4.35559e+06	3.24459e+06	2.41755e+07	6.51988e+06	5.68085e+06	3.51653e+06	3.06571e+06
1-_35-Dihydroxyphenyl_-12-hydroxy-2-tridecanyl acetate	8.66752e+06	2.19217e+06	5.10242e+06	5.14558e+06	7.72047e+06	2.43667e+06	8.17916e+06	4.83239e+06	3.25387e+06	846075	255285	359630	1.22208e+06	406058	208063	620280	806360	458460	888632	900142	444267	510760	654130	405040	862059	888910	732749	546659	1.16833e+06	643452	452518
1-_2-Furyl_-N-__2R4S5R_-5-_1-methyl-3-_2-naphthyl_-1H-pyrazol-5-yl_-1-azabicyclo_2.2.2_oct-2-ylmethyl_methanamine	1.71305e+06	3.05044e+06	1.02138e+06	3.64457e+06	654903	4.97428e+06	3.23339e+06	751385	1.59048e+06	4.32613e+06	3.06827e+07	5.64957e+07	1.96538e+07	1.8291e+06	2.82047e+07	2.14895e+07	2.63502e+07	1.04281e+07	1.38505e+06	1.22321e+07	9.67167e+06	1.43332e+07	5.8582e+06	3.28673e+07	2.76384e+07	1.47232e+07	7.89762e+06	1.1457e+07	2.30764e+06	6.0268e+06	2.94622e+07
_S_-Equol	6.93251e+06	3.17902e+06	1.16536e+07	3.28733e+06	5.2815e+06	2.39606e+06	2.45142e+06	5.924e+06	6.58315e+06	9.96135e+06	1.31183e+07	1.20371e+07	2.21855e+07	2.22768e+07	2.26473e+07	3.24344e+07	1.69631e+07	1.52235e+07	1.30804e+07	2.16742e+07	1.80807e+07	3.16985e+07	9.70968e+06	3.33075e+07	2.59856e+07	1.18297e+07	5.82811e+06	2.59604e+07	1.73676e+07	2.27836e+07	3.49211e+07
_R_-Equol	3.96273e+07	8.50106e+06	6.04267e+07	2.32846e+07	1.70339e+07	8.94836e+06	8.9736e+06	2.45173e+07	5.26093e+07	7.8069e+07	7.43572e+07	5.50345e+07	111145511	9.19118e+07	8.8557e+07	1.4236e+08	9.15751e+07	1.1782e+08	7.42969e+07	1.10953e+08	2.11897e+07	1.9267e+08	7.89687e+07	7.16568e+07	1.04222e+08	7.67607e+07	6.26197e+07	1.02711e+08	9.52179e+07	7.82668e+07	123857666
_R_-3-Hydroxy myristic acid	5.9442e+06	1.86905e+06	5.53035e+06	6.04909e+06	3.71808e+06	3.88855e+06	1.42045e+06	5.51842e+06	1.07598e+07	4.89743e+06	4.79681e+06	6.47825e+06	5.74939e+06	7.09988e+06	5.93921e+06	1.04935e+07	3.31273e+06	5.41047e+06	6.99212e+06	4.26961e+06	4.09189e+06	5.64834e+06	7.55918e+06	6.93622e+06	5.45714e+06	5.15306e+06	5.33878e+06	1.04111e+07	6.20526e+06	6.14121e+06	5.83184e+06
_4-Fluorophenyl_1-__2-phenyl-1H-imidazol-4-yl_methyl_-4-piperidinylmethanone	250847	678499	5.40484e+06	1.40739e+06	954669	1.78494e+06	698469	957061	3.15348e+06	4.31465e+06	4.71736e+06	5.43106e+06	4.88176e+06	5.16331e+06	3.40852e+06	3.96484e+06	3.61084e+06	3.2148e+06	4.75189e+06	5.81916e+06	3.5222e+06	4.36205e+06	3.18589e+06	2.79074e+06	4.9964e+06	4.92136e+06	6.21237e+06	2.76049e+06	3.02242e+06	2.65618e+06	5.7321e+06
_4aS5R6S8aS_-5-__3E_-5-methoxy-3-methyl-5-oxopent-3-en-1-yl_-568a-trimethyl-344a56788a-octahydronaphthalene-1-carboxylic acid	254325	62618	736234	364522	397998	1.12873e+06	61778.9	217102	98952	1.06262e+06	4.09322e+06	1.77999e+06	1.69229e+06	2.1188e+06	841895	634548	2.80869e+06	449093	2.44343e+06	2.99656e+06	736835	5.97276e+06	167096	1.76532e+06	1.2709e+06	530353	592159	886255	1.20454e+06	1.47053e+06	250268
_359_-323-Dihydroxy-1-oxoolean-12-en-28-oic acid	1.08501e+06	495360	2.45276e+06	1.07823e+06	908415	343148	510562	610329	2.18859e+06	2.39761e+06	8.37409e+06	1.03721e+07	5.57651e+06	9.05927e+06	3.43799e+06	3.87853e+06	6.29957e+06	3.8612e+06	4.87056e+06	7.32455e+06	8.72071e+06	6.17482e+06	5.77201e+06	7.29868e+06	1.07887e+07	5.26836e+06	4.11045e+06	6.82267e+06	9.92297e+06	7.01133e+06	7.99093e+06
_2Z_-5-_124a5-tetramethyl-7-oxo-12344a788a-octahydronaphthalen-1-yl_-3-methylpent-2-enoic acid	7.40755e+06	1.11286e+06	1.00357e+07	4.78328e+06	2.22416e+06	1.24743e+06	1.56535e+06	1.99412e+06	7.71402e+06	8.21497e+06	1.34709e+06	2.51272e+06	3.21966e+06	4.05364e+06	3.1806e+06	5.76099e+06	3.08966e+06	3.57259e+06	2.19583e+06	2.69341e+06	1.28785e+06	4.6752e+06	5.58228e+06	454992	2.69545e+06	3.15893e+06	3.48547e+06	1.43185e+06	2.29283e+06	836048	2.03612e+06
_2R3R4S5S6R_-2-__3Z_-hex-3-en-1-yloxy_-6-_hydroxymethyl_oxane-345-triol	9.84085e+06	489471	7.96022e+06	4.62337e+06	1.48078e+06	840419	190158	3.22587e+06	815884	1.67311e+06	1.31364e+06	1.80031e+06	2.188e+06	3.17726e+06	614877	1.74016e+06	1.10582e+06	640896	1.18108e+06	2.66701e+06	1.11921e+06	3.22235e+06	983323	2.40647e+06	1.7643e+06	923207	1.92275e+06	2.35137e+06	2.74652e+06	2.80673e+06	2.43313e+06
D-Glycerate	2.77399e+07	1.23709e+07	1.3379e+07	2.58097e+07	5.92513e+06	2.07209e+07	5.82385e+06	1.67722e+07	1.27936e+07	1.14829e+07	7.89036e+06	3.4526e+06	4.83003e+06	3.30851e+06	4.54954e+06	3.99119e+06	3.12937e+06	8.74074e+06	6.38706e+06	2.40396e+06	7.5677e+06	2.13663e+06	8.4138e+06	5.35346e+06	3.80075e+06	1.20381e+07	6.98482e+06	4.982e+06	7.75668e+06	5.4195e+06	4.0802e+06
_2R_-2-__2R5S_-5-__2S_-2-hydroxybutyl_oxolan-2-yl_propanoic acid	1.69726e+07	4.05478e+06	1.81876e+07	1.55121e+07	7.51368e+06	3.94976e+06	7.32283e+06	9.80908e+06	1.79339e+07	1.25014e+07	1.28149e+07	9.20329e+06	1.88278e+07	6.99606e+06	1.05086e+07	1.54045e+07	9.01912e+06	9.90006e+06	1.46007e+07	6.5981e+06	9.64091e+06	1.14092e+07	1.81691e+07	6.54303e+06	1.24913e+07	1.13234e+07	1.44384e+07	7.82476e+06	1.08235e+07	9.97441e+06	1.60618e+07
_2E2E_-NN-14-Butanediylbis_3-_4-hydroxyphenyl_acrylamide_	331627	963326	449632	2.31668e+06	527035	453189	724798	1.49883e+06	9.48303e+06	1.88827e+06	291815	405124	1.50548e+06	654792	1.16643e+06	4.25619e+06	2.48271e+06	1.012e+07	1.4713e+06	256609	712818	956122	3.29254e+06	1.50204e+06	870323	498691	2.97155e+06	923550	1.22104e+06	680506	1.5848e+06
_1S19R_-810-Dioxa-417-diazaheptacyclo_15.4.3.0118 0419 0513 0711 01419_tetracosa-5_13_61122-tetraen-3-one	251351	155717	276394	598423	176617	541926	172496	213825	251418	249307	1.70433e+06	321422	1.70671e+06	2.87026e+06	6.94235e+06	3.71622e+06	2.85399e+06	4.71279e+06	1.67562e+06	1.99513e+06	326154	8.16923e+06	723517	569284	954278	5.01449e+06	1.13238e+07	306177	1.28192e+06	391786	423979
_1R2S3R4R_-3-_Isobutylamino_-4-_3-pyridinyl_-12-cyclopentanediol	391688	66198.5	989449	305277	164412	216908	159613	519361	838364	397725	7.19307e+06	813052	890216	339808	652162	744311	782153	990099	3.95691e+06	641892	346004	873883	993539	499246	647904	592810	885478	481211	446652	753372	716264
_1R2R6R9R_-21111-trimethyl-3-oxotricyclo_4.3.2.0a_undecane-9-carboxylic acid	1.76801e+07	3.80994e+06	1.5651e+07	1.41576e+07	6.6122e+06	2.46909e+06	6.10316e+06	1.47841e+07	2.10775e+07	1.74086e+07	1.64095e+07	9.61076e+06	5.56428e+06	5.50913e+06	5.90424e+06	4.05644e+06	7.16228e+06	8.29129e+06	1.81545e+07	5.55559e+06	4.11651e+06	1.27215e+07	1.48168e+07	9.62645e+06	1.02841e+07	5.25918e+06	7.7885e+06	1.51125e+07	1.19328e+07	2.06006e+07	8.48409e+06
_15Z_-91213-Trihydroxy-15-octadecenoic acid	3.20625e+07	5.37341e+06	1.9821e+07	2.74441e+07	5.96799e+06	4.54437e+06	2.23541e+06	2.30472e+07	3.94809e+07	1.89554e+07	5.80242e+07	4.32618e+07	2.54858e+07	1.48689e+07	3.76047e+07	3.99216e+07	3.95554e+07	4.83273e+07	3.03269e+07	2.06248e+07	1.10892e+07	3.52468e+07	2.86216e+07	2.38795e+07	3.23767e+07	2.44418e+07	1.49801e+07	2.01486e+07	1.94756e+07	2.07015e+07	1.67476e+07
_12Z_-91011-trihydroxyoctadec-12-enoic acid	5.83424e+06	589788	4.06562e+06	3.49793e+06	961964	802160	257112	2.02904e+06	5.0981e+06	3.37846e+06	4.13211e+06	6.24241e+06	3.15524e+06	2.6356e+06	6.41082e+06	7.13757e+06	7.14509e+06	5.52582e+06	5.50363e+06	2.3008e+06	1.70841e+06	9.92039e+06	4.03821e+06	2.91301e+06	6.31149e+06	4.46497e+06	6.79105e+06	3.07447e+06	3.5942e+06	1.90483e+06	1.03062e+06
_11E15Z_-91013-trihydroxyoctadeca-1115-dienoic acid	8.61726e+07	1.17744e+07	5.66454e+07	2.92364e+07	4.78016e+07	2.00705e+07	5.00969e+07	3.2083e+07	1.69901e+07	5.4214e+07	2.98314e+07	4.91697e+07	2.53972e+07	3.27704e+07	4.65947e+07	4.65267e+07	5.18554e+07	3.65817e+07	1.49758e+07	3.12924e+07	1.93534e+07	3.21989e+07	7.69889e+07	1.82011e+07	7.20645e+07	4.27941e+07	5.31194e+07	2.33364e+07	3.23857e+07	2.77572e+07	6.81373e+07
Spiculisporic acid	1.7436e+07	5.00773e+06	2.2862e+07	2.65049e+06	3.04779e+06	5.8703e+06	1.57062e+06	1.5938e+07	3.80717e+06	1.49091e+06	2.38003e+06	1.47589e+06	490593	2.1021e+06	2.65416e+06	2.5364e+06	3.10929e+06	2.42188e+06	3.24282e+06	1.12646e+06	645151	1.45619e+06	1.01828e+06	3.83584e+06	6.3376e+06	5.98934e+06	1.71744e+06	2.54255e+06	2.72945e+06	6.09332e+06	1.76265e+06
Abscisic acid	447608	72646.8	125953	407912	31579	88479.4	48277.2	77799.8	285216	495011	316094	650390	2.04512e+06	1.31752e+06	747357	1.11201e+06	956894	1.18356e+06	293518	1.80247e+06	2.12714e+06	768335	804166	1.17465e+06	1.62898e+06	469334	498103	719410	1.32462e+06	131739	826273
9-HpODE	2.09701e+07	2.1642e+06	2.27612e+07	7.99167e+06	2.23865e+06	3.22745e+06	1.16671e+06	1.26289e+06	2.74955e+07	3.31337e+07	2.928e+07	4.0561e+07	1.58235e+07	1.66488e+07	5.24521e+07	6.34811e+07	7.56613e+07	4.24493e+07	2.54611e+07	5.76859e+06	2.43123e+06	7.9741e+07	5.96498e+07	1.70868e+06	1.29498e+08	5.21455e+07	1.32464e+08	1.26523e+07	9.59164e+06	6.55879e+06	1.31432e+07
910-dihydroxy-12Z-octadecenoic acid	1.77928e+07	2.27968e+06	2.69233e+07	6.38995e+06	4.31492e+06	2.83966e+06	1.17378e+06	5.38655e+06	1.11606e+07	2.80899e+07	2.52497e+07	2.20294e+07	1.76927e+07	1.24833e+07	3.00668e+07	3.48967e+07	2.32865e+07	2.00912e+07	1.94676e+07	1.80984e+07	8.66407e+06	3.90778e+07	4.173e+07	1.31994e+07	2.16886e+07	2.00445e+07	3.38807e+07	1.53824e+07	2.19109e+07	1.89676e+07	2.84865e+07
13-HODE	1.19907e+08	1.91171e+07	2.16891e+08	6.8094e+07	5.86121e+07	3.43477e+07	1.39861e+07	4.36017e+07	1.17195e+08	2.53219e+08	2.20023e+08	1.75404e+08	1.12789e+08	9.87367e+07	1.84894e+08	2.21927e+08	2.03806e+08	1.34344e+08	1.27639e+08	1.07403e+08	4.98241e+07	2.51257e+08	1.84136e+08	8.60414e+07	1.76673e+08	118401216	1.72843e+08	1.24964e+08	1.03047e+08	1.4231e+08	9.49616e+07
Chrysin	906374	339129	594102	629929	295491	404227	260012	5.03039e+06	1.65572e+06	944441	1.60952e+06	2.03637e+06	921781	1.28967e+06	2.48416e+06	1.73528e+06	5.3263e+06	3.88917e+06	1.58301e+06	1.03487e+06	700605	2.27579e+06	2.05841e+06	1.77698e+06	3.25957e+06	3.10219e+06	3.48503e+06	3.15027e+06	1.57414e+06	1.11457e+06	2.92641e+06
2-Amino-4_1H_-pyrimidinone	1.07212e+07	247492	1.51411e+06	2.76185e+06	306698	295536	262196	933014	2.27496e+06	2.23481e+06	1.82285e+06	1.83297e+06	1.56844e+06	2.37296e+06	1.442e+06	1.25609e+06	754972	1.54479e+06	827908	289276	3.37838e+06	403192	2.66897e+06	5.83309e+06	1.1383e+06	2.38799e+06	4.161e+06	2.87928e+06	2.65938e+06	4.55101e+06	822882
